# Supplementary material for: Ultrafast bisulfite sequencing detection of 5-methylcytosine in DNA and RNA
Source: Nat Biotechnol. Author manuscript; Available in PMC 2025 Oct 1. (PMC11217147; doi:10.1038/s41587-023-02034-w)
Supplement: Sup Table 1 [file NIHMS1990038-supplement-Sup_Table_1.xlsx]

## Sheet: Sheet1
Description	Sequence
5-mer C oligo for DNA reaction	5′‑AGCGA-3′
5-mer 5mC oligo for DNA reaction	5′‑AG5mCGA-3′
5-mer 4mC oligo for DNA reaction	5′‑TA4mCTT-3′
5-mer C oligo for RNA reaction	5′‑AGCGA-3′
5-mer m5C oligo for RNA reaction	5′‑AGm5CGA-3′
100-mer model oligonucleotide with 4mC and 5mC sites	5′‑GTGAGTGGAGTTGAGAGGTGTGGTGGTA4mCTCTTGGCA4mCTCATC5mCGATCACGTAGATGTGTAGTGCCATCACGTCGCAGGTTGAGGGGTGTAGTGAGGGGT-3′
164-nt model oligonucleotide forward strand	5′‑GTGAGTGGAGTTGAGAGGTGTGGTACGGTGACTCAGGTTTGTGCTCTTCCGATCTAGATGTGTAGTGCCATCCGAT5mCGCATATGCGAGTCACGTACATGCTACTGTCAGTACTGATGGACCTTTCT5mCGCAGTGGCGACTATGGTTGAGGGGTGTAGTGAGGGGT-3′
164-nt model oligonucleotide reverse strand	5′‑ACCCCTCACTACACCCCTCAACCATAGTCGCCACTG5mCGAGAAAGGTCCATCAGTACTGACAGTAGCATGTA5mCGTGACTCGCATATGCGATCGGATGGCACTACACATCTAGATCGGAAGAGCACAAACCTGAGTCACCGTACCACACCTCTCAACTCCACTCAC-3′
P5-N6-oligo1 for single cell libraries	5′‑CTACACGACGCTCTTCCGATCTNNNNNN-3′
P7-N6-oligo2 for single cell libraries	5′‑AGACGTGTGCTCTTCCGATCTNNNNNN-3′
3′-SR Adapter for RNA libraries	5′‑App-NNNNNATCACGAGATCGGAAGAGCACACGTCT-3SpC3
3′-SR RT Primer for RNA libraries	5′‑AGACGTGTGCTCTTCCGATCT-3′
5′-SR Adapter for RNA libraries	5′‑GUUCAGAGUUCUACAGUCCGACGAUCNNNNN-3′
