# Supplementary material for: Ultrafast bisulfite sequencing detection of 5-methylcytosine in DNA and RNA
Source: Nat Biotechnol. Author manuscript; Available in PMC 2025 Oct 1. (PMC11217147; doi:10.1038/s41587-023-02034-w)
Supplement: Sup Table 2 [file NIHMS1990038-supplement-Sup_Table_2.xlsx]

## Sheet: single_cell_lambda
sample	pos	strand	converted	unconverted	ratio
conventional-BS, 100C, #1	7	+	1639	0	0
conventional-BS, 100C, #1	10	+	1904	8	0.0041841
conventional-BS, 100C, #1	11	+	2016	1	0.000495786
conventional-BS, 100C, #1	13	+	2051	12	0.00581677
conventional-BS, 100C, #1	15	+	2098	3	0.00142789
conventional-BS, 100C, #1	23	+	5594	24	0.00427198
conventional-BS, 100C, #1	25	+	5629	12	0.00212728
conventional-BS, 100C, #1	42	+	5729	12	0.00209023
conventional-BS, 100C, #1	43	+	5704	28	0.00488486
conventional-BS, 100C, #1	53	+	5803	22	0.00377682
conventional-BS, 100C, #1	58	+	5997	6	0.0009995
conventional-BS, 100C, #1	59	+	6031	27	0.00445692
conventional-BS, 100C, #1	63	+	6165	23	0.00371687
conventional-BS, 100C, #1	66	+	6231	18	0.00288046
conventional-BS, 100C, #1	69	+	6263	24	0.0038174
conventional-BS, 100C, #1	72	+	6443	20	0.00309454
conventional-BS, 100C, #1	77	+	6538	9	0.00137468
conventional-BS, 100C, #1	83	-	2558	5	0.00195084
conventional-BS, 100C, #1	99	+	7011	25	0.00355316
conventional-BS, 100C, #1	100	+	7036	33	0.00466827
conventional-BS, 100C, #1	101	+	7082	39	0.00547676
conventional-BS, 100C, #1	103	+	7133	7	0.000980392
conventional-BS, 100C, #1	105	-	2333	15	0.00638842
conventional-BS, 100C, #1	110	-	2875	12	0.00415656
conventional-BS, 100C, #1	114	-	3025	7	0.00230871
conventional-BS, 100C, #1	115	-	3041	6	0.00196915
conventional-BS, 100C, #1	119	+	7364	24	0.00324851
conventional-BS, 100C, #1	120	-	3054	14	0.00456323
conventional-BS, 100C, #1	122	+	7528	18	0.00238537
conventional-BS, 100C, #1	124	-	3134	10	0.00318066
conventional-BS, 100C, #1	125	-	3135	11	0.0034965
conventional-BS, 100C, #1	127	-	3136	13	0.00412829
conventional-BS, 100C, #1	128	+	7904	10	0.00126358
conventional-BS, 100C, #1	130	-	3138	10	0.00317662
conventional-BS, 100C, #1	134	-	3122	10	0.00319285
conventional-BS, 100C, #1	135	+	8093	17	0.00209618
conventional-BS, 100C, #1	138	-	3156	1	0.000316756
conventional-BS, 100C, #1	139	-	3130	14	0.00445293
conventional-BS, 100C, #1	140	+	8209	24	0.0029151
conventional-BS, 100C, #1	146	-	3128	23	0.00729927
conventional-BS, 100C, #1	147	-	3137	16	0.00507453
conventional-BS, 100C, #1	148	+	8522	19	0.00222456
conventional-BS, 100C, #1	149	+	8659	19	0.00218944
conventional-BS, 100C, #1	151	+	8791	19	0.00215664
conventional-BS, 100C, #1	153	-	3169	12	0.0037724
conventional-BS, 100C, #1	155	+	8848	27	0.00304225
conventional-BS, 100C, #1	156	-	3185	6	0.00188029
conventional-BS, 100C, #1	160	+	8851	27	0.00304123
conventional-BS, 100C, #1	161	+	8735	22	0.00251228
conventional-BS, 100C, #1	165	+	8352	41	0.00488502
conventional-BS, 100C, #1	167	+	8314	22	0.00263916
conventional-BS, 100C, #1	169	-	4283	7	0.0016317
conventional-BS, 100C, #1	175	-	4490	11	0.0024439
conventional-BS, 100C, #1	177	+	6826	21	0.00306704
conventional-BS, 100C, #1	178	+	6817	29	0.00423605
conventional-BS, 100C, #1	179	-	4533	18	0.00395517
conventional-BS, 100C, #1	181	-	4488	54	0.011889
conventional-BS, 100C, #1	182	-	4549	3	0.000659051
conventional-BS, 100C, #1	186	-	4530	27	0.00592495
conventional-BS, 100C, #1	189	+	7904	29	0.00365562
conventional-BS, 100C, #1	193	-	4570	37	0.00803126
conventional-BS, 100C, #1	194	-	4599	7	0.00151976
conventional-BS, 100C, #1	197	-	4602	6	0.00130208
conventional-BS, 100C, #1	199	+	8551	24	0.00279883
conventional-BS, 100C, #1	202	+	8703	9	0.00103306
conventional-BS, 100C, #1	208	-	4610	26	0.00560828
conventional-BS, 100C, #1	209	+	8976	27	0.002999
conventional-BS, 100C, #1	211	-	4631	9	0.00193966
conventional-BS, 100C, #1	212	+	8822	28	0.00316384
conventional-BS, 100C, #1	214	-	4612	50	0.010725
conventional-BS, 100C, #1	215	-	4654	10	0.00214408
conventional-BS, 100C, #1	216	+	8319	13	0.00156025
conventional-BS, 100C, #1	218	-	4682	21	0.00446523
conventional-BS, 100C, #1	220	+	8460	23	0.0027113
conventional-BS, 100C, #1	226	+	9030	53	0.00583508
conventional-BS, 100C, #1	227	-	4368	23	0.00523799
conventional-BS, 100C, #1	228	-	4276	9	0.00210035
conventional-BS, 100C, #1	230	-	4104	27	0.00653595
conventional-BS, 100C, #1	231	+	9747	25	0.00255833
conventional-BS, 100C, #1	232	-	4086	14	0.00341463
conventional-BS, 100C, #1	234	-	3944	17	0.00429185
conventional-BS, 100C, #1	238	+	10254	27	0.0026262
conventional-BS, 100C, #1	239	+	10273	51	0.00493995
conventional-BS, 100C, #1	240	-	3861	15	0.00386997
conventional-BS, 100C, #1	243	+	10453	34	0.00324211
conventional-BS, 100C, #1	244	+	10522	74	0.00698377
conventional-BS, 100C, #1	248	+	10999	41	0.00371377
conventional-BS, 100C, #1	250	-	4501	13	0.00287993
conventional-BS, 100C, #1	253	+	10721	31	0.00288318
conventional-BS, 100C, #1	255	-	4871	43	0.00875051
conventional-BS, 100C, #1	256	-	5013	23	0.00456712
conventional-BS, 100C, #1	257	+	10783	45	0.00415589
conventional-BS, 100C, #1	259	-	5128	14	0.00272268
conventional-BS, 100C, #1	260	-	5124	16	0.00311284
conventional-BS, 100C, #1	263	+	10820	38	0.00349972
conventional-BS, 100C, #1	265	-	5169	18	0.00347021
conventional-BS, 100C, #1	266	-	5117	12	0.00233964
conventional-BS, 100C, #1	267	-	5149	14	0.0027116
conventional-BS, 100C, #1	271	-	5248	13	0.00247101
conventional-BS, 100C, #1	272	+	10707	13	0.00121269
conventional-BS, 100C, #1	273	+	10452	28	0.00267176
conventional-BS, 100C, #1	274	+	10333	30	0.00289491
conventional-BS, 100C, #1	275	-	5264	10	0.00189609
conventional-BS, 100C, #1	278	+	10298	21	0.00203508
conventional-BS, 100C, #1	280	-	5281	12	0.00226715
conventional-BS, 100C, #1	281	+	10026	40	0.00397377
conventional-BS, 100C, #1	282	-	5294	21	0.00395108
conventional-BS, 100C, #1	284	-	5376	31	0.00573331
conventional-BS, 100C, #1	285	-	5446	8	0.00146681
conventional-BS, 100C, #1	286	+	10331	20	0.00193218
conventional-BS, 100C, #1	287	-	6139	38	0.00615185
conventional-BS, 100C, #1	288	-	6273	20	0.00317813
conventional-BS, 100C, #1	290	-	6456	71	0.0108779
conventional-BS, 100C, #1	291	-	6558	13	0.00197839
conventional-BS, 100C, #1	292	+	10549	13	0.00123083
conventional-BS, 100C, #1	295	-	6707	33	0.00489614
conventional-BS, 100C, #1	296	-	6752	29	0.00427666
conventional-BS, 100C, #1	297	-	6741	28	0.0041365
conventional-BS, 100C, #1	302	-	6919	46	0.00660445
conventional-BS, 100C, #1	304	-	7043	40	0.00564732
conventional-BS, 100C, #1	305	-	7104	16	0.00224719
conventional-BS, 100C, #1	307	-	7250	30	0.00412088
conventional-BS, 100C, #1	308	+	10892	23	0.00210719
conventional-BS, 100C, #1	314	-	7961	39	0.004875
conventional-BS, 100C, #1	316	+	11097	26	0.0023375
conventional-BS, 100C, #1	318	+	11273	42	0.00371189
conventional-BS, 100C, #1	320	-	7710	19	0.00245827
conventional-BS, 100C, #1	321	+	11636	28	0.00240055
conventional-BS, 100C, #1	322	+	11665	77	0.00655766
conventional-BS, 100C, #1	323	-	7741	29	0.0037323
conventional-BS, 100C, #1	324	+	12412	42	0.00337241
conventional-BS, 100C, #1	325	+	12978	72	0.00551724
conventional-BS, 100C, #1	326	-	7878	13	0.00164745
conventional-BS, 100C, #1	328	+	13416	50	0.00371306
conventional-BS, 100C, #1	336	-	9097	73	0.00796074
conventional-BS, 100C, #1	337	-	9339	42	0.00447713
conventional-BS, 100C, #1	341	-	9335	19	0.00203122
conventional-BS, 100C, #1	342	+	13474	56	0.00413895
conventional-BS, 100C, #1	343	+	13426	66	0.00489179
conventional-BS, 100C, #1	344	-	9282	42	0.0045045
conventional-BS, 100C, #1	348	-	9798	24	0.00244349
conventional-BS, 100C, #1	349	-	9804	28	0.00284784
conventional-BS, 100C, #1	350	-	9849	31	0.00313765
conventional-BS, 100C, #1	353	-	9907	22	0.00221573
conventional-BS, 100C, #1	354	+	13214	12	0.000907304
conventional-BS, 100C, #1	356	-	9891	34	0.00342569
conventional-BS, 100C, #1	362	-	9944	39	0.00390664
conventional-BS, 100C, #1	364	-	9990	15	0.00149925
conventional-BS, 100C, #1	367	+	12968	7	0.000539499
conventional-BS, 100C, #1	368	-	9989	32	0.00319329
conventional-BS, 100C, #1	373	-	10040	21	0.00208727
conventional-BS, 100C, #1	374	+	12880	31	0.00240105
conventional-BS, 100C, #1	376	-	9754	33	0.00337182
conventional-BS, 100C, #1	377	+	12591	37	0.00293
conventional-BS, 100C, #1	378	-	9493	20	0.00210239
conventional-BS, 100C, #1	379	+	12063	53	0.00437438
conventional-BS, 100C, #1	380	+	12023	94	0.0077577
conventional-BS, 100C, #1	381	-	9379	68	0.00719805
conventional-BS, 100C, #1	382	-	9616	11	0.00114262
conventional-BS, 100C, #1	383	-	9601	45	0.00466515
conventional-BS, 100C, #1	385	-	9632	29	0.00300176
conventional-BS, 100C, #1	386	-	9632	22	0.00227885
conventional-BS, 100C, #1	389	-	9719	37	0.00379254
conventional-BS, 100C, #1	392	-	9881	24	0.00242302
conventional-BS, 100C, #1	395	+	12049	24	0.00198791
conventional-BS, 100C, #1	397	-	9674	32	0.00329693
conventional-BS, 100C, #1	398	+	11755	40	0.00339127
conventional-BS, 100C, #1	399	-	9557	54	0.00561856
conventional-BS, 100C, #1	400	-	9573	11	0.00114775
conventional-BS, 100C, #1	401	+	11279	37	0.00326971
conventional-BS, 100C, #1	403	-	9556	25	0.00260933
conventional-BS, 100C, #1	404	-	9408	36	0.00381194
conventional-BS, 100C, #1	405	+	11883	30	0.00251826
conventional-BS, 100C, #1	406	+	11841	84	0.00704403
conventional-BS, 100C, #1	408	-	9229	11	0.00119048
conventional-BS, 100C, #1	409	+	11467	49	0.00425495
conventional-BS, 100C, #1	410	-	8800	48	0.00542495
conventional-BS, 100C, #1	412	-	8809	35	0.00395749
conventional-BS, 100C, #1	413	-	8839	24	0.00270789
conventional-BS, 100C, #1	414	+	11519	34	0.00294296
conventional-BS, 100C, #1	416	-	8767	19	0.00216253
conventional-BS, 100C, #1	419	+	11496	57	0.00493378
conventional-BS, 100C, #1	421	+	11549	17	0.00146983
conventional-BS, 100C, #1	422	+	11490	83	0.00717187
conventional-BS, 100C, #1	424	-	8736	18	0.0020562
conventional-BS, 100C, #1	425	+	11576	40	0.00344353
conventional-BS, 100C, #1	426	+	11690	56	0.00476758
conventional-BS, 100C, #1	428	-	10392	18	0.00172911
conventional-BS, 100C, #1	429	-	10489	44	0.00417735
conventional-BS, 100C, #1	432	+	11624	23	0.00197476
conventional-BS, 100C, #1	437	-	11327	56	0.00491962
conventional-BS, 100C, #1	439	-	11315	43	0.00378588
conventional-BS, 100C, #1	442	+	11294	34	0.00300141
conventional-BS, 100C, #1	443	-	10578	37	0.00348563
conventional-BS, 100C, #1	446	+	11036	36	0.00325145
conventional-BS, 100C, #1	447	-	10181	22	0.00215623
conventional-BS, 100C, #1	448	+	10879	39	0.00357208
conventional-BS, 100C, #1	449	+	10883	84	0.00765934
conventional-BS, 100C, #1	452	+	10940	32	0.00291651
conventional-BS, 100C, #1	453	-	10027	42	0.00417122
conventional-BS, 100C, #1	455	+	11013	33	0.00298751
conventional-BS, 100C, #1	459	+	11011	33	0.00298805
conventional-BS, 100C, #1	460	-	9720	37	0.00379215
conventional-BS, 100C, #1	461	+	11125	24	0.00215266
conventional-BS, 100C, #1	462	-	9510	74	0.0077212
conventional-BS, 100C, #1	464	-	9938	95	0.00946875
conventional-BS, 100C, #1	465	+	11967	59	0.00490604
conventional-BS, 100C, #1	466	-	10012	40	0.00397931
conventional-BS, 100C, #1	467	+	12225	42	0.00342382
conventional-BS, 100C, #1	469	-	10010	37	0.00368269
conventional-BS, 100C, #1	470	-	9968	16	0.00160256
conventional-BS, 100C, #1	471	+	12143	24	0.00197255
conventional-BS, 100C, #1	472	+	12132	56	0.00459468
conventional-BS, 100C, #1	473	-	9892	41	0.00412766
conventional-BS, 100C, #1	475	+	12131	56	0.00459506
conventional-BS, 100C, #1	476	-	9750	26	0.00265957
conventional-BS, 100C, #1	477	+	12060	73	0.00601665
conventional-BS, 100C, #1	479	+	11848	50	0.00420239
conventional-BS, 100C, #1	481	-	9856	35	0.00353857
conventional-BS, 100C, #1	482	-	9972	56	0.00558436
conventional-BS, 100C, #1	485	+	11856	7	0.00059007
conventional-BS, 100C, #1	487	-	10403	33	0.00316213
conventional-BS, 100C, #1	490	-	10215	30	0.00292826
conventional-BS, 100C, #1	494	-	10279	22	0.00213571
conventional-BS, 100C, #1	495	+	11268	25	0.00221376
conventional-BS, 100C, #1	496	+	11162	85	0.00755757
conventional-BS, 100C, #1	498	-	10211	18	0.0017597
conventional-BS, 100C, #1	500	-	10078	40	0.00395335
conventional-BS, 100C, #1	502	+	11040	25	0.00225938
conventional-BS, 100C, #1	504	+	11083	36	0.0032377
conventional-BS, 100C, #1	505	+	10835	77	0.00705645
conventional-BS, 100C, #1	506	-	10008	26	0.00259119
conventional-BS, 100C, #1	507	+	10805	41	0.0037802
conventional-BS, 100C, #1	509	-	10539	57	0.00537939
conventional-BS, 100C, #1	512	-	11240	13	0.00115525
conventional-BS, 100C, #1	514	-	11193	135	0.0119174
conventional-BS, 100C, #1	515	-	11375	32	0.00280529
conventional-BS, 100C, #1	517	-	11461	114	0.00984881
conventional-BS, 100C, #1	518	-	11572	18	0.00155306
conventional-BS, 100C, #1	522	+	11438	44	0.00383209
conventional-BS, 100C, #1	523	+	11425	80	0.0069535
conventional-BS, 100C, #1	524	-	11582	35	0.00301283
conventional-BS, 100C, #1	525	+	11511	23	0.0019941
conventional-BS, 100C, #1	529	+	11538	41	0.00354089
conventional-BS, 100C, #1	531	-	11594	22	0.00189394
conventional-BS, 100C, #1	534	+	11845	25	0.00210615
conventional-BS, 100C, #1	538	+	11977	43	0.00357737
conventional-BS, 100C, #1	539	-	11512	39	0.00337633
conventional-BS, 100C, #1	541	-	11454	76	0.0065915
conventional-BS, 100C, #1	542	+	12261	40	0.00325177
conventional-BS, 100C, #1	544	-	11334	39	0.00342917
conventional-BS, 100C, #1	546	+	12638	52	0.00409771
conventional-BS, 100C, #1	547	-	11300	63	0.00554431
conventional-BS, 100C, #1	548	+	12565	43	0.00341053
conventional-BS, 100C, #1	549	-	11267	88	0.00774989
conventional-BS, 100C, #1	550	-	11764	13	0.00110385
conventional-BS, 100C, #1	553	+	12895	39	0.00301531
conventional-BS, 100C, #1	554	-	11926	33	0.00275943
conventional-BS, 100C, #1	555	+	12657	53	0.00416994
conventional-BS, 100C, #1	557	-	11938	31	0.00259002
conventional-BS, 100C, #1	558	-	11935	30	0.00250731
conventional-BS, 100C, #1	560	-	11991	63	0.00522648
conventional-BS, 100C, #1	566	-	12201	42	0.00343053
conventional-BS, 100C, #1	567	+	13090	22	0.00167785
conventional-BS, 100C, #1	568	+	13038	79	0.00602272
conventional-BS, 100C, #1	570	-	12297	30	0.00243368
conventional-BS, 100C, #1	575	+	13050	50	0.00381679
conventional-BS, 100C, #1	577	+	13229	47	0.00354022
conventional-BS, 100C, #1	578	-	12119	43	0.0035356
conventional-BS, 100C, #1	580	+	13392	23	0.0017145
conventional-BS, 100C, #1	581	-	11552	68	0.00585198
conventional-BS, 100C, #1	582	-	11291	57	0.00502291
conventional-BS, 100C, #1	583	-	11308	18	0.00158926
conventional-BS, 100C, #1	584	+	13339	17	0.00127284
conventional-BS, 100C, #1	586	+	13454	26	0.00192878
conventional-BS, 100C, #1	587	+	13561	46	0.00338061
conventional-BS, 100C, #1	588	+	13624	34	0.00248938
conventional-BS, 100C, #1	589	+	13649	21	0.00153621
conventional-BS, 100C, #1	590	+	13653	41	0.00299401
conventional-BS, 100C, #1	592	-	11177	36	0.00321056
conventional-BS, 100C, #1	594	+	13529	65	0.00478152
conventional-BS, 100C, #1	595	-	11164	71	0.00631954
conventional-BS, 100C, #1	596	-	11253	34	0.00301232
conventional-BS, 100C, #1	598	-	11319	53	0.00466057
conventional-BS, 100C, #1	599	+	14261	40	0.00279701
conventional-BS, 100C, #1	601	-	11979	37	0.00307923
conventional-BS, 100C, #1	602	+	14896	24	0.00160858
conventional-BS, 100C, #1	603	-	13165	74	0.00558955
conventional-BS, 100C, #1	604	-	13737	62	0.00449308
conventional-BS, 100C, #1	605	+	14949	27	0.00180288
conventional-BS, 100C, #1	606	-	13899	39	0.00279811
conventional-BS, 100C, #1	611	+	15139	40	0.00263522
conventional-BS, 100C, #1	612	+	15140	78	0.00512551
conventional-BS, 100C, #1	613	-	13966	41	0.00292711
conventional-BS, 100C, #1	614	-	13938	37	0.00264758
conventional-BS, 100C, #1	617	+	15354	38	0.00246881
conventional-BS, 100C, #1	619	-	13150	85	0.00642236
conventional-BS, 100C, #1	620	-	13198	29	0.00219249
conventional-BS, 100C, #1	625	+	15734	22	0.00139629
conventional-BS, 100C, #1	626	+	15711	74	0.00468799
conventional-BS, 100C, #1	627	-	13527	32	0.00236006
conventional-BS, 100C, #1	629	+	15725	35	0.00222081
conventional-BS, 100C, #1	632	-	13551	43	0.00316316
conventional-BS, 100C, #1	635	-	13901	62	0.00444031
conventional-BS, 100C, #1	640	+	16371	50	0.00304488
conventional-BS, 100C, #1	641	+	16368	28	0.00170773
conventional-BS, 100C, #1	643	-	13622	45	0.0032926
conventional-BS, 100C, #1	647	+	16371	14	0.00085444
conventional-BS, 100C, #1	648	-	13447	64	0.00473688
conventional-BS, 100C, #1	649	-	13543	40	0.00294486
conventional-BS, 100C, #1	650	-	13522	28	0.00206642
conventional-BS, 100C, #1	655	+	16816	79	0.00467594
conventional-BS, 100C, #1	658	+	16841	53	0.00313721
conventional-BS, 100C, #1	662	-	12555	31	0.00246305
conventional-BS, 100C, #1	663	+	16518	64	0.00385961
conventional-BS, 100C, #1	664	+	16294	126	0.00767357
conventional-BS, 100C, #1	667	-	12084	69	0.00567761
conventional-BS, 100C, #1	670	+	16164	24	0.00148258
conventional-BS, 100C, #1	674	-	11586	28	0.00241088
conventional-BS, 100C, #1	675	+	15955	43	0.00268784
conventional-BS, 100C, #1	677	-	11624	17	0.00146036
conventional-BS, 100C, #1	678	+	16072	27	0.00167712
conventional-BS, 100C, #1	679	+	15966	118	0.00733648
conventional-BS, 100C, #1	680	-	11558	29	0.0025028
conventional-BS, 100C, #1	681	+	16078	53	0.0032856
conventional-BS, 100C, #1	682	-	11514	33	0.00285789
conventional-BS, 100C, #1	683	+	16176	33	0.00203591
conventional-BS, 100C, #1	685	-	11525	64	0.00552248
conventional-BS, 100C, #1	686	-	11600	31	0.00266529
conventional-BS, 100C, #1	689	-	11699	53	0.00450987
conventional-BS, 100C, #1	692	+	15627	16	0.00102282
conventional-BS, 100C, #1	694	-	12010	40	0.0033195
conventional-BS, 100C, #1	698	+	14958	56	0.00372985
conventional-BS, 100C, #1	699	+	14585	80	0.00545517
conventional-BS, 100C, #1	700	-	12200	36	0.00294214
conventional-BS, 100C, #1	701	-	12338	23	0.00186069
conventional-BS, 100C, #1	702	-	12347	33	0.00266559
conventional-BS, 100C, #1	703	-	12401	61	0.00489488
conventional-BS, 100C, #1	706	-	12288	32	0.0025974
conventional-BS, 100C, #1	707	+	16228	30	0.00184525
conventional-BS, 100C, #1	709	-	12182	48	0.00392478
conventional-BS, 100C, #1	711	-	12225	32	0.00261075
conventional-BS, 100C, #1	713	-	12216	89	0.00723283
conventional-BS, 100C, #1	721	+	15507	45	0.00289352
conventional-BS, 100C, #1	722	-	11870	32	0.00268862
conventional-BS, 100C, #1	725	+	15384	52	0.00336875
conventional-BS, 100C, #1	727	-	11968	13	0.00108505
conventional-BS, 100C, #1	729	+	15395	49	0.00317275
conventional-BS, 100C, #1	731	-	12134	32	0.00263028
conventional-BS, 100C, #1	732	-	12107	30	0.00247178
conventional-BS, 100C, #1	737	+	14300	35	0.00244158
conventional-BS, 100C, #1	739	-	11757	30	0.00254518
conventional-BS, 100C, #1	740	-	11656	28	0.00239644
conventional-BS, 100C, #1	741	+	14360	26	0.00180731
conventional-BS, 100C, #1	743	-	11380	37	0.00324078
conventional-BS, 100C, #1	744	+	14289	47	0.00327846
conventional-BS, 100C, #1	745	-	11200	43	0.0038246
conventional-BS, 100C, #1	746	-	11085	30	0.00269906
conventional-BS, 100C, #1	747	+	14494	37	0.00254628
conventional-BS, 100C, #1	753	-	11030	36	0.00325321
conventional-BS, 100C, #1	755	+	14206	23	0.00161642
conventional-BS, 100C, #1	756	+	14112	108	0.00759494
conventional-BS, 100C, #1	757	-	9746	21	0.0021501
conventional-BS, 100C, #1	758	+	14379	44	0.00305068
conventional-BS, 100C, #1	759	-	9262	22	0.00236967
conventional-BS, 100C, #1	760	+	14713	31	0.00210255
conventional-BS, 100C, #1	761	+	14975	67	0.00445419
conventional-BS, 100C, #1	762	-	9051	40	0.00439996
conventional-BS, 100C, #1	763	-	9075	32	0.00351378
conventional-BS, 100C, #1	764	-	9086	21	0.00230592
conventional-BS, 100C, #1	765	+	15969	29	0.00181273
conventional-BS, 100C, #1	768	+	16666	82	0.00489611
conventional-BS, 100C, #1	769	-	8887	24	0.0026933
conventional-BS, 100C, #1	770	+	16881	26	0.00153782
conventional-BS, 100C, #1	772	+	16833	90	0.00531821
conventional-BS, 100C, #1	774	+	15923	32	0.00200564
conventional-BS, 100C, #1	776	-	8814	37	0.00418032
conventional-BS, 100C, #1	779	+	15549	54	0.00346087
conventional-BS, 100C, #1	781	-	8504	19	0.00222926
conventional-BS, 100C, #1	782	-	8891	27	0.00302758
conventional-BS, 100C, #1	783	+	15384	42	0.00272268
conventional-BS, 100C, #1	784	+	15350	67	0.00434585
conventional-BS, 100C, #1	785	-	9447	31	0.00327073
conventional-BS, 100C, #1	786	-	9566	27	0.00281455
conventional-BS, 100C, #1	788	-	8518	10	0.00117261
conventional-BS, 100C, #1	789	+	14508	46	0.00316064
conventional-BS, 100C, #1	790	+	14343	142	0.00980324
conventional-BS, 100C, #1	792	+	14326	69	0.00479333
conventional-BS, 100C, #1	794	-	8214	25	0.00303435
conventional-BS, 100C, #1	796	+	14207	30	0.00210719
conventional-BS, 100C, #1	797	+	14070	63	0.00445765
conventional-BS, 100C, #1	798	-	7948	12	0.00150754
conventional-BS, 100C, #1	799	+	14112	43	0.0030378
conventional-BS, 100C, #1	800	+	13957	85	0.00605327
conventional-BS, 100C, #1	801	-	7934	17	0.0021381
conventional-BS, 100C, #1	804	-	7917	36	0.00452659
conventional-BS, 100C, #1	808	-	7901	53	0.00666331
conventional-BS, 100C, #1	809	-	7936	17	0.00213756
conventional-BS, 100C, #1	810	-	7913	30	0.00377691
conventional-BS, 100C, #1	811	+	13616	31	0.00227156
conventional-BS, 100C, #1	812	-	7930	29	0.00364367
conventional-BS, 100C, #1	813	-	7929	19	0.00239054
conventional-BS, 100C, #1	816	-	7855	22	0.00279294
conventional-BS, 100C, #1	817	+	13696	31	0.00225832
conventional-BS, 100C, #1	824	+	13715	21	0.00152883
conventional-BS, 100C, #1	828	+	13642	61	0.00445158
conventional-BS, 100C, #1	830	+	13483	34	0.00251535
conventional-BS, 100C, #1	831	+	13456	39	0.00288996
conventional-BS, 100C, #1	832	+	13374	61	0.00454038
conventional-BS, 100C, #1	833	-	6702	34	0.00504751
conventional-BS, 100C, #1	837	-	7318	22	0.00299728
conventional-BS, 100C, #1	841	+	12573	13	0.00103289
conventional-BS, 100C, #1	842	+	12376	64	0.00514469
conventional-BS, 100C, #1	843	-	7145	15	0.00209497
conventional-BS, 100C, #1	844	+	12159	31	0.00254307
conventional-BS, 100C, #1	848	+	12124	44	0.00361604
conventional-BS, 100C, #1	849	+	12088	69	0.00567574
conventional-BS, 100C, #1	851	-	8070	31	0.00382669
conventional-BS, 100C, #1	852	-	8197	15	0.0018266
conventional-BS, 100C, #1	855	-	7978	17	0.00212633
conventional-BS, 100C, #1	856	-	7932	22	0.0027659
conventional-BS, 100C, #1	857	-	7710	21	0.00271634
conventional-BS, 100C, #1	858	+	11925	30	0.00250941
conventional-BS, 100C, #1	859	-	7643	10	0.00130668
conventional-BS, 100C, #1	860	+	11116	26	0.00233351
conventional-BS, 100C, #1	862	-	7637	26	0.00339293
conventional-BS, 100C, #1	863	-	7660	24	0.00312337
conventional-BS, 100C, #1	864	-	7653	20	0.00260654
conventional-BS, 100C, #1	868	+	12012	46	0.00381489
conventional-BS, 100C, #1	870	+	12153	29	0.00238056
conventional-BS, 100C, #1	872	-	7623	21	0.00274725
conventional-BS, 100C, #1	873	+	12311	28	0.00226923
conventional-BS, 100C, #1	874	+	12199	25	0.00204516
conventional-BS, 100C, #1	875	+	12243	37	0.00301303
conventional-BS, 100C, #1	879	+	11937	68	0.00566431
conventional-BS, 100C, #1	881	-	7233	19	0.00261997
conventional-BS, 100C, #1	882	+	11266	11	0.000975437
conventional-BS, 100C, #1	883	-	7273	26	0.00356213
conventional-BS, 100C, #1	884	-	7360	16	0.0021692
conventional-BS, 100C, #1	885	-	7333	15	0.00204137
conventional-BS, 100C, #1	886	+	10837	27	0.00248527
conventional-BS, 100C, #1	887	+	10847	91	0.00831962
conventional-BS, 100C, #1	890	+	10759	63	0.00582147
conventional-BS, 100C, #1	893	-	8348	40	0.00476872
conventional-BS, 100C, #1	897	-	8860	25	0.00281373
conventional-BS, 100C, #1	898	+	10456	28	0.00267074
conventional-BS, 100C, #1	899	-	9400	44	0.00465904
conventional-BS, 100C, #1	902	-	9574	103	0.0106438
conventional-BS, 100C, #1	903	-	9609	24	0.00249144
conventional-BS, 100C, #1	904	-	9592	24	0.00249584
conventional-BS, 100C, #1	905	+	9994	30	0.00299282
conventional-BS, 100C, #1	907	-	9473	36	0.00378589
conventional-BS, 100C, #1	908	+	9919	21	0.00211268
conventional-BS, 100C, #1	909	-	9412	48	0.005074
conventional-BS, 100C, #1	911	+	10035	25	0.00248509
conventional-BS, 100C, #1	914	+	9866	29	0.00293077
conventional-BS, 100C, #1	917	+	9024	32	0.00353357
conventional-BS, 100C, #1	918	+	8818	45	0.00507729
conventional-BS, 100C, #1	919	-	9493	16	0.00168262
conventional-BS, 100C, #1	921	-	9478	71	0.00743533
conventional-BS, 100C, #1	923	-	9486	51	0.00534759
conventional-BS, 100C, #1	924	-	9500	40	0.00419287
conventional-BS, 100C, #1	926	-	9509	44	0.00460588
conventional-BS, 100C, #1	930	-	9618	23	0.00238564
conventional-BS, 100C, #1	932	-	9450	109	0.0114029
conventional-BS, 100C, #1	933	-	9509	31	0.00324948
conventional-BS, 100C, #1	935	-	9267	52	0.00558
conventional-BS, 100C, #1	938	-	8749	15	0.00171155
conventional-BS, 100C, #1	940	+	7811	37	0.00471458
conventional-BS, 100C, #1	942	-	8440	16	0.00189215
conventional-BS, 100C, #1	943	+	8133	34	0.0041631
conventional-BS, 100C, #1	944	+	8213	29	0.00351856
conventional-BS, 100C, #1	945	+	8237	57	0.00687244
conventional-BS, 100C, #1	946	-	8507	34	0.0039808
conventional-BS, 100C, #1	948	-	9712	40	0.00410172
conventional-BS, 100C, #1	950	+	9226	31	0.00334882
conventional-BS, 100C, #1	951	-	9954	55	0.00549505
conventional-BS, 100C, #1	952	-	10164	27	0.0026494
conventional-BS, 100C, #1	958	+	9612	16	0.00166182
conventional-BS, 100C, #1	959	+	9565	43	0.00447544
conventional-BS, 100C, #1	965	-	10776	57	0.0052617
conventional-BS, 100C, #1	966	+	9662	26	0.00268373
conventional-BS, 100C, #1	968	-	10998	22	0.00199637
conventional-BS, 100C, #1	969	+	9589	33	0.00342964
conventional-BS, 100C, #1	971	-	11245	75	0.00662544
conventional-BS, 100C, #1	972	-	11517	32	0.0027708
conventional-BS, 100C, #1	973	-	11841	36	0.00303107
conventional-BS, 100C, #1	975	-	12194	63	0.00513992
conventional-BS, 100C, #1	981	-	12191	23	0.00188308
conventional-BS, 100C, #1	982	+	9673	19	0.00196038
conventional-BS, 100C, #1	983	+	9670	33	0.00340101
conventional-BS, 100C, #1	986	+	9560	15	0.00156658
conventional-BS, 100C, #1	993	-	12046	45	0.00372178
conventional-BS, 100C, #1	995	-	12097	29	0.00239156
conventional-BS, 100C, #1	996	+	9484	18	0.00189434
conventional-BS, 100C, #1	1001	-	11765	36	0.00305059
conventional-BS, 100C, #1	1002	+	9501	33	0.0034613
conventional-BS, 100C, #1	1004	-	11037	25	0.00225999
conventional-BS, 100C, #1	1005	+	9471	37	0.00389146
conventional-BS, 100C, #1	1006	-	10778	31	0.00286798
conventional-BS, 100C, #1	1007	+	9489	35	0.00367493
conventional-BS, 100C, #1	1010	+	9543	31	0.00323794
conventional-BS, 100C, #1	1012	+	9619	47	0.0048624
conventional-BS, 100C, #1	1013	+	9637	55	0.00567478
conventional-BS, 100C, #1	1014	+	9703	20	0.00205698
conventional-BS, 100C, #1	1019	+	9360	32	0.00340716
conventional-BS, 100C, #1	1021	-	10404	62	0.00592394
conventional-BS, 100C, #1	1022	-	10379	38	0.00364788
conventional-BS, 100C, #1	1025	-	10293	47	0.00454545
conventional-BS, 100C, #1	1026	+	7721	6	0.000776498
conventional-BS, 100C, #1	1027	+	7958	23	0.00288184
conventional-BS, 100C, #1	1028	-	11739	54	0.00457899
conventional-BS, 100C, #1	1030	+	7978	21	0.00262533
conventional-BS, 100C, #1	1031	-	12415	70	0.00560673
conventional-BS, 100C, #1	1032	-	12661	34	0.00267822
conventional-BS, 100C, #1	1035	-	12743	93	0.00724525
conventional-BS, 100C, #1	1036	-	12813	23	0.00179184
conventional-BS, 100C, #1	1038	-	12630	70	0.00551181
conventional-BS, 100C, #1	1041	-	12490	28	0.00223678
conventional-BS, 100C, #1	1042	+	8183	12	0.00146431
conventional-BS, 100C, #1	1043	+	8212	23	0.00279296
conventional-BS, 100C, #1	1044	-	12223	41	0.00334312
conventional-BS, 100C, #1	1046	-	12127	49	0.00402431
conventional-BS, 100C, #1	1049	+	8410	14	0.00166192
conventional-BS, 100C, #1	1055	-	11520	44	0.00380491
conventional-BS, 100C, #1	1060	+	9317	26	0.00278283
conventional-BS, 100C, #1	1061	+	9359	48	0.00510258
conventional-BS, 100C, #1	1062	+	9288	126	0.0133843
conventional-BS, 100C, #1	1064	+	9115	23	0.00251696
conventional-BS, 100C, #1	1065	-	11101	22	0.00197788
conventional-BS, 100C, #1	1068	-	11090	41	0.00368341
conventional-BS, 100C, #1	1070	-	10974	26	0.00236364
conventional-BS, 100C, #1	1071	+	8611	29	0.00335648
conventional-BS, 100C, #1	1072	+	8627	36	0.0041556
conventional-BS, 100C, #1	1073	-	10920	51	0.00464862
conventional-BS, 100C, #1	1075	+	8566	24	0.00279395
conventional-BS, 100C, #1	1080	+	8003	40	0.00497327
conventional-BS, 100C, #1	1081	-	10887	23	0.00210816
conventional-BS, 100C, #1	1083	-	10883	50	0.00457331
conventional-BS, 100C, #1	1089	+	8013	47	0.00583127
conventional-BS, 100C, #1	1090	+	7719	41	0.00528351
conventional-BS, 100C, #1	1091	-	10833	41	0.00377046
conventional-BS, 100C, #1	1093	+	7646	32	0.00416775
conventional-BS, 100C, #1	1094	-	10877	18	0.00165213
conventional-BS, 100C, #1	1095	+	7891	27	0.00340995
conventional-BS, 100C, #1	1097	-	10834	59	0.00541632
conventional-BS, 100C, #1	1098	+	7651	11	0.00143566
conventional-BS, 100C, #1	1100	-	10724	90	0.00832254
conventional-BS, 100C, #1	1101	-	10642	52	0.00486254
conventional-BS, 100C, #1	1102	+	7480	32	0.00425985
conventional-BS, 100C, #1	1103	-	10254	30	0.00291715
conventional-BS, 100C, #1	1104	+	7559	10	0.00132118
conventional-BS, 100C, #1	1106	-	9943	60	0.0059982
conventional-BS, 100C, #1	1107	-	9709	18	0.00185052
conventional-BS, 100C, #1	1108	+	7531	29	0.00383598
conventional-BS, 100C, #1	1109	+	7669	16	0.00208198
conventional-BS, 100C, #1	1110	+	7758	28	0.0035962
conventional-BS, 100C, #1	1111	+	7952	42	0.00525394
conventional-BS, 100C, #1	1112	-	9281	24	0.00257926
conventional-BS, 100C, #1	1114	-	9214	97	0.0104178
conventional-BS, 100C, #1	1115	-	9275	24	0.00258092
conventional-BS, 100C, #1	1119	-	8927	55	0.00612336
conventional-BS, 100C, #1	1120	-	8662	41	0.00471102
conventional-BS, 100C, #1	1121	+	9036	23	0.00253891
conventional-BS, 100C, #1	1127	-	7507	18	0.00239203
conventional-BS, 100C, #1	1128	+	8959	39	0.0043343
conventional-BS, 100C, #1	1130	+	8952	34	0.00378366
conventional-BS, 100C, #1	1131	+	8910	48	0.00535834
conventional-BS, 100C, #1	1132	-	6714	20	0.00297
conventional-BS, 100C, #1	1133	-	6723	13	0.00192993
conventional-BS, 100C, #1	1134	-	6714	11	0.00163569
conventional-BS, 100C, #1	1139	+	8958	25	0.00278303
conventional-BS, 100C, #1	1141	+	9025	36	0.00397307
conventional-BS, 100C, #1	1142	-	6652	5	0.000751089
conventional-BS, 100C, #1	1143	+	9112	12	0.00131521
conventional-BS, 100C, #1	1145	+	9139	65	0.00706215
conventional-BS, 100C, #1	1147	+	9237	62	0.00666738
conventional-BS, 100C, #1	1148	+	9186	96	0.0103426
conventional-BS, 100C, #1	1151	-	6710	42	0.00622038
conventional-BS, 100C, #1	1154	-	6746	32	0.00472116
conventional-BS, 100C, #1	1155	+	9301	21	0.00225274
conventional-BS, 100C, #1	1156	-	6784	18	0.00264628
conventional-BS, 100C, #1	1160	+	9386	43	0.0045604
conventional-BS, 100C, #1	1162	+	9490	32	0.00336064
conventional-BS, 100C, #1	1167	-	7347	56	0.0075645
conventional-BS, 100C, #1	1168	-	7405	15	0.00202156
conventional-BS, 100C, #1	1169	-	7392	33	0.00444444
conventional-BS, 100C, #1	1170	+	9180	13	0.00141412
conventional-BS, 100C, #1	1171	-	7536	28	0.00370175
conventional-BS, 100C, #1	1173	-	7820	72	0.00912316
conventional-BS, 100C, #1	1174	-	8011	24	0.00298693
conventional-BS, 100C, #1	1175	+	9571	17	0.00177305
conventional-BS, 100C, #1	1178	+	9858	27	0.00273141
conventional-BS, 100C, #1	1180	-	7938	52	0.00650814
conventional-BS, 100C, #1	1181	-	7501	44	0.00583168
conventional-BS, 100C, #1	1183	-	7037	32	0.00452681
conventional-BS, 100C, #1	1184	+	10001	44	0.00438029
conventional-BS, 100C, #1	1185	+	10389	50	0.00478973
conventional-BS, 100C, #1	1187	-	6842	35	0.00508943
conventional-BS, 100C, #1	1188	-	6829	28	0.00408342
conventional-BS, 100C, #1	1189	-	6820	17	0.00248647
conventional-BS, 100C, #1	1190	+	10988	28	0.00254176
conventional-BS, 100C, #1	1191	-	6847	37	0.00537478
conventional-BS, 100C, #1	1192	-	6936	16	0.0023015
conventional-BS, 100C, #1	1197	-	7408	12	0.00161725
conventional-BS, 100C, #1	1198	+	11998	21	0.00174723
conventional-BS, 100C, #1	1199	-	7541	27	0.00356765
conventional-BS, 100C, #1	1200	-	7634	15	0.00196104
conventional-BS, 100C, #1	1201	+	12080	26	0.0021477
conventional-BS, 100C, #1	1208	+	12441	35	0.00280539
conventional-BS, 100C, #1	1211	+	12294	32	0.00259614
conventional-BS, 100C, #1	1212	+	11936	41	0.00342323
conventional-BS, 100C, #1	1213	-	7492	27	0.0035909
conventional-BS, 100C, #1	1215	-	7505	28	0.00371698
conventional-BS, 100C, #1	1220	-	7719	7	0.000906032
conventional-BS, 100C, #1	1222	+	10870	46	0.004214
conventional-BS, 100C, #1	1223	-	7677	26	0.00337531
conventional-BS, 100C, #1	1224	-	7704	16	0.00207254
conventional-BS, 100C, #1	1226	-	7575	84	0.0109675
conventional-BS, 100C, #1	1227	-	7632	14	0.00183102
conventional-BS, 100C, #1	1230	-	7659	20	0.00260451
conventional-BS, 100C, #1	1232	-	7669	73	0.00942909
conventional-BS, 100C, #1	1233	-	7814	9	0.00115045
conventional-BS, 100C, #1	1234	+	11028	32	0.00289331
conventional-BS, 100C, #1	1235	-	7866	20	0.00253614
conventional-BS, 100C, #1	1236	-	7905	21	0.00264951
conventional-BS, 100C, #1	1237	-	7883	12	0.00151995
conventional-BS, 100C, #1	1242	-	7872	24	0.00303951
conventional-BS, 100C, #1	1245	-	7836	17	0.00216478
conventional-BS, 100C, #1	1248	+	11684	41	0.0034968
conventional-BS, 100C, #1	1251	-	7747	40	0.00513677
conventional-BS, 100C, #1	1252	+	11665	19	0.00162616
conventional-BS, 100C, #1	1254	-	7714	20	0.00258598
conventional-BS, 100C, #1	1255	+	11914	31	0.00259523
conventional-BS, 100C, #1	1260	-	7429	25	0.0033539
conventional-BS, 100C, #1	1263	-	7422	39	0.00522718
conventional-BS, 100C, #1	1266	-	7379	52	0.00699771
conventional-BS, 100C, #1	1272	-	7290	28	0.00382618
conventional-BS, 100C, #1	1275	+	10742	26	0.00241456
conventional-BS, 100C, #1	1277	-	7274	17	0.00233164
conventional-BS, 100C, #1	1278	-	7255	9	0.00123899
conventional-BS, 100C, #1	1281	-	7132	33	0.00460572
conventional-BS, 100C, #1	1282	-	7125	14	0.00196106
conventional-BS, 100C, #1	1283	+	11623	11	0.000945505
conventional-BS, 100C, #1	1285	+	11802	36	0.00304105
conventional-BS, 100C, #1	1287	+	11807	34	0.00287138
conventional-BS, 100C, #1	1288	+	11790	39	0.00329698
conventional-BS, 100C, #1	1289	-	6966	27	0.003861
conventional-BS, 100C, #1	1291	+	11810	16	0.00135295
conventional-BS, 100C, #1	1292	-	7021	7	0.000996016
conventional-BS, 100C, #1	1295	+	11833	44	0.00370464
conventional-BS, 100C, #1	1296	+	11866	30	0.00252186
conventional-BS, 100C, #1	1298	-	7326	57	0.00772044
conventional-BS, 100C, #1	1299	-	7570	22	0.00289779
conventional-BS, 100C, #1	1300	-	7696	37	0.00478469
conventional-BS, 100C, #1	1302	-	7786	38	0.00485685
conventional-BS, 100C, #1	1304	+	12255	30	0.002442
conventional-BS, 100C, #1	1307	-	7345	22	0.00298629
conventional-BS, 100C, #1	1308	+	12648	37	0.00291683
conventional-BS, 100C, #1	1309	-	7387	16	0.00216129
conventional-BS, 100C, #1	1314	-	7689	29	0.00375745
conventional-BS, 100C, #1	1317	-	7481	40	0.00531844
conventional-BS, 100C, #1	1318	-	7426	11	0.00147909
conventional-BS, 100C, #1	1319	+	12660	35	0.00275699
conventional-BS, 100C, #1	1321	+	12684	37	0.00290858
conventional-BS, 100C, #1	1322	-	7450	16	0.00214305
conventional-BS, 100C, #1	1323	-	7451	15	0.00200911
conventional-BS, 100C, #1	1325	+	12786	24	0.00187354
conventional-BS, 100C, #1	1327	-	6620	65	0.00972326
conventional-BS, 100C, #1	1328	-	6471	19	0.00292758
conventional-BS, 100C, #1	1329	+	12600	25	0.0019802
conventional-BS, 100C, #1	1330	+	12541	90	0.00712533
conventional-BS, 100C, #1	1334	-	6986	11	0.0015721
conventional-BS, 100C, #1	1336	+	12685	43	0.00337838
conventional-BS, 100C, #1	1337	+	12809	92	0.00713123
conventional-BS, 100C, #1	1340	+	12705	46	0.00360756
conventional-BS, 100C, #1	1341	+	12758	46	0.00359263
conventional-BS, 100C, #1	1342	-	6873	16	0.00232254
conventional-BS, 100C, #1	1344	-	7167	70	0.00967252
conventional-BS, 100C, #1	1345	-	7261	22	0.00302073
conventional-BS, 100C, #1	1346	+	12886	23	0.0017817
conventional-BS, 100C, #1	1348	+	13199	33	0.00249395
conventional-BS, 100C, #1	1349	+	13115	97	0.00734181
conventional-BS, 100C, #1	1351	+	13039	23	0.00176083
conventional-BS, 100C, #1	1352	-	6574	11	0.00167046
conventional-BS, 100C, #1	1353	+	12432	55	0.00440458
conventional-BS, 100C, #1	1354	+	12281	68	0.00550652
conventional-BS, 100C, #1	1359	-	7282	12	0.00164519
conventional-BS, 100C, #1	1361	-	7274	54	0.007369
conventional-BS, 100C, #1	1363	-	7348	9	0.00122332
conventional-BS, 100C, #1	1365	-	7053	29	0.00409489
conventional-BS, 100C, #1	1366	-	7055	12	0.00169803
conventional-BS, 100C, #1	1367	+	11343	36	0.00316372
conventional-BS, 100C, #1	1369	+	10699	32	0.00298201
conventional-BS, 100C, #1	1370	+	10641	31	0.0029048
conventional-BS, 100C, #1	1372	-	6849	10	0.00145794
conventional-BS, 100C, #1	1374	+	10701	63	0.00585284
conventional-BS, 100C, #1	1376	-	6834	17	0.00248139
conventional-BS, 100C, #1	1380	-	6874	32	0.00463365
conventional-BS, 100C, #1	1382	-	6908	9	0.00130114
conventional-BS, 100C, #1	1383	+	10798	38	0.00350683
conventional-BS, 100C, #1	1384	-	6897	20	0.00289143
conventional-BS, 100C, #1	1386	-	6687	42	0.00624164
conventional-BS, 100C, #1	1387	+	10993	47	0.00425725
conventional-BS, 100C, #1	1389	-	6497	9	0.00138334
conventional-BS, 100C, #1	1390	+	11070	31	0.00279254
conventional-BS, 100C, #1	1391	+	11068	91	0.00815485
conventional-BS, 100C, #1	1393	-	6502	16	0.00245474
conventional-BS, 100C, #1	1395	-	6483	41	0.00628449
conventional-BS, 100C, #1	1399	+	11618	53	0.00454117
conventional-BS, 100C, #1	1400	+	11722	45	0.00382425
conventional-BS, 100C, #1	1401	+	11908	18	0.00150931
conventional-BS, 100C, #1	1402	+	11849	80	0.00670635
conventional-BS, 100C, #1	1403	-	6710	17	0.00252713
conventional-BS, 100C, #1	1404	+	12263	56	0.00454582
conventional-BS, 100C, #1	1412	-	6870	14	0.0020337
conventional-BS, 100C, #1	1413	+	12581	38	0.00301133
conventional-BS, 100C, #1	1414	-	6873	17	0.00246734
conventional-BS, 100C, #1	1419	+	12911	83	0.00638756
conventional-BS, 100C, #1	1422	-	6839	18	0.00262505
conventional-BS, 100C, #1	1425	-	6849	17	0.00247597
conventional-BS, 100C, #1	1426	+	12375	26	0.00209661
conventional-BS, 100C, #1	1427	+	12280	48	0.00389358
conventional-BS, 100C, #1	1429	-	6714	21	0.00311804
conventional-BS, 100C, #1	1430	+	12531	18	0.00143438
conventional-BS, 100C, #1	1431	+	12721	31	0.00243099
conventional-BS, 100C, #1	1432	+	12589	70	0.00552966
conventional-BS, 100C, #1	1433	-	6665	19	0.00284261
conventional-BS, 100C, #1	1434	+	12278	44	0.00357085
conventional-BS, 100C, #1	1438	-	6881	28	0.00405268
conventional-BS, 100C, #1	1439	+	12333	38	0.0030717
conventional-BS, 100C, #1	1440	-	7024	28	0.0039705
conventional-BS, 100C, #1	1441	-	7181	11	0.00152948
conventional-BS, 100C, #1	1442	-	7202	7	0.000971008
conventional-BS, 100C, #1	1443	-	7224	29	0.00399835
conventional-BS, 100C, #1	1445	-	7225	22	0.00303574
conventional-BS, 100C, #1	1446	-	7251	12	0.00165221
conventional-BS, 100C, #1	1448	-	7258	19	0.00261097
conventional-BS, 100C, #1	1449	+	13441	48	0.00355846
conventional-BS, 100C, #1	1451	-	7191	5	0.00069483
conventional-BS, 100C, #1	1455	+	13410	26	0.0019351
conventional-BS, 100C, #1	1464	-	6676	50	0.00743384
conventional-BS, 100C, #1	1465	-	6670	10	0.00149701
conventional-BS, 100C, #1	1466	+	12053	33	0.00273043
conventional-BS, 100C, #1	1467	-	6397	27	0.00420299
conventional-BS, 100C, #1	1469	+	12008	41	0.00340277
conventional-BS, 100C, #1	1473	-	6301	25	0.00395194
conventional-BS, 100C, #1	1475	-	6222	16	0.00256492
conventional-BS, 100C, #1	1477	+	12018	38	0.00315196
conventional-BS, 100C, #1	1478	-	6110	7	0.00114435
conventional-BS, 100C, #1	1479	+	12131	40	0.0032865
conventional-BS, 100C, #1	1480	+	12113	44	0.00361931
conventional-BS, 100C, #1	1481	-	5939	17	0.00285426
conventional-BS, 100C, #1	1485	-	5798	20	0.00343761
conventional-BS, 100C, #1	1486	-	5631	20	0.0035392
conventional-BS, 100C, #1	1487	+	12521	32	0.00254919
conventional-BS, 100C, #1	1488	+	12547	56	0.00444339
conventional-BS, 100C, #1	1490	+	12528	57	0.0045292
conventional-BS, 100C, #1	1495	-	5285	36	0.00676565
conventional-BS, 100C, #1	1496	-	5200	30	0.00573614
conventional-BS, 100C, #1	1498	+	12201	34	0.00277891
conventional-BS, 100C, #1	1499	-	4805	13	0.00269822
conventional-BS, 100C, #1	1500	+	11956	41	0.00341752
conventional-BS, 100C, #1	1501	+	11795	78	0.00656953
conventional-BS, 100C, #1	1502	-	4739	14	0.00294551
conventional-BS, 100C, #1	1503	-	4720	14	0.00295733
conventional-BS, 100C, #1	1506	-	4690	19	0.00403483
conventional-BS, 100C, #1	1508	+	11798	22	0.00186125
conventional-BS, 100C, #1	1509	+	11825	28	0.00236227
conventional-BS, 100C, #1	1510	+	11864	14	0.00117865
conventional-BS, 100C, #1	1511	+	11857	60	0.00503482
conventional-BS, 100C, #1	1513	+	11927	25	0.0020917
conventional-BS, 100C, #1	1514	+	11861	99	0.00827759
conventional-BS, 100C, #1	1516	-	4369	15	0.00342153
conventional-BS, 100C, #1	1517	+	12049	28	0.00231846
conventional-BS, 100C, #1	1518	-	4418	9	0.00203298
conventional-BS, 100C, #1	1520	-	4592	15	0.00325591
conventional-BS, 100C, #1	1527	+	12224	41	0.00334285
conventional-BS, 100C, #1	1529	+	12180	17	0.00139379
conventional-BS, 100C, #1	1531	-	4850	24	0.00492409
conventional-BS, 100C, #1	1532	+	12129	46	0.00377823
conventional-BS, 100C, #1	1533	-	4854	24	0.00492005
conventional-BS, 100C, #1	1535	-	5098	25	0.00487995
conventional-BS, 100C, #1	1536	+	13479	38	0.00281127
conventional-BS, 100C, #1	1542	-	5298	4	0.000754432
conventional-BS, 100C, #1	1543	+	13641	45	0.00328803
conventional-BS, 100C, #1	1544	+	13676	27	0.00197037
conventional-BS, 100C, #1	1546	-	5234	33	0.00626543
conventional-BS, 100C, #1	1547	+	13598	33	0.00242095
conventional-BS, 100C, #1	1548	-	5289	9	0.00169875
conventional-BS, 100C, #1	1550	+	14266	49	0.00342298
conventional-BS, 100C, #1	1553	+	14188	42	0.00295151
conventional-BS, 100C, #1	1554	+	14096	76	0.00536269
conventional-BS, 100C, #1	1555	-	5230	16	0.00304994
conventional-BS, 100C, #1	1556	+	13998	38	0.00270732
conventional-BS, 100C, #1	1557	+	13916	98	0.00699301
conventional-BS, 100C, #1	1559	-	6985	11	0.00157233
conventional-BS, 100C, #1	1560	+	13389	37	0.00275585
conventional-BS, 100C, #1	1562	-	7224	14	0.00193424
conventional-BS, 100C, #1	1563	-	7275	20	0.0027416
conventional-BS, 100C, #1	1565	-	7402	10	0.00134916
conventional-BS, 100C, #1	1566	+	14079	17	0.00120602
conventional-BS, 100C, #1	1568	-	7475	29	0.00386461
conventional-BS, 100C, #1	1569	-	7500	15	0.00199601
conventional-BS, 100C, #1	1571	+	13912	26	0.0018654
conventional-BS, 100C, #1	1576	+	14485	28	0.0019293
conventional-BS, 100C, #1	1578	-	7589	30	0.00393752
conventional-BS, 100C, #1	1581	-	7630	9	0.00117816
conventional-BS, 100C, #1	1582	+	14379	34	0.00235898
conventional-BS, 100C, #1	1583	+	14483	61	0.00419417
conventional-BS, 100C, #1	1584	+	14558	78	0.00532932
conventional-BS, 100C, #1	1585	-	7762	30	0.0038501
conventional-BS, 100C, #1	1592	+	14340	23	0.00160134
conventional-BS, 100C, #1	1594	-	7501	28	0.00371895
conventional-BS, 100C, #1	1595	+	13248	32	0.00240964
conventional-BS, 100C, #1	1596	-	7516	28	0.00371156
conventional-BS, 100C, #1	1601	-	7619	16	0.00209561
conventional-BS, 100C, #1	1603	+	13066	24	0.00183346
conventional-BS, 100C, #1	1604	+	12972	61	0.00468043
conventional-BS, 100C, #1	1605	-	7657	20	0.00260518
conventional-BS, 100C, #1	1606	-	7674	20	0.00259943
conventional-BS, 100C, #1	1607	-	7681	21	0.00272656
conventional-BS, 100C, #1	1610	+	12918	18	0.00139147
conventional-BS, 100C, #1	1612	-	7682	40	0.00518001
conventional-BS, 100C, #1	1613	-	7715	13	0.00168219
conventional-BS, 100C, #1	1615	+	12917	18	0.00139157
conventional-BS, 100C, #1	1616	+	12967	40	0.00307527
conventional-BS, 100C, #1	1617	+	13037	45	0.00343984
conventional-BS, 100C, #1	1618	-	8306	23	0.00276144
conventional-BS, 100C, #1	1620	-	8722	33	0.00376927
conventional-BS, 100C, #1	1623	-	8886	73	0.00814823
conventional-BS, 100C, #1	1624	-	8978	14	0.00155694
conventional-BS, 100C, #1	1625	+	13653	54	0.00393959
conventional-BS, 100C, #1	1629	+	13773	70	0.00505671
conventional-BS, 100C, #1	1631	+	13726	36	0.0026159
conventional-BS, 100C, #1	1633	-	9165	59	0.00639636
conventional-BS, 100C, #1	1634	-	9216	31	0.00335244
conventional-BS, 100C, #1	1639	+	14089	53	0.0037477
conventional-BS, 100C, #1	1640	-	9292	15	0.00161169
conventional-BS, 100C, #1	1642	+	13939	52	0.00371668
conventional-BS, 100C, #1	1645	+	13852	29	0.00208919
conventional-BS, 100C, #1	1646	+	13561	80	0.00586467
conventional-BS, 100C, #1	1647	-	9228	32	0.00345572
conventional-BS, 100C, #1	1648	-	9251	40	0.00430524
conventional-BS, 100C, #1	1650	-	9143	58	0.00630366
conventional-BS, 100C, #1	1653	-	9244	20	0.00215889
conventional-BS, 100C, #1	1655	-	9170	37	0.00401868
conventional-BS, 100C, #1	1659	-	9157	34	0.00369927
conventional-BS, 100C, #1	1661	-	9082	16	0.00175863
conventional-BS, 100C, #1	1662	+	13053	45	0.00343564
conventional-BS, 100C, #1	1663	+	13071	123	0.00932242
conventional-BS, 100C, #1	1665	+	13400	51	0.00379154
conventional-BS, 100C, #1	1666	+	13399	60	0.00445798
conventional-BS, 100C, #1	1668	-	9048	52	0.00571429
conventional-BS, 100C, #1	1670	+	13264	33	0.00248176
conventional-BS, 100C, #1	1672	-	9052	33	0.00363236
conventional-BS, 100C, #1	1674	-	9227	63	0.00678149
conventional-BS, 100C, #1	1676	-	9174	59	0.00639012
conventional-BS, 100C, #1	1678	+	13709	17	0.00123853
conventional-BS, 100C, #1	1679	+	13721	59	0.00428157
conventional-BS, 100C, #1	1683	+	13740	63	0.00456423
conventional-BS, 100C, #1	1685	+	13719	45	0.0032694
conventional-BS, 100C, #1	1688	+	13748	49	0.0035515
conventional-BS, 100C, #1	1690	-	9044	50	0.00549813
conventional-BS, 100C, #1	1691	-	8984	27	0.00299634
conventional-BS, 100C, #1	1693	+	13838	50	0.00360023
conventional-BS, 100C, #1	1695	-	8921	23	0.00257156
conventional-BS, 100C, #1	1696	+	14243	49	0.00342849
conventional-BS, 100C, #1	1697	-	9504	19	0.00199517
conventional-BS, 100C, #1	1700	+	14421	27	0.00186877
conventional-BS, 100C, #1	1702	-	9245	14	0.00151204
conventional-BS, 100C, #1	1703	+	14539	30	0.00205917
conventional-BS, 100C, #1	1704	+	14444	24	0.00165883
conventional-BS, 100C, #1	1705	+	14386	50	0.00346356
conventional-BS, 100C, #1	1706	-	9123	13	0.00142294
conventional-BS, 100C, #1	1709	+	14545	84	0.00574202
conventional-BS, 100C, #1	1711	+	14594	42	0.00286964
conventional-BS, 100C, #1	1712	+	14479	133	0.00910211
conventional-BS, 100C, #1	1714	+	14463	40	0.00275805
conventional-BS, 100C, #1	1715	+	14318	64	0.00445001
conventional-BS, 100C, #1	1717	-	8708	111	0.0125865
conventional-BS, 100C, #1	1718	-	9052	34	0.00374202
conventional-BS, 100C, #1	1719	-	9193	37	0.00400867
conventional-BS, 100C, #1	1721	-	9370	43	0.00456815
conventional-BS, 100C, #1	1722	+	14395	44	0.0030473
conventional-BS, 100C, #1	1724	-	10659	28	0.00262001
conventional-BS, 100C, #1	1728	-	10943	22	0.00200638
conventional-BS, 100C, #1	1730	+	13319	57	0.00426136
conventional-BS, 100C, #1	1734	-	11000	21	0.00190545
conventional-BS, 100C, #1	1736	+	13443	34	0.00252282
conventional-BS, 100C, #1	1738	-	11027	56	0.00505278
conventional-BS, 100C, #1	1739	-	11059	23	0.00207544
conventional-BS, 100C, #1	1742	-	10963	34	0.00309175
conventional-BS, 100C, #1	1747	+	13284	30	0.00225327
conventional-BS, 100C, #1	1748	-	11525	37	0.00320014
conventional-BS, 100C, #1	1752	-	11669	26	0.00222317
conventional-BS, 100C, #1	1753	-	11649	15	0.00128601
conventional-BS, 100C, #1	1754	-	11534	27	0.00233544
conventional-BS, 100C, #1	1755	-	11495	22	0.00191022
conventional-BS, 100C, #1	1759	+	12240	27	0.00220103
conventional-BS, 100C, #1	1760	-	11173	52	0.00463252
conventional-BS, 100C, #1	1761	-	11244	26	0.00230701
conventional-BS, 100C, #1	1762	-	11283	21	0.00185775
conventional-BS, 100C, #1	1767	+	12404	24	0.00193112
conventional-BS, 100C, #1	1768	-	11058	15	0.00135465
conventional-BS, 100C, #1	1774	+	12381	33	0.00265829
conventional-BS, 100C, #1	1775	+	12386	57	0.00458089
conventional-BS, 100C, #1	1778	+	12256	59	0.00479091
conventional-BS, 100C, #1	1779	-	10127	49	0.00481525
conventional-BS, 100C, #1	1784	+	12572	53	0.00419802
conventional-BS, 100C, #1	1786	+	12753	53	0.00413868
conventional-BS, 100C, #1	1787	+	12754	171	0.0132302
conventional-BS, 100C, #1	1789	+	12893	29	0.00224423
conventional-BS, 100C, #1	1790	-	9715	27	0.0027715
conventional-BS, 100C, #1	1791	+	12740	40	0.00312989
conventional-BS, 100C, #1	1793	+	11579	69	0.00592376
conventional-BS, 100C, #1	1794	-	9633	58	0.00598493
conventional-BS, 100C, #1	1795	-	9696	27	0.00277692
conventional-BS, 100C, #1	1797	-	9658	69	0.00709366
conventional-BS, 100C, #1	1799	-	9815	36	0.00365445
conventional-BS, 100C, #1	1801	+	11394	26	0.00227671
conventional-BS, 100C, #1	1802	-	9860	8	0.000810701
conventional-BS, 100C, #1	1804	-	9900	91	0.0091082
conventional-BS, 100C, #1	1805	-	10068	37	0.00366155
conventional-BS, 100C, #1	1806	-	10115	17	0.00167785
conventional-BS, 100C, #1	1808	-	10123	30	0.00295479
conventional-BS, 100C, #1	1809	-	10158	32	0.00314033
conventional-BS, 100C, #1	1810	+	11128	16	0.00143575
conventional-BS, 100C, #1	1811	-	10277	33	0.00320078
conventional-BS, 100C, #1	1818	-	10278	45	0.0043592
conventional-BS, 100C, #1	1819	-	10041	34	0.00337469
conventional-BS, 100C, #1	1820	+	10799	37	0.00341454
conventional-BS, 100C, #1	1821	-	10032	55	0.00545256
conventional-BS, 100C, #1	1824	+	10707	23	0.00214352
conventional-BS, 100C, #1	1825	-	9962	15	0.00150346
conventional-BS, 100C, #1	1827	+	10779	28	0.00259091
conventional-BS, 100C, #1	1828	+	10721	46	0.00427231
conventional-BS, 100C, #1	1829	-	9926	31	0.00311339
conventional-BS, 100C, #1	1830	-	9998	32	0.00319043
conventional-BS, 100C, #1	1833	-	10166	43	0.00421197
conventional-BS, 100C, #1	1834	+	9031	11	0.00121655
conventional-BS, 100C, #1	1836	-	10238	71	0.00688719
conventional-BS, 100C, #1	1839	-	10358	23	0.00221559
conventional-BS, 100C, #1	1841	-	10230	54	0.00525088
conventional-BS, 100C, #1	1844	-	10362	86	0.00823124
conventional-BS, 100C, #1	1845	-	10483	28	0.00266388
conventional-BS, 100C, #1	1846	+	8031	19	0.00236025
conventional-BS, 100C, #1	1848	-	10877	28	0.00256763
conventional-BS, 100C, #1	1850	-	11092	26	0.00233855
conventional-BS, 100C, #1	1851	+	8172	11	0.00134425
conventional-BS, 100C, #1	1852	-	11136	48	0.00429185
conventional-BS, 100C, #1	1853	-	11301	14	0.0012373
conventional-BS, 100C, #1	1857	-	11356	23	0.00202127
conventional-BS, 100C, #1	1859	-	11340	20	0.00176056
conventional-BS, 100C, #1	1860	+	8190	26	0.00316456
conventional-BS, 100C, #1	1867	+	8087	27	0.00332758
conventional-BS, 100C, #1	1869	-	11043	12	0.00108548
conventional-BS, 100C, #1	1870	+	8229	31	0.00375303
conventional-BS, 100C, #1	1871	-	10695	27	0.00251819
conventional-BS, 100C, #1	1872	+	8318	24	0.00287701
conventional-BS, 100C, #1	1873	+	8317	27	0.00323586
conventional-BS, 100C, #1	1874	+	8009	53	0.00657405
conventional-BS, 100C, #1	1875	-	10277	24	0.00232987
conventional-BS, 100C, #1	1878	+	7934	17	0.0021381
conventional-BS, 100C, #1	1879	+	7999	17	0.00212076
conventional-BS, 100C, #1	1881	-	9349	50	0.00531971
conventional-BS, 100C, #1	1883	+	7875	48	0.00605831
conventional-BS, 100C, #1	1884	+	7955	33	0.0041312
conventional-BS, 100C, #1	1885	-	9226	32	0.00345647
conventional-BS, 100C, #1	1887	-	9424	65	0.00685004
conventional-BS, 100C, #1	1889	-	9632	120	0.0123052
conventional-BS, 100C, #1	1890	-	9816	29	0.00294566
conventional-BS, 100C, #1	1891	+	8250	14	0.00169409
conventional-BS, 100C, #1	1895	+	8590	28	0.00324901
conventional-BS, 100C, #1	1896	+	8588	21	0.00243931
conventional-BS, 100C, #1	1898	-	11060	54	0.00485874
conventional-BS, 100C, #1	1900	+	8531	21	0.00245557
conventional-BS, 100C, #1	1901	+	8513	45	0.00525824
conventional-BS, 100C, #1	1902	-	10233	35	0.00340865
conventional-BS, 100C, #1	1903	+	8591	22	0.00255428
conventional-BS, 100C, #1	1904	+	8614	50	0.00577101
conventional-BS, 100C, #1	1905	-	10483	54	0.0051248
conventional-BS, 100C, #1	1906	-	10588	34	0.0032009
conventional-BS, 100C, #1	1910	+	9529	21	0.00219895
conventional-BS, 100C, #1	1911	-	11050	36	0.00324734
conventional-BS, 100C, #1	1913	+	9364	20	0.00213129
conventional-BS, 100C, #1	1915	+	9373	36	0.00382612
conventional-BS, 100C, #1	1916	+	9235	30	0.00323799
conventional-BS, 100C, #1	1917	+	9155	57	0.00618758
conventional-BS, 100C, #1	1919	-	11659	26	0.00222507
conventional-BS, 100C, #1	1920	+	9047	22	0.00242585
conventional-BS, 100C, #1	1922	-	11887	65	0.00543842
conventional-BS, 100C, #1	1923	-	11677	11	0.000941136
conventional-BS, 100C, #1	1925	+	9209	15	0.00162619
conventional-BS, 100C, #1	1926	+	9193	32	0.00346883
conventional-BS, 100C, #1	1927	-	11456	31	0.0026987
conventional-BS, 100C, #1	1928	+	9214	18	0.00194974
conventional-BS, 100C, #1	1931	+	9221	37	0.00399654
conventional-BS, 100C, #1	1932	-	12807	46	0.00357893
conventional-BS, 100C, #1	1937	-	13174	29	0.00219647
conventional-BS, 100C, #1	1938	+	8655	36	0.00414222
conventional-BS, 100C, #1	1939	-	13371	60	0.00446728
conventional-BS, 100C, #1	1940	+	8431	20	0.00236658
conventional-BS, 100C, #1	1941	-	13439	33	0.00244952
conventional-BS, 100C, #1	1945	-	13603	76	0.00555596
conventional-BS, 100C, #1	1946	-	13729	25	0.00181765
conventional-BS, 100C, #1	1947	-	13694	45	0.00327535
conventional-BS, 100C, #1	1948	-	13733	18	0.001309
conventional-BS, 100C, #1	1951	-	13618	82	0.0059854
conventional-BS, 100C, #1	1952	-	13716	33	0.00240017
conventional-BS, 100C, #1	1953	-	13716	19	0.00138333
conventional-BS, 100C, #1	1954	-	13626	46	0.00336454
conventional-BS, 100C, #1	1955	-	13629	21	0.00153846
conventional-BS, 100C, #1	1956	+	8779	7	0.000796722
conventional-BS, 100C, #1	1957	+	8973	52	0.00576177
conventional-BS, 100C, #1	1958	-	13464	56	0.00414201
conventional-BS, 100C, #1	1959	-	13411	35	0.002603
conventional-BS, 100C, #1	1960	-	13320	56	0.0041866
conventional-BS, 100C, #1	1962	-	13220	76	0.005716
conventional-BS, 100C, #1	1964	-	13500	38	0.00280691
conventional-BS, 100C, #1	1965	-	13473	62	0.00458072
conventional-BS, 100C, #1	1969	-	13775	19	0.00137741
conventional-BS, 100C, #1	1970	+	9542	12	0.00125602
conventional-BS, 100C, #1	1972	-	13989	92	0.00653363
conventional-BS, 100C, #1	1973	-	14092	33	0.00233628
conventional-BS, 100C, #1	1974	+	8931	39	0.00434783
conventional-BS, 100C, #1	1976	-	14056	71	0.00502584
conventional-BS, 100C, #1	1980	-	14030	46	0.00326797
conventional-BS, 100C, #1	1982	+	8835	32	0.00360889
conventional-BS, 100C, #1	1983	+	8804	65	0.0073289
conventional-BS, 100C, #1	1984	-	13921	75	0.00535867
conventional-BS, 100C, #1	1985	-	13986	30	0.00214041
conventional-BS, 100C, #1	1986	+	8927	38	0.00423871
conventional-BS, 100C, #1	1988	-	13954	42	0.00300086
conventional-BS, 100C, #1	1997	-	13603	92	0.00671778
conventional-BS, 100C, #1	1998	-	13498	52	0.00383764
conventional-BS, 100C, #1	1999	-	13395	20	0.00149087
conventional-BS, 100C, #1	2000	+	8935	16	0.00178751
conventional-BS, 100C, #1	2001	+	8960	35	0.00389105
conventional-BS, 100C, #1	2002	-	12333	32	0.00258795
conventional-BS, 100C, #1	2003	+	8843	25	0.00281912
conventional-BS, 100C, #1	2004	+	8768	82	0.00926554
conventional-BS, 100C, #1	2006	+	8755	19	0.00216549
conventional-BS, 100C, #1	2007	-	10815	57	0.00524283
conventional-BS, 100C, #1	2009	+	8832	16	0.00180832
conventional-BS, 100C, #1	2010	-	10663	53	0.00494588
conventional-BS, 100C, #1	2013	-	10903	73	0.00665087
conventional-BS, 100C, #1	2016	+	8636	34	0.00392157
conventional-BS, 100C, #1	2018	-	11050	34	0.00306748
conventional-BS, 100C, #1	2020	+	8601	14	0.00162507
conventional-BS, 100C, #1	2021	-	11023	53	0.00478512
conventional-BS, 100C, #1	2022	+	8556	28	0.00326188
conventional-BS, 100C, #1	2024	-	11000	63	0.00569466
conventional-BS, 100C, #1	2025	+	8412	15	0.00177999
conventional-BS, 100C, #1	2027	-	11005	72	0.00649995
conventional-BS, 100C, #1	2028	+	8388	31	0.00368215
conventional-BS, 100C, #1	2029	-	11042	48	0.00432822
conventional-BS, 100C, #1	2031	-	11224	59	0.00522911
conventional-BS, 100C, #1	2033	-	11292	120	0.0105152
conventional-BS, 100C, #1	2034	-	11397	33	0.00288714
conventional-BS, 100C, #1	2037	-	11383	51	0.00446038
conventional-BS, 100C, #1	2039	-	11492	42	0.00364141
conventional-BS, 100C, #1	2040	-	11448	32	0.00278746
conventional-BS, 100C, #1	2041	+	8993	24	0.00266164
conventional-BS, 100C, #1	2042	+	8990	83	0.00914802
conventional-BS, 100C, #1	2045	+	9021	44	0.00485383
conventional-BS, 100C, #1	2053	+	8838	21	0.00237047
conventional-BS, 100C, #1	2054	+	8805	25	0.00283126
conventional-BS, 100C, #1	2059	+	8618	21	0.00243084
conventional-BS, 100C, #1	2060	+	8568	33	0.00383676
conventional-BS, 100C, #1	2061	+	8428	57	0.00671774
conventional-BS, 100C, #1	2062	-	11192	33	0.00293987
conventional-BS, 100C, #1	2063	+	8092	25	0.00307996
conventional-BS, 100C, #1	2064	+	8040	18	0.0022338
conventional-BS, 100C, #1	2065	-	11390	65	0.00567438
conventional-BS, 100C, #1	2066	-	11647	56	0.0047851
conventional-BS, 100C, #1	2070	-	11906	95	0.00791601
conventional-BS, 100C, #1	2071	-	11985	20	0.00166597
conventional-BS, 100C, #1	2073	-	11740	78	0.0066001
conventional-BS, 100C, #1	2074	+	8061	17	0.00210448
conventional-BS, 100C, #1	2076	-	11647	40	0.00342261
conventional-BS, 100C, #1	2081	-	11363	30	0.0026332
conventional-BS, 100C, #1	2083	+	7992	15	0.00187336
conventional-BS, 100C, #1	2084	-	10412	33	0.00315941
conventional-BS, 100C, #1	2089	+	7820	35	0.00445576
conventional-BS, 100C, #1	2090	+	7852	19	0.00241392
conventional-BS, 100C, #1	2091	+	7768	25	0.00320801
conventional-BS, 100C, #1	2092	-	10003	19	0.00189583
conventional-BS, 100C, #1	2096	+	7577	13	0.00171278
conventional-BS, 100C, #1	2098	-	9962	30	0.0030024
conventional-BS, 100C, #1	2099	+	6989	11	0.00157143
conventional-BS, 100C, #1	2101	-	9952	47	0.00470047
conventional-BS, 100C, #1	2102	-	10131	18	0.00177357
conventional-BS, 100C, #1	2103	-	10177	28	0.00274375
conventional-BS, 100C, #1	2107	+	6362	18	0.00282132
conventional-BS, 100C, #1	2109	-	10467	63	0.00598291
conventional-BS, 100C, #1	2110	-	10494	43	0.00408086
conventional-BS, 100C, #1	2111	+	5938	14	0.00235215
conventional-BS, 100C, #1	2112	-	10455	43	0.00409602
conventional-BS, 100C, #1	2113	-	10524	17	0.00161275
conventional-BS, 100C, #1	2114	-	10668	45	0.0042005
conventional-BS, 100C, #1	2118	-	10480	42	0.00399164
conventional-BS, 100C, #1	2120	+	6156	17	0.00275393
conventional-BS, 100C, #1	2121	+	6236	8	0.00128123
conventional-BS, 100C, #1	2122	+	6230	28	0.00447427
conventional-BS, 100C, #1	2123	-	9830	52	0.00526209
conventional-BS, 100C, #1	2125	+	6564	19	0.00288622
conventional-BS, 100C, #1	2126	+	6559	35	0.00530786
conventional-BS, 100C, #1	2130	-	9505	23	0.00241394
conventional-BS, 100C, #1	2132	-	9474	33	0.00347113
conventional-BS, 100C, #1	2136	-	9795	48	0.00487656
conventional-BS, 100C, #1	2139	+	7039	20	0.00283326
conventional-BS, 100C, #1	2140	-	9619	24	0.00248885
conventional-BS, 100C, #1	2141	+	6991	7	0.00100029
conventional-BS, 100C, #1	2143	+	7048	22	0.00311174
conventional-BS, 100C, #1	2144	-	9669	39	0.00401731
conventional-BS, 100C, #1	2151	+	7359	24	0.00325071
conventional-BS, 100C, #1	2154	-	10507	60	0.00567805
conventional-BS, 100C, #1	2155	-	10528	34	0.00321909
conventional-BS, 100C, #1	2156	-	10519	38	0.00359951
conventional-BS, 100C, #1	2157	+	7414	23	0.00309264
conventional-BS, 100C, #1	2159	-	10525	20	0.00189663
conventional-BS, 100C, #1	2162	+	7355	31	0.00419713
conventional-BS, 100C, #1	2163	+	7282	47	0.00641288
conventional-BS, 100C, #1	2164	-	10334	55	0.00529406
conventional-BS, 100C, #1	2165	-	10409	15	0.00143899
conventional-BS, 100C, #1	2166	-	10349	34	0.00327458
conventional-BS, 100C, #1	2168	-	10213	45	0.00438682
conventional-BS, 100C, #1	2171	+	7381	40	0.00539011
conventional-BS, 100C, #1	2172	+	7395	36	0.00484457
conventional-BS, 100C, #1	2173	+	7418	18	0.00242066
conventional-BS, 100C, #1	2174	+	7394	35	0.00471127
conventional-BS, 100C, #1	2181	-	11745	26	0.00220882
conventional-BS, 100C, #1	2182	-	11731	42	0.00356748
conventional-BS, 100C, #1	2183	-	11742	19	0.00161551
conventional-BS, 100C, #1	2184	-	11649	20	0.00171394
conventional-BS, 100C, #1	2185	+	6633	14	0.00210621
conventional-BS, 100C, #1	2188	+	6305	2	0.000317108
conventional-BS, 100C, #1	2189	+	6220	27	0.00432207
conventional-BS, 100C, #1	2190	-	11536	14	0.00121212
conventional-BS, 100C, #1	2192	+	6123	32	0.00519903
conventional-BS, 100C, #1	2195	+	5541	25	0.00449156
conventional-BS, 100C, #1	2196	-	11435	43	0.0037463
conventional-BS, 100C, #1	2197	-	11452	59	0.00512553
conventional-BS, 100C, #1	2201	-	12296	30	0.00243388
conventional-BS, 100C, #1	2202	+	5318	15	0.00281268
conventional-BS, 100C, #1	2203	+	5314	25	0.00468252
conventional-BS, 100C, #1	2204	-	12262	31	0.00252176
conventional-BS, 100C, #1	2205	-	12167	46	0.00376648
conventional-BS, 100C, #1	2207	-	11935	129	0.010693
conventional-BS, 100C, #1	2208	-	11470	30	0.0026087
conventional-BS, 100C, #1	2209	+	5403	15	0.00276855
conventional-BS, 100C, #1	2210	+	5506	39	0.00703336
conventional-BS, 100C, #1	2212	-	11160	13	0.00116352
conventional-BS, 100C, #1	2213	+	5665	6	0.00105801
conventional-BS, 100C, #1	2216	-	10686	21	0.00196133
conventional-BS, 100C, #1	2217	+	5670	15	0.00263852
conventional-BS, 100C, #1	2218	+	5630	54	0.00950035
conventional-BS, 100C, #1	2220	+	5654	18	0.00317348
conventional-BS, 100C, #1	2221	-	10907	39	0.00356295
conventional-BS, 100C, #1	2225	-	11475	20	0.00173989
conventional-BS, 100C, #1	2226	+	5819	13	0.00222908
conventional-BS, 100C, #1	2227	-	11392	38	0.00332458
conventional-BS, 100C, #1	2231	+	6061	5	0.000824266
conventional-BS, 100C, #1	2237	+	6195	6	0.000967586
conventional-BS, 100C, #1	2238	-	11697	30	0.0025582
conventional-BS, 100C, #1	2239	-	11745	27	0.00229358
conventional-BS, 100C, #1	2240	-	11761	47	0.00398035
conventional-BS, 100C, #1	2241	-	11766	40	0.00338811
conventional-BS, 100C, #1	2246	+	6577	23	0.00348485
conventional-BS, 100C, #1	2247	+	6580	29	0.00438796
conventional-BS, 100C, #1	2251	+	6561	19	0.00288754
conventional-BS, 100C, #1	2252	+	6574	23	0.00348643
conventional-BS, 100C, #1	2253	-	11357	66	0.00577782
conventional-BS, 100C, #1	2258	+	6139	39	0.00631272
conventional-BS, 100C, #1	2259	-	11131	53	0.00473891
conventional-BS, 100C, #1	2260	-	11197	26	0.00231667
conventional-BS, 100C, #1	2263	+	5852	22	0.00374532
conventional-BS, 100C, #1	2264	-	11242	45	0.00398689
conventional-BS, 100C, #1	2265	-	11281	34	0.00300486
conventional-BS, 100C, #1	2269	+	5604	18	0.00320171
conventional-BS, 100C, #1	2270	+	5375	38	0.00702014
conventional-BS, 100C, #1	2271	-	10807	46	0.00423846
conventional-BS, 100C, #1	2272	+	5323	9	0.00168792
conventional-BS, 100C, #1	2273	-	10884	39	0.00357045
conventional-BS, 100C, #1	2277	-	10904	34	0.00310843
conventional-BS, 100C, #1	2279	-	10859	19	0.00174664
conventional-BS, 100C, #1	2280	+	5266	6	0.00113809
conventional-BS, 100C, #1	2282	-	10770	24	0.00222346
conventional-BS, 100C, #1	2291	+	5149	13	0.0025184
conventional-BS, 100C, #1	2292	+	5096	45	0.00875316
conventional-BS, 100C, #1	2293	-	10213	25	0.00244188
conventional-BS, 100C, #1	2294	+	5082	11	0.00215983
conventional-BS, 100C, #1	2297	+	4978	23	0.00459908
conventional-BS, 100C, #1	2299	+	4632	23	0.00494092
conventional-BS, 100C, #1	2301	+	4562	12	0.00262352
conventional-BS, 100C, #1	2303	-	9994	55	0.00547318
conventional-BS, 100C, #1	2305	+	4424	16	0.0036036
conventional-BS, 100C, #1	2306	-	9685	50	0.00513611
conventional-BS, 100C, #1	2307	+	4245	10	0.00235018
conventional-BS, 100C, #1	2308	+	4300	23	0.00532038
conventional-BS, 100C, #1	2309	-	9998	58	0.0057677
conventional-BS, 100C, #1	2310	-	10489	16	0.00152308
conventional-BS, 100C, #1	2313	-	10664	20	0.00187196
conventional-BS, 100C, #1	2314	-	10661	21	0.00196592
conventional-BS, 100C, #1	2315	-	10682	25	0.00233492
conventional-BS, 100C, #1	2316	-	10712	23	0.00214252
conventional-BS, 100C, #1	2319	-	10675	34	0.0031749
conventional-BS, 100C, #1	2322	+	4172	15	0.00358252
conventional-BS, 100C, #1	2323	+	4166	34	0.00809524
conventional-BS, 100C, #1	2324	-	10712	35	0.00325672
conventional-BS, 100C, #1	2325	+	4213	9	0.00213169
conventional-BS, 100C, #1	2328	+	4386	13	0.00295522
conventional-BS, 100C, #1	2329	+	4541	10	0.00219732
conventional-BS, 100C, #1	2330	+	4741	17	0.00357293
conventional-BS, 100C, #1	2331	-	10090	82	0.00806134
conventional-BS, 100C, #1	2332	-	10024	30	0.00298389
conventional-BS, 100C, #1	2334	-	10026	29	0.00288414
conventional-BS, 100C, #1	2335	+	5290	5	0.000944287
conventional-BS, 100C, #1	2336	+	5470	31	0.00563534
conventional-BS, 100C, #1	2337	-	10112	32	0.00315457
conventional-BS, 100C, #1	2340	+	5726	31	0.00538475
conventional-BS, 100C, #1	2342	+	5704	19	0.00331994
conventional-BS, 100C, #1	2345	+	5731	12	0.0020895
conventional-BS, 100C, #1	2346	+	5732	6	0.00104566
conventional-BS, 100C, #1	2347	+	5713	25	0.00435692
conventional-BS, 100C, #1	2348	-	12290	60	0.0048583
conventional-BS, 100C, #1	2354	+	5793	18	0.00309757
conventional-BS, 100C, #1	2355	+	5787	7	0.00120815
conventional-BS, 100C, #1	2356	+	5769	24	0.00414293
conventional-BS, 100C, #1	2357	-	13476	42	0.00310697
conventional-BS, 100C, #1	2358	-	13903	42	0.00301183
conventional-BS, 100C, #1	2367	-	13927	39	0.0027925
conventional-BS, 100C, #1	2370	+	6204	7	0.00112703
conventional-BS, 100C, #1	2372	-	13900	68	0.00486827
conventional-BS, 100C, #1	2374	+	6254	8	0.00127755
conventional-BS, 100C, #1	2375	+	6218	53	0.0084516
conventional-BS, 100C, #1	2376	-	13282	56	0.00419853
conventional-BS, 100C, #1	2379	-	14199	27	0.00189793
conventional-BS, 100C, #1	2380	+	6168	31	0.00500081
conventional-BS, 100C, #1	2381	-	13800	44	0.00317827
conventional-BS, 100C, #1	2382	+	6157	17	0.00275348
conventional-BS, 100C, #1	2384	-	13528	37	0.00272761
conventional-BS, 100C, #1	2385	+	5939	35	0.00585872
conventional-BS, 100C, #1	2387	-	13398	43	0.00319917
conventional-BS, 100C, #1	2388	+	5931	13	0.00218708
conventional-BS, 100C, #1	2390	-	13318	47	0.00351665
conventional-BS, 100C, #1	2392	+	6048	16	0.00263852
conventional-BS, 100C, #1	2394	-	13341	47	0.00351061
conventional-BS, 100C, #1	2395	+	6134	10	0.0016276
conventional-BS, 100C, #1	2397	-	13861	63	0.00452456
conventional-BS, 100C, #1	2400	-	14478	25	0.00172378
conventional-BS, 100C, #1	2402	-	14630	28	0.00191022
conventional-BS, 100C, #1	2403	+	7064	35	0.00493027
conventional-BS, 100C, #1	2405	-	15520	23	0.00147977
conventional-BS, 100C, #1	2406	-	15519	38	0.00244263
conventional-BS, 100C, #1	2408	+	7100	18	0.0025288
conventional-BS, 100C, #1	2409	-	15500	47	0.00302309
conventional-BS, 100C, #1	2416	-	16084	82	0.00507237
conventional-BS, 100C, #1	2417	-	16207	53	0.00325953
conventional-BS, 100C, #1	2418	-	16220	31	0.00190757
conventional-BS, 100C, #1	2420	-	16118	134	0.00824514
conventional-BS, 100C, #1	2421	-	16196	21	0.00129494
conventional-BS, 100C, #1	2424	-	16163	114	0.00700375
conventional-BS, 100C, #1	2425	-	16321	36	0.00220089
conventional-BS, 100C, #1	2426	+	6758	16	0.00236197
conventional-BS, 100C, #1	2428	-	16711	54	0.003221
conventional-BS, 100C, #1	2429	-	16769	61	0.00362448
conventional-BS, 100C, #1	2439	+	6677	20	0.00298641
conventional-BS, 100C, #1	2441	-	16896	72	0.00424328
conventional-BS, 100C, #1	2443	-	16788	127	0.00750813
conventional-BS, 100C, #1	2444	-	16936	45	0.00265002
conventional-BS, 100C, #1	2445	-	16896	54	0.00318584
conventional-BS, 100C, #1	2447	+	6726	13	0.00192907
conventional-BS, 100C, #1	2449	-	16663	54	0.00323024
conventional-BS, 100C, #1	2450	+	6704	25	0.00371526
conventional-BS, 100C, #1	2456	-	16670	26	0.00155726
conventional-BS, 100C, #1	2457	+	6747	4	0.000592505
conventional-BS, 100C, #1	2458	-	16137	55	0.00339674
conventional-BS, 100C, #1	2460	+	6752	17	0.00251145
conventional-BS, 100C, #1	2461	-	15532	42	0.0026968
conventional-BS, 100C, #1	2462	+	6738	29	0.0042855
conventional-BS, 100C, #1	2466	-	14935	90	0.00599002
conventional-BS, 100C, #1	2468	-	15070	47	0.00310908
conventional-BS, 100C, #1	2469	-	15065	29	0.00192129
conventional-BS, 100C, #1	2470	+	7130	24	0.00335477
conventional-BS, 100C, #1	2472	+	7169	27	0.00375208
conventional-BS, 100C, #1	2474	+	7257	27	0.00370675
conventional-BS, 100C, #1	2475	-	14963	69	0.00459021
conventional-BS, 100C, #1	2477	+	7355	13	0.00176439
conventional-BS, 100C, #1	2479	-	14953	61	0.00406287
conventional-BS, 100C, #1	2480	+	7763	14	0.00180018
conventional-BS, 100C, #1	2483	+	7533	17	0.00225166
conventional-BS, 100C, #1	2484	-	15208	32	0.00209974
conventional-BS, 100C, #1	2490	-	15268	52	0.00339426
conventional-BS, 100C, #1	2491	+	7160	20	0.00278552
conventional-BS, 100C, #1	2492	-	15231	34	0.00222732
conventional-BS, 100C, #1	2493	+	7283	16	0.00219208
conventional-BS, 100C, #1	2495	-	15968	124	0.00770569
conventional-BS, 100C, #1	2496	-	16242	32	0.00196633
conventional-BS, 100C, #1	2497	+	7598	19	0.00249442
conventional-BS, 100C, #1	2498	-	16021	89	0.00552452
conventional-BS, 100C, #1	2499	-	16167	49	0.00302171
conventional-BS, 100C, #1	2500	+	7907	19	0.00239717
conventional-BS, 100C, #1	2501	-	15973	36	0.00224874
conventional-BS, 100C, #1	2502	+	8146	18	0.0022048
conventional-BS, 100C, #1	2504	-	15137	64	0.00421025
conventional-BS, 100C, #1	2505	+	8478	28	0.00329179
conventional-BS, 100C, #1	2506	-	14973	75	0.00498405
conventional-BS, 100C, #1	2507	+	8777	35	0.00397186
conventional-BS, 100C, #1	2510	+	9069	28	0.00307794
conventional-BS, 100C, #1	2512	-	14638	35	0.00238533
conventional-BS, 100C, #1	2518	+	9220	24	0.00259628
conventional-BS, 100C, #1	2519	+	9204	35	0.00378829
conventional-BS, 100C, #1	2520	+	8906	58	0.00647033
conventional-BS, 100C, #1	2521	-	14801	41	0.00276243
conventional-BS, 100C, #1	2522	+	8500	30	0.003517
conventional-BS, 100C, #1	2524	-	15175	118	0.00771595
conventional-BS, 100C, #1	2525	-	14767	40	0.00270143
conventional-BS, 100C, #1	2526	+	8716	29	0.00331618
conventional-BS, 100C, #1	2528	-	14304	41	0.00285814
conventional-BS, 100C, #1	2529	+	8963	23	0.00255954
conventional-BS, 100C, #1	2531	-	14878	78	0.0052153
conventional-BS, 100C, #1	2532	-	14464	30	0.00206982
conventional-BS, 100C, #1	2535	+	9100	31	0.00339503
conventional-BS, 100C, #1	2537	+	9150	84	0.00909682
conventional-BS, 100C, #1	2539	-	14628	42	0.00286299
conventional-BS, 100C, #1	2541	-	14600	93	0.00632954
conventional-BS, 100C, #1	2542	+	9283	29	0.00311426
conventional-BS, 100C, #1	2543	-	15215	34	0.00222965
conventional-BS, 100C, #1	2544	+	9559	19	0.00198371
conventional-BS, 100C, #1	2546	-	15248	63	0.00411469
conventional-BS, 100C, #1	2547	+	9466	28	0.00294923
conventional-BS, 100C, #1	2549	-	15299	119	0.00771825
conventional-BS, 100C, #1	2550	-	15225	44	0.00288166
conventional-BS, 100C, #1	2551	+	9094	22	0.00241334
conventional-BS, 100C, #1	2552	-	15060	58	0.00383649
conventional-BS, 100C, #1	2554	-	14730	40	0.00270819
conventional-BS, 100C, #1	2555	+	9656	24	0.00247934
conventional-BS, 100C, #1	2556	+	10059	24	0.00238024
conventional-BS, 100C, #1	2558	-	14102	46	0.00325134
conventional-BS, 100C, #1	2559	+	10456	29	0.00276586
conventional-BS, 100C, #1	2561	-	14079	48	0.00339775
conventional-BS, 100C, #1	2562	-	14105	40	0.00282785
conventional-BS, 100C, #1	2565	-	14436	34	0.00234969
conventional-BS, 100C, #1	2567	-	14503	70	0.0048034
conventional-BS, 100C, #1	2568	-	14539	19	0.00130512
conventional-BS, 100C, #1	2571	-	14126	102	0.00716896
conventional-BS, 100C, #1	2572	-	14145	73	0.00513434
conventional-BS, 100C, #1	2574	-	13888	76	0.00544257
conventional-BS, 100C, #1	2575	+	12322	45	0.00363872
conventional-BS, 100C, #1	2577	-	13614	26	0.00190616
conventional-BS, 100C, #1	2578	+	12612	30	0.00237304
conventional-BS, 100C, #1	2581	+	12650	45	0.0035447
conventional-BS, 100C, #1	2582	+	12585	100	0.00788333
conventional-BS, 100C, #1	2585	+	12644	25	0.00197332
conventional-BS, 100C, #1	2588	-	12985	31	0.00238168
conventional-BS, 100C, #1	2593	+	12604	30	0.00237454
conventional-BS, 100C, #1	2595	+	12344	33	0.00266624
conventional-BS, 100C, #1	2597	-	12784	104	0.00806952
conventional-BS, 100C, #1	2598	-	12836	36	0.00279677
conventional-BS, 100C, #1	2599	+	12314	33	0.00267271
conventional-BS, 100C, #1	2601	-	12740	13	0.00101937
conventional-BS, 100C, #1	2606	+	12336	43	0.00347362
conventional-BS, 100C, #1	2607	-	12389	33	0.00265658
conventional-BS, 100C, #1	2608	+	12353	36	0.0029058
conventional-BS, 100C, #1	2609	+	12365	29	0.00233984
conventional-BS, 100C, #1	2610	+	12322	59	0.00476537
conventional-BS, 100C, #1	2611	-	12169	74	0.00604427
conventional-BS, 100C, #1	2613	-	12143	47	0.00385562
conventional-BS, 100C, #1	2614	+	12522	39	0.00310485
conventional-BS, 100C, #1	2615	+	12680	24	0.00188917
conventional-BS, 100C, #1	2620	+	12411	36	0.00289226
conventional-BS, 100C, #1	2621	+	12233	53	0.00431385
conventional-BS, 100C, #1	2622	-	12084	33	0.00272345
conventional-BS, 100C, #1	2623	-	12596	42	0.00332331
conventional-BS, 100C, #1	2625	-	12877	27	0.00209237
conventional-BS, 100C, #1	2627	-	13109	25	0.00190346
conventional-BS, 100C, #1	2628	-	13359	36	0.00268757
conventional-BS, 100C, #1	2631	-	13403	41	0.00304969
conventional-BS, 100C, #1	2635	-	13468	23	0.00170484
conventional-BS, 100C, #1	2637	+	11386	31	0.00271525
conventional-BS, 100C, #1	2638	-	13312	21	0.00157504
conventional-BS, 100C, #1	2639	+	11487	37	0.00321069
conventional-BS, 100C, #1	2640	-	13150	60	0.00454201
conventional-BS, 100C, #1	2642	+	11729	40	0.00339876
conventional-BS, 100C, #1	2644	-	12977	43	0.00330261
conventional-BS, 100C, #1	2645	-	12995	56	0.00429086
conventional-BS, 100C, #1	2648	-	12713	41	0.00321468
conventional-BS, 100C, #1	2651	+	11883	16	0.00134465
conventional-BS, 100C, #1	2654	-	11858	32	0.00269134
conventional-BS, 100C, #1	2655	+	11865	25	0.00210261
conventional-BS, 100C, #1	2656	+	11854	85	0.00711952
conventional-BS, 100C, #1	2657	-	11870	33	0.00277241
conventional-BS, 100C, #1	2658	+	12071	28	0.00231424
conventional-BS, 100C, #1	2660	-	11691	40	0.00340977
conventional-BS, 100C, #1	2661	+	12229	26	0.00212158
conventional-BS, 100C, #1	2662	+	12271	34	0.0027631
conventional-BS, 100C, #1	2663	+	12319	60	0.00484692
conventional-BS, 100C, #1	2664	-	11448	35	0.00304798
conventional-BS, 100C, #1	2666	-	11956	48	0.00399867
conventional-BS, 100C, #1	2667	+	12403	49	0.00393511
conventional-BS, 100C, #1	2668	-	12104	64	0.0052597
conventional-BS, 100C, #1	2669	-	12248	36	0.00293064
conventional-BS, 100C, #1	2670	+	12717	42	0.00329179
conventional-BS, 100C, #1	2672	+	12748	27	0.0021135
conventional-BS, 100C, #1	2674	-	12061	63	0.0051963
conventional-BS, 100C, #1	2675	+	12701	52	0.00407747
conventional-BS, 100C, #1	2678	-	11660	66	0.00562852
conventional-BS, 100C, #1	2680	+	12670	25	0.00196928
conventional-BS, 100C, #1	2681	+	12562	50	0.00396448
conventional-BS, 100C, #1	2683	-	11567	49	0.00421832
conventional-BS, 100C, #1	2686	-	11098	63	0.00564466
conventional-BS, 100C, #1	2688	+	12897	41	0.00316896
conventional-BS, 100C, #1	2690	-	11759	55	0.00465549
conventional-BS, 100C, #1	2691	-	11719	39	0.00331689
conventional-BS, 100C, #1	2696	+	12912	42	0.00324224
conventional-BS, 100C, #1	2697	-	11770	54	0.00456698
conventional-BS, 100C, #1	2698	-	11728	17	0.00144742
conventional-BS, 100C, #1	2699	-	11666	32	0.00273551
conventional-BS, 100C, #1	2701	-	11346	96	0.00839014
conventional-BS, 100C, #1	2702	-	11354	30	0.00263528
conventional-BS, 100C, #1	2703	+	12325	28	0.00226666
conventional-BS, 100C, #1	2706	+	12102	37	0.00304803
conventional-BS, 100C, #1	2708	-	11112	13	0.00116854
conventional-BS, 100C, #1	2711	+	11467	38	0.00330291
conventional-BS, 100C, #1	2713	-	11061	49	0.00441044
conventional-BS, 100C, #1	2717	-	11118	21	0.00188527
conventional-BS, 100C, #1	2719	+	10364	32	0.00307811
conventional-BS, 100C, #1	2720	-	10905	33	0.003017
conventional-BS, 100C, #1	2721	-	10830	20	0.00184332
conventional-BS, 100C, #1	2723	+	9927	13	0.00130785
conventional-BS, 100C, #1	2724	-	10812	40	0.00368596
conventional-BS, 100C, #1	2727	-	10865	20	0.00183739
conventional-BS, 100C, #1	2728	-	10799	38	0.00350651
conventional-BS, 100C, #1	2729	-	10811	23	0.00212295
conventional-BS, 100C, #1	2731	-	10684	81	0.00752438
conventional-BS, 100C, #1	2732	-	10748	20	0.00185736
conventional-BS, 100C, #1	2734	-	10671	26	0.00243059
conventional-BS, 100C, #1	2739	+	9716	39	0.00399795
conventional-BS, 100C, #1	2740	-	10420	40	0.00382409
conventional-BS, 100C, #1	2741	-	10336	17	0.00164204
conventional-BS, 100C, #1	2742	+	9809	11	0.00112016
conventional-BS, 100C, #1	2743	+	9820	57	0.00577098
conventional-BS, 100C, #1	2745	+	9905	36	0.00362137
conventional-BS, 100C, #1	2748	+	10038	23	0.00228606
conventional-BS, 100C, #1	2749	+	9897	69	0.00692354
conventional-BS, 100C, #1	2750	-	10023	59	0.00585201
conventional-BS, 100C, #1	2752	-	10034	39	0.00387174
conventional-BS, 100C, #1	2754	+	10140	15	0.0014771
conventional-BS, 100C, #1	2756	-	10064	68	0.00671141
conventional-BS, 100C, #1	2758	+	10249	35	0.00340335
conventional-BS, 100C, #1	2759	+	10306	34	0.0032882
conventional-BS, 100C, #1	2761	-	10695	54	0.00502372
conventional-BS, 100C, #1	2774	-	11999	44	0.00365357
conventional-BS, 100C, #1	2775	+	9526	15	0.00157216
conventional-BS, 100C, #1	2777	-	11665	31	0.00265048
conventional-BS, 100C, #1	2779	-	11537	24	0.00207594
conventional-BS, 100C, #1	2780	+	9422	21	0.00222387
conventional-BS, 100C, #1	2782	-	11186	65	0.00577726
conventional-BS, 100C, #1	2783	-	11247	27	0.00239489
conventional-BS, 100C, #1	2786	-	11189	19	0.00169522
conventional-BS, 100C, #1	2788	-	11092	49	0.00439817
conventional-BS, 100C, #1	2789	+	8540	18	0.0021033
conventional-BS, 100C, #1	2791	-	10704	17	0.00158567
conventional-BS, 100C, #1	2793	+	8376	35	0.00416122
conventional-BS, 100C, #1	2794	+	8348	34	0.00405631
conventional-BS, 100C, #1	2795	-	9975	39	0.00389455
conventional-BS, 100C, #1	2796	-	9971	34	0.0033983
conventional-BS, 100C, #1	2797	+	8119	13	0.00159862
conventional-BS, 100C, #1	2800	-	9556	40	0.0041684
conventional-BS, 100C, #1	2802	+	8110	28	0.00344065
conventional-BS, 100C, #1	2804	+	8103	39	0.00478998
conventional-BS, 100C, #1	2806	-	9193	11	0.00119513
conventional-BS, 100C, #1	2807	+	8235	30	0.00362976
conventional-BS, 100C, #1	2808	-	8879	36	0.00403814
conventional-BS, 100C, #1	2810	+	8180	28	0.00341131
conventional-BS, 100C, #1	2811	-	8423	23	0.00272318
conventional-BS, 100C, #1	2812	+	8246	29	0.00350453
conventional-BS, 100C, #1	2814	-	8143	27	0.00330477
conventional-BS, 100C, #1	2815	-	8113	22	0.00270436
conventional-BS, 100C, #1	2816	-	8090	22	0.00271203
conventional-BS, 100C, #1	2817	-	8067	17	0.00210292
conventional-BS, 100C, #1	2819	+	8245	6	0.000727185
conventional-BS, 100C, #1	2820	+	8209	25	0.00303619
conventional-BS, 100C, #1	2822	-	7502	27	0.00358613
conventional-BS, 100C, #1	2823	+	8152	46	0.00561112
conventional-BS, 100C, #1	2825	-	7452	10	0.00134012
conventional-BS, 100C, #1	2826	-	7429	41	0.00548862
conventional-BS, 100C, #1	2834	-	7410	21	0.002826
conventional-BS, 100C, #1	2838	-	7320	32	0.00435256
conventional-BS, 100C, #1	2843	+	8492	38	0.00445487
conventional-BS, 100C, #1	2844	-	7008	11	0.00156717
conventional-BS, 100C, #1	2845	+	8635	15	0.0017341
conventional-BS, 100C, #1	2846	+	8667	56	0.00641981
conventional-BS, 100C, #1	2847	+	8702	62	0.0070744
conventional-BS, 100C, #1	2849	+	8770	22	0.00250227
conventional-BS, 100C, #1	2850	+	8720	81	0.0092035
conventional-BS, 100C, #1	2854	+	8821	13	0.00147159
conventional-BS, 100C, #1	2855	+	8898	11	0.00123471
conventional-BS, 100C, #1	2856	+	8892	72	0.00803213
conventional-BS, 100C, #1	2858	+	9127	17	0.00185914
conventional-BS, 100C, #1	2859	+	9192	15	0.0016292
conventional-BS, 100C, #1	2860	+	9071	26	0.00285809
conventional-BS, 100C, #1	2863	+	8793	30	0.0034002
conventional-BS, 100C, #1	2865	-	7940	48	0.00600901
conventional-BS, 100C, #1	2866	-	8052	26	0.00321862
conventional-BS, 100C, #1	2867	-	7974	33	0.00412139
conventional-BS, 100C, #1	2868	-	8230	25	0.00302847
conventional-BS, 100C, #1	2869	+	8088	11	0.00135819
conventional-BS, 100C, #1	2870	+	8293	44	0.00527768
conventional-BS, 100C, #1	2871	-	8266	39	0.00469597
conventional-BS, 100C, #1	2872	-	8168	17	0.00207697
conventional-BS, 100C, #1	2874	+	8510	22	0.00257853
conventional-BS, 100C, #1	2875	-	7787	26	0.00332779
conventional-BS, 100C, #1	2876	-	7808	30	0.00382751
conventional-BS, 100C, #1	2877	+	8515	35	0.00409357
conventional-BS, 100C, #1	2880	-	7678	43	0.00556923
conventional-BS, 100C, #1	2882	+	8636	21	0.00242578
conventional-BS, 100C, #1	2885	+	8725	26	0.00297109
conventional-BS, 100C, #1	2886	-	7828	17	0.00216699
conventional-BS, 100C, #1	2887	+	8794	31	0.00351275
conventional-BS, 100C, #1	2889	-	7464	39	0.00519792
conventional-BS, 100C, #1	2890	+	8847	45	0.00506073
conventional-BS, 100C, #1	2891	-	7432	35	0.00468729
conventional-BS, 100C, #1	2892	+	9179	23	0.00249946
conventional-BS, 100C, #1	2893	-	7504	45	0.00596105
conventional-BS, 100C, #1	2899	-	7616	25	0.00327182
conventional-BS, 100C, #1	2900	+	9313	17	0.00182208
conventional-BS, 100C, #1	2901	+	9249	31	0.00334052
conventional-BS, 100C, #1	2902	-	7731	37	0.00476313
conventional-BS, 100C, #1	2903	-	7808	22	0.00280971
conventional-BS, 100C, #1	2908	+	9856	80	0.00805153
conventional-BS, 100C, #1	2910	+	9860	41	0.004141
conventional-BS, 100C, #1	2911	-	7915	42	0.00527837
conventional-BS, 100C, #1	2912	-	8225	17	0.00206261
conventional-BS, 100C, #1	2913	+	9897	27	0.00272068
conventional-BS, 100C, #1	2914	-	8266	37	0.00445622
conventional-BS, 100C, #1	2915	-	8157	22	0.00268982
conventional-BS, 100C, #1	2917	-	7687	79	0.0101725
conventional-BS, 100C, #1	2918	-	7689	26	0.00337006
conventional-BS, 100C, #1	2919	+	9762	32	0.00326731
conventional-BS, 100C, #1	2921	-	7640	8	0.00104603
conventional-BS, 100C, #1	2922	+	9949	32	0.00320609
conventional-BS, 100C, #1	2923	-	7638	33	0.00430192
conventional-BS, 100C, #1	2924	-	7679	8	0.00104072
conventional-BS, 100C, #1	2929	-	7636	33	0.00430304
conventional-BS, 100C, #1	2930	-	7634	19	0.00248269
conventional-BS, 100C, #1	2932	-	7654	18	0.00234619
conventional-BS, 100C, #1	2933	-	7627	27	0.00352757
conventional-BS, 100C, #1	2934	-	7588	24	0.00315292
conventional-BS, 100C, #1	2935	+	10110	44	0.00433327
conventional-BS, 100C, #1	2937	-	7541	22	0.0029089
conventional-BS, 100C, #1	2940	-	7630	19	0.00248398
conventional-BS, 100C, #1	2941	+	10731	30	0.00278784
conventional-BS, 100C, #1	2942	-	7669	36	0.00467229
conventional-BS, 100C, #1	2943	-	7715	14	0.00181136
conventional-BS, 100C, #1	2945	+	11252	40	0.00354233
conventional-BS, 100C, #1	2946	-	7723	11	0.00142229
conventional-BS, 100C, #1	2948	-	7595	105	0.0136364
conventional-BS, 100C, #1	2949	-	7652	19	0.00247686
conventional-BS, 100C, #1	2952	+	11245	43	0.00380936
conventional-BS, 100C, #1	2953	+	11126	40	0.0035823
conventional-BS, 100C, #1	2954	+	11047	112	0.0100367
conventional-BS, 100C, #1	2956	+	10928	46	0.00419173
conventional-BS, 100C, #1	2957	+	10874	60	0.00548747
conventional-BS, 100C, #1	2958	-	8202	68	0.00822249
conventional-BS, 100C, #1	2960	-	8319	31	0.00371257
conventional-BS, 100C, #1	2962	-	8401	45	0.00532797
conventional-BS, 100C, #1	2966	-	8514	20	0.00234357
conventional-BS, 100C, #1	2968	-	8577	23	0.00267442
conventional-BS, 100C, #1	2970	-	8512	88	0.0102326
conventional-BS, 100C, #1	2971	-	8587	18	0.00209181
conventional-BS, 100C, #1	2974	-	8618	26	0.00300787
conventional-BS, 100C, #1	2975	+	11978	63	0.00523212
conventional-BS, 100C, #1	2977	-	8613	29	0.0033557
conventional-BS, 100C, #1	2978	+	12124	41	0.00337032
conventional-BS, 100C, #1	2979	+	12194	54	0.00440888
conventional-BS, 100C, #1	2980	+	12343	32	0.00258586
conventional-BS, 100C, #1	2982	-	8656	40	0.00459982
conventional-BS, 100C, #1	2985	-	8628	29	0.00334989
conventional-BS, 100C, #1	2986	+	13043	33	0.00252371
conventional-BS, 100C, #1	2987	+	13255	31	0.00233328
conventional-BS, 100C, #1	2988	+	13436	69	0.00510922
conventional-BS, 100C, #1	2991	+	13365	18	0.00134499
conventional-BS, 100C, #1	2996	+	13037	26	0.00199035
conventional-BS, 100C, #1	2997	+	13029	31	0.00237366
conventional-BS, 100C, #1	2998	+	12892	44	0.00340136
conventional-BS, 100C, #1	2999	-	9234	40	0.00431313
conventional-BS, 100C, #1	3001	-	9512	94	0.00978555
conventional-BS, 100C, #1	3002	-	9665	16	0.00165272
conventional-BS, 100C, #1	3003	+	12910	40	0.0030888
conventional-BS, 100C, #1	3007	-	9570	25	0.00260552
conventional-BS, 100C, #1	3008	+	13682	28	0.0020423
conventional-BS, 100C, #1	3009	+	13601	33	0.00242042
conventional-BS, 100C, #1	3010	+	13561	74	0.00542721
conventional-BS, 100C, #1	3011	-	8867	30	0.00337192
conventional-BS, 100C, #1	3012	+	13480	48	0.0035482
conventional-BS, 100C, #1	3013	-	8184	25	0.00304544
conventional-BS, 100C, #1	3014	+	13648	63	0.00459485
conventional-BS, 100C, #1	3016	-	8110	24	0.00295058
conventional-BS, 100C, #1	3018	+	14071	37	0.00262263
conventional-BS, 100C, #1	3019	-	7811	32	0.00408007
conventional-BS, 100C, #1	3022	+	14046	33	0.00234392
conventional-BS, 100C, #1	3024	-	7397	63	0.00844504
conventional-BS, 100C, #1	3025	-	7333	13	0.00176967
conventional-BS, 100C, #1	3028	+	14444	48	0.00331217
conventional-BS, 100C, #1	3029	-	7306	7	0.0009572
conventional-BS, 100C, #1	3030	+	14885	76	0.00507987
conventional-BS, 100C, #1	3036	+	15113	48	0.00316602
conventional-BS, 100C, #1	3037	-	7938	39	0.00488906
conventional-BS, 100C, #1	3038	-	7995	21	0.00261976
conventional-BS, 100C, #1	3039	+	15164	25	0.00164593
conventional-BS, 100C, #1	3043	-	8127	36	0.00441014
conventional-BS, 100C, #1	3044	+	15191	33	0.00216763
conventional-BS, 100C, #1	3045	+	15010	115	0.00760331
conventional-BS, 100C, #1	3046	-	8036	16	0.00198708
conventional-BS, 100C, #1	3047	+	14974	26	0.00173333
conventional-BS, 100C, #1	3048	+	14826	92	0.00616705
conventional-BS, 100C, #1	3051	+	14879	30	0.00201221
conventional-BS, 100C, #1	3052	-	7714	12	0.0015532
conventional-BS, 100C, #1	3053	+	14857	57	0.00382191
conventional-BS, 100C, #1	3054	+	14846	96	0.00642484
conventional-BS, 100C, #1	3057	+	14880	46	0.00308187
conventional-BS, 100C, #1	3058	+	14837	88	0.00589615
conventional-BS, 100C, #1	3060	-	7506	22	0.00292242
conventional-BS, 100C, #1	3061	+	14634	34	0.00231797
conventional-BS, 100C, #1	3063	-	7308	25	0.00340925
conventional-BS, 100C, #1	3064	+	14441	66	0.00454953
conventional-BS, 100C, #1	3067	+	14414	78	0.00538228
conventional-BS, 100C, #1	3069	-	7804	22	0.00281114
conventional-BS, 100C, #1	3070	-	7917	26	0.00327332
conventional-BS, 100C, #1	3073	+	13912	66	0.00472171
conventional-BS, 100C, #1	3078	+	13789	44	0.0031808
conventional-BS, 100C, #1	3079	-	8017	12	0.00149458
conventional-BS, 100C, #1	3081	+	13908	31	0.00222398
conventional-BS, 100C, #1	3082	-	8060	35	0.00432366
conventional-BS, 100C, #1	3083	-	8103	8	0.000986315
conventional-BS, 100C, #1	3084	-	8107	21	0.00258366
conventional-BS, 100C, #1	3086	+	14432	29	0.00200539
conventional-BS, 100C, #1	3093	+	14496	32	0.00220264
conventional-BS, 100C, #1	3094	+	14044	45	0.00319398
conventional-BS, 100C, #1	3095	-	7876	37	0.00467585
conventional-BS, 100C, #1	3096	-	7818	21	0.00267891
conventional-BS, 100C, #1	3097	+	13794	14	0.0010139
conventional-BS, 100C, #1	3099	+	13679	57	0.00414968
conventional-BS, 100C, #1	3101	-	7536	18	0.00238284
conventional-BS, 100C, #1	3103	+	13267	38	0.00285607
conventional-BS, 100C, #1	3106	+	12900	47	0.00363018
conventional-BS, 100C, #1	3107	-	7167	18	0.00250522
conventional-BS, 100C, #1	3108	+	12847	43	0.00333592
conventional-BS, 100C, #1	3109	+	12914	37	0.00285692
conventional-BS, 100C, #1	3110	+	12895	80	0.0061657
conventional-BS, 100C, #1	3113	-	7311	18	0.002456
conventional-BS, 100C, #1	3114	+	12952	18	0.00138782
conventional-BS, 100C, #1	3116	-	7252	86	0.0117198
conventional-BS, 100C, #1	3117	-	7346	11	0.00149517
conventional-BS, 100C, #1	3118	+	13021	24	0.00183979
conventional-BS, 100C, #1	3119	-	7280	12	0.00164564
conventional-BS, 100C, #1	3120	+	13152	31	0.00235151
conventional-BS, 100C, #1	3124	+	13304	43	0.0032217
conventional-BS, 100C, #1	3126	-	7429	60	0.00801175
conventional-BS, 100C, #1	3127	-	7429	22	0.00295262
conventional-BS, 100C, #1	3128	-	7390	21	0.00283363
conventional-BS, 100C, #1	3129	+	11430	34	0.00296581
conventional-BS, 100C, #1	3132	+	12351	52	0.00419253
conventional-BS, 100C, #1	3133	-	7000	26	0.00370054
conventional-BS, 100C, #1	3134	-	7741	11	0.00141899
conventional-BS, 100C, #1	3135	-	7895	20	0.00252685
conventional-BS, 100C, #1	3136	-	7921	25	0.00314624
conventional-BS, 100C, #1	3138	-	7948	14	0.00175835
conventional-BS, 100C, #1	3139	-	7955	22	0.00275793
conventional-BS, 100C, #1	3142	-	7997	19	0.00237026
conventional-BS, 100C, #1	3145	-	7896	16	0.00202224
conventional-BS, 100C, #1	3146	+	13280	32	0.00240385
conventional-BS, 100C, #1	3147	+	13421	38	0.00282339
conventional-BS, 100C, #1	3148	+	13494	86	0.00633284
conventional-BS, 100C, #1	3149	-	7851	16	0.00203381
conventional-BS, 100C, #1	3151	-	7836	25	0.00318026
conventional-BS, 100C, #1	3152	+	13748	31	0.0022498
conventional-BS, 100C, #1	3153	+	14098	32	0.00226469
conventional-BS, 100C, #1	3158	+	13745	31	0.00225029
conventional-BS, 100C, #1	3159	+	13565	34	0.00250018
conventional-BS, 100C, #1	3160	+	13367	75	0.00557953
conventional-BS, 100C, #1	3161	-	7715	22	0.00284348
conventional-BS, 100C, #1	3162	+	13246	51	0.00383545
conventional-BS, 100C, #1	3163	-	7981	34	0.00424205
conventional-BS, 100C, #1	3165	-	8278	24	0.00289087
conventional-BS, 100C, #1	3166	-	8406	33	0.00391042
conventional-BS, 100C, #1	3169	-	8456	17	0.00200637
conventional-BS, 100C, #1	3172	-	8504	9	0.00105721
conventional-BS, 100C, #1	3173	+	13759	30	0.00217565
conventional-BS, 100C, #1	3174	-	8511	50	0.00584044
conventional-BS, 100C, #1	3175	-	8557	21	0.00244812
conventional-BS, 100C, #1	3176	+	13998	57	0.0040555
conventional-BS, 100C, #1	3179	-	8707	65	0.00740994
conventional-BS, 100C, #1	3180	-	8862	29	0.00326173
conventional-BS, 100C, #1	3184	-	8639	23	0.00265528
conventional-BS, 100C, #1	3186	-	8493	13	0.00152833
conventional-BS, 100C, #1	3190	-	8618	9	0.00104324
conventional-BS, 100C, #1	3191	+	14946	33	0.00220308
conventional-BS, 100C, #1	3192	+	15071	99	0.00652604
conventional-BS, 100C, #1	3193	-	8450	21	0.00247905
conventional-BS, 100C, #1	3195	-	8383	53	0.0062826
conventional-BS, 100C, #1	3196	-	8339	49	0.00584168
conventional-BS, 100C, #1	3199	-	8618	28	0.00323849
conventional-BS, 100C, #1	3201	+	15438	39	0.00251987
conventional-BS, 100C, #1	3203	-	8748	33	0.00375811
conventional-BS, 100C, #1	3204	+	15674	22	0.00140163
conventional-BS, 100C, #1	3206	-	8678	57	0.00652547
conventional-BS, 100C, #1	3207	+	16373	41	0.00249787
conventional-BS, 100C, #1	3209	-	8795	46	0.00520303
conventional-BS, 100C, #1	3210	+	17889	61	0.00339833
conventional-BS, 100C, #1	3214	-	8791	43	0.00486756
conventional-BS, 100C, #1	3216	+	18321	39	0.00212418
conventional-BS, 100C, #1	3217	-	8936	16	0.00178731
conventional-BS, 100C, #1	3220	-	8903	46	0.00514024
conventional-BS, 100C, #1	3222	-	8806	25	0.00283094
conventional-BS, 100C, #1	3223	+	18771	45	0.00239158
conventional-BS, 100C, #1	3224	-	8499	41	0.00480094
conventional-BS, 100C, #1	3229	+	20098	131	0.00647585
conventional-BS, 100C, #1	3230	-	8587	23	0.00267131
conventional-BS, 100C, #1	3231	+	21671	124	0.00568938
conventional-BS, 100C, #1	3233	+	22065	54	0.00244134
conventional-BS, 100C, #1	3234	-	8683	8	0.000920492
conventional-BS, 100C, #1	3239	+	21355	79	0.00368573
conventional-BS, 100C, #1	3240	+	21116	178	0.00835916
conventional-BS, 100C, #1	3243	-	8964	49	0.00543659
conventional-BS, 100C, #1	3246	-	8998	53	0.00585571
conventional-BS, 100C, #1	3250	+	20748	103	0.00493981
conventional-BS, 100C, #1	3251	-	8947	39	0.00434008
conventional-BS, 100C, #1	3252	-	9045	19	0.0020962
conventional-BS, 100C, #1	3253	-	9036	31	0.00341899
conventional-BS, 100C, #1	3256	-	9072	32	0.00351494
conventional-BS, 100C, #1	3257	-	9054	23	0.00253388
conventional-BS, 100C, #1	3259	-	8910	48	0.00535834
conventional-BS, 100C, #1	3261	-	8733	49	0.00557959
conventional-BS, 100C, #1	3262	-	8735	23	0.00262617
conventional-BS, 100C, #1	3263	+	22814	84	0.00366844
conventional-BS, 100C, #1	3264	+	22809	211	0.00916594
conventional-BS, 100C, #1	3267	-	8448	22	0.0025974
conventional-BS, 100C, #1	3268	+	23458	109	0.00462511
conventional-BS, 100C, #1	3270	+	23449	68	0.00289153
conventional-BS, 100C, #1	3271	-	8655	26	0.00299505
conventional-BS, 100C, #1	3272	+	23480	90	0.00381841
conventional-BS, 100C, #1	3273	+	24032	71	0.00294569
conventional-BS, 100C, #1	3279	+	23839	74	0.00309455
conventional-BS, 100C, #1	3280	-	8889	57	0.00637156
conventional-BS, 100C, #1	3281	-	9069	24	0.00263939
conventional-BS, 100C, #1	3283	-	9108	63	0.00686948
conventional-BS, 100C, #1	3286	+	23660	39	0.00164564
conventional-BS, 100C, #1	3288	-	9023	18	0.00199093
conventional-BS, 100C, #1	3291	+	23183	105	0.00450876
conventional-BS, 100C, #1	3292	-	8980	17	0.00188952
conventional-BS, 100C, #1	3295	+	24697	115	0.00463485
conventional-BS, 100C, #1	3297	-	8950	24	0.00267439
conventional-BS, 100C, #1	3298	-	8926	12	0.00134258
conventional-BS, 100C, #1	3299	+	24828	103	0.0041314
conventional-BS, 100C, #1	3300	+	24625	242	0.00973177
conventional-BS, 100C, #1	3302	+	24673	102	0.00411705
conventional-BS, 100C, #1	3303	+	24699	88	0.00355025
conventional-BS, 100C, #1	3305	-	9105	63	0.00687173
conventional-BS, 100C, #1	3306	-	9240	23	0.002483
conventional-BS, 100C, #1	3307	-	9210	29	0.00313887
conventional-BS, 100C, #1	3311	+	24395	88	0.00359433
conventional-BS, 100C, #1	3312	+	24372	162	0.00660308
conventional-BS, 100C, #1	3314	-	9376	20	0.00212857
conventional-BS, 100C, #1	3317	+	24381	92	0.00375924
conventional-BS, 100C, #1	3318	-	8870	15	0.00168824
conventional-BS, 100C, #1	3320	+	24303	101	0.00413867
conventional-BS, 100C, #1	3321	-	8608	14	0.00162375
conventional-BS, 100C, #1	3322	+	24344	66	0.00270381
conventional-BS, 100C, #1	3323	-	8584	50	0.00579106
conventional-BS, 100C, #1	3324	-	8631	14	0.00161943
conventional-BS, 100C, #1	3325	+	24483	37	0.00150897
conventional-BS, 100C, #1	3330	+	24503	65	0.00264572
conventional-BS, 100C, #1	3331	+	23891	110	0.00458314
conventional-BS, 100C, #1	3332	-	8508	37	0.00433002
conventional-BS, 100C, #1	3333	-	8495	24	0.00281723
conventional-BS, 100C, #1	3335	+	22133	96	0.00431868
conventional-BS, 100C, #1	3337	+	21965	122	0.00552361
conventional-BS, 100C, #1	3339	-	8308	13	0.00156231
conventional-BS, 100C, #1	3342	+	21705	52	0.00239004
conventional-BS, 100C, #1	3343	+	21665	106	0.00486886
conventional-BS, 100C, #1	3344	-	8617	42	0.00485044
conventional-BS, 100C, #1	3345	-	8825	14	0.00158389
conventional-BS, 100C, #1	3348	-	9186	58	0.00627434
conventional-BS, 100C, #1	3349	-	9274	29	0.00311727
conventional-BS, 100C, #1	3351	+	22337	65	0.00290153
conventional-BS, 100C, #1	3353	-	8741	13	0.00148504
conventional-BS, 100C, #1	3354	+	22829	48	0.00209818
conventional-BS, 100C, #1	3355	+	22949	81	0.00351715
conventional-BS, 100C, #1	3356	+	22979	113	0.00489347
conventional-BS, 100C, #1	3357	-	8801	36	0.00407378
conventional-BS, 100C, #1	3360	-	9507	17	0.00178496
conventional-BS, 100C, #1	3361	+	22691	80	0.00351324
conventional-BS, 100C, #1	3362	-	9541	38	0.00396701
conventional-BS, 100C, #1	3363	+	22292	80	0.0035759
conventional-BS, 100C, #1	3366	+	21822	106	0.004834
conventional-BS, 100C, #1	3368	-	9491	11	0.00115765
conventional-BS, 100C, #1	3369	+	21715	51	0.0023431
conventional-BS, 100C, #1	3372	+	21617	53	0.00244578
conventional-BS, 100C, #1	3373	+	21544	62	0.00286957
conventional-BS, 100C, #1	3374	+	21404	79	0.00367733
conventional-BS, 100C, #1	3375	-	9091	26	0.00285182
conventional-BS, 100C, #1	3378	+	21453	62	0.00288171
conventional-BS, 100C, #1	3383	+	20283	51	0.00250811
conventional-BS, 100C, #1	3384	+	19189	72	0.00373812
conventional-BS, 100C, #1	3385	-	9220	33	0.00356641
conventional-BS, 100C, #1	3386	-	9460	21	0.00221496
conventional-BS, 100C, #1	3387	+	16623	91	0.00544454
conventional-BS, 100C, #1	3388	-	9584	37	0.00384575
conventional-BS, 100C, #1	3390	+	16801	46	0.00273046
conventional-BS, 100C, #1	3392	-	9408	22	0.00233298
conventional-BS, 100C, #1	3393	+	17050	37	0.00216539
conventional-BS, 100C, #1	3394	+	17145	114	0.00660525
conventional-BS, 100C, #1	3395	-	9410	36	0.00381114
conventional-BS, 100C, #1	3396	-	9464	16	0.00168776
conventional-BS, 100C, #1	3399	+	18606	63	0.00337458
conventional-BS, 100C, #1	3401	-	9412	23	0.00243773
conventional-BS, 100C, #1	3402	+	18898	58	0.00305972
conventional-BS, 100C, #1	3403	+	18851	86	0.00454137
conventional-BS, 100C, #1	3404	-	9299	55	0.00587984
conventional-BS, 100C, #1	3406	-	9415	57	0.00601774
conventional-BS, 100C, #1	3407	+	19608	32	0.00162933
conventional-BS, 100C, #1	3408	+	19583	75	0.00381524
conventional-BS, 100C, #1	3409	-	9780	28	0.00285481
conventional-BS, 100C, #1	3410	-	9765	23	0.00234982
conventional-BS, 100C, #1	3412	-	9809	51	0.00517241
conventional-BS, 100C, #1	3414	-	9821	48	0.00486371
conventional-BS, 100C, #1	3415	+	18193	64	0.0035055
conventional-BS, 100C, #1	3417	-	10115	25	0.00246548
conventional-BS, 100C, #1	3424	-	10332	41	0.00395257
conventional-BS, 100C, #1	3426	+	17611	65	0.0036773
conventional-BS, 100C, #1	3428	-	10027	16	0.00159315
conventional-BS, 100C, #1	3429	+	17908	61	0.00339474
conventional-BS, 100C, #1	3430	-	9852	72	0.00725514
conventional-BS, 100C, #1	3431	-	9820	44	0.00446067
conventional-BS, 100C, #1	3433	-	9780	38	0.00387044
conventional-BS, 100C, #1	3434	+	18630	47	0.00251646
conventional-BS, 100C, #1	3435	-	9585	56	0.00580853
conventional-BS, 100C, #1	3436	-	9572	22	0.0022931
conventional-BS, 100C, #1	3437	+	19565	43	0.00219298
conventional-BS, 100C, #1	3438	-	9546	36	0.00375704
conventional-BS, 100C, #1	3439	+	19746	55	0.00277764
conventional-BS, 100C, #1	3441	-	9436	50	0.00527093
conventional-BS, 100C, #1	3442	-	9502	19	0.00199559
conventional-BS, 100C, #1	3443	-	9487	32	0.0033617
conventional-BS, 100C, #1	3450	+	18542	48	0.00258203
conventional-BS, 100C, #1	3451	-	9389	22	0.00233769
conventional-BS, 100C, #1	3453	+	18446	69	0.00372671
conventional-BS, 100C, #1	3455	-	9346	8	0.000855249
conventional-BS, 100C, #1	3456	+	18960	41	0.00215778
conventional-BS, 100C, #1	3457	-	9185	37	0.00401214
conventional-BS, 100C, #1	3459	-	9165	38	0.00412909
conventional-BS, 100C, #1	3460	-	9133	22	0.00240306
conventional-BS, 100C, #1	3462	+	19153	55	0.00286339
conventional-BS, 100C, #1	3463	-	9181	29	0.00314875
conventional-BS, 100C, #1	3464	-	9275	33	0.00354534
conventional-BS, 100C, #1	3465	-	9253	44	0.00473271
conventional-BS, 100C, #1	3469	+	19175	51	0.00265266
conventional-BS, 100C, #1	3470	+	19150	51	0.00265611
conventional-BS, 100C, #1	3472	-	9359	85	0.00900042
conventional-BS, 100C, #1	3473	-	9455	24	0.00253191
conventional-BS, 100C, #1	3474	+	19222	42	0.00218023
conventional-BS, 100C, #1	3476	-	9516	27	0.0028293
conventional-BS, 100C, #1	3477	-	9521	29	0.00303665
conventional-BS, 100C, #1	3480	-	9486	39	0.00409449
conventional-BS, 100C, #1	3481	+	19361	37	0.00190741
conventional-BS, 100C, #1	3482	+	19279	134	0.00690259
conventional-BS, 100C, #1	3483	-	10067	44	0.0043517
conventional-BS, 100C, #1	3484	+	19379	71	0.00365039
conventional-BS, 100C, #1	3486	-	10638	18	0.00168919
conventional-BS, 100C, #1	3491	-	10573	76	0.00713682
conventional-BS, 100C, #1	3492	-	10635	54	0.00505192
conventional-BS, 100C, #1	3494	+	19278	42	0.00217391
conventional-BS, 100C, #1	3497	-	10290	69	0.00666087
conventional-BS, 100C, #1	3498	-	10194	45	0.00439496
conventional-BS, 100C, #1	3502	+	18803	47	0.00249337
conventional-BS, 100C, #1	3503	+	18335	49	0.00266536
conventional-BS, 100C, #1	3504	+	18302	75	0.00408119
conventional-BS, 100C, #1	3505	+	17893	67	0.00373051
conventional-BS, 100C, #1	3506	-	9407	22	0.00233323
conventional-BS, 100C, #1	3508	-	9420	65	0.00685293
conventional-BS, 100C, #1	3510	-	9334	8	0.000856348
conventional-BS, 100C, #1	3514	+	17615	61	0.00345101
conventional-BS, 100C, #1	3515	+	17720	49	0.00275761
conventional-BS, 100C, #1	3516	+	17732	55	0.00309215
conventional-BS, 100C, #1	3517	-	8349	40	0.00476815
conventional-BS, 100C, #1	3518	-	8372	19	0.00226433
conventional-BS, 100C, #1	3519	+	17838	44	0.00246057
conventional-BS, 100C, #1	3520	-	8351	47	0.00559657
conventional-BS, 100C, #1	3521	-	8383	25	0.00297336
conventional-BS, 100C, #1	3522	-	8343	30	0.00358295
conventional-BS, 100C, #1	3523	+	18540	52	0.0027969
conventional-BS, 100C, #1	3524	-	8344	32	0.00382044
conventional-BS, 100C, #1	3525	+	18830	37	0.0019611
conventional-BS, 100C, #1	3526	-	8334	25	0.00299079
conventional-BS, 100C, #1	3527	+	19229	68	0.00352386
conventional-BS, 100C, #1	3528	+	19473	74	0.00378575
conventional-BS, 100C, #1	3530	+	20101	46	0.00228322
conventional-BS, 100C, #1	3531	-	8356	5	0.000598015
conventional-BS, 100C, #1	3534	+	20335	87	0.00426011
conventional-BS, 100C, #1	3538	+	20330	160	0.00780869
conventional-BS, 100C, #1	3540	+	20337	52	0.00255039
conventional-BS, 100C, #1	3541	-	8500	13	0.00152708
conventional-BS, 100C, #1	3547	-	8602	21	0.00243535
conventional-BS, 100C, #1	3550	+	19838	64	0.00321576
conventional-BS, 100C, #1	3551	+	19074	67	0.00350034
conventional-BS, 100C, #1	3552	+	18014	75	0.00414617
conventional-BS, 100C, #1	3553	-	8607	17	0.00197124
conventional-BS, 100C, #1	3555	-	8502	74	0.00862873
conventional-BS, 100C, #1	3556	-	8595	24	0.00278455
conventional-BS, 100C, #1	3558	-	8624	16	0.00185185
conventional-BS, 100C, #1	3559	-	8594	13	0.0015104
conventional-BS, 100C, #1	3561	+	17574	31	0.00176086
conventional-BS, 100C, #1	3562	-	7958	31	0.00388034
conventional-BS, 100C, #1	3563	-	7978	24	0.00299925
conventional-BS, 100C, #1	3564	-	7952	26	0.00325896
conventional-BS, 100C, #1	3565	+	17706	61	0.00343333
conventional-BS, 100C, #1	3567	-	7867	15	0.00190307
conventional-BS, 100C, #1	3569	+	17945	41	0.00227955
conventional-BS, 100C, #1	3571	+	18286	99	0.00538482
conventional-BS, 100C, #1	3572	-	7799	11	0.00140845
conventional-BS, 100C, #1	3573	+	19041	66	0.00345423
conventional-BS, 100C, #1	3574	-	7877	60	0.00755953
conventional-BS, 100C, #1	3575	-	7902	34	0.00428427
conventional-BS, 100C, #1	3577	-	8251	37	0.00446429
conventional-BS, 100C, #1	3578	+	20645	72	0.00347541
conventional-BS, 100C, #1	3583	-	8664	27	0.00310666
conventional-BS, 100C, #1	3585	-	8676	34	0.00390356
conventional-BS, 100C, #1	3591	+	20171	82	0.00404878
conventional-BS, 100C, #1	3593	-	8786	16	0.00181777
conventional-BS, 100C, #1	3594	+	20100	32	0.00158951
conventional-BS, 100C, #1	3595	-	8778	15	0.0017059
conventional-BS, 100C, #1	3597	-	8739	53	0.00602821
conventional-BS, 100C, #1	3600	-	8666	80	0.00914704
conventional-BS, 100C, #1	3601	-	8695	50	0.00571755
conventional-BS, 100C, #1	3603	-	8738	11	0.00125729
conventional-BS, 100C, #1	3604	+	18550	73	0.00391988
conventional-BS, 100C, #1	3606	-	8728	29	0.00331164
conventional-BS, 100C, #1	3609	-	8584	38	0.00440733
conventional-BS, 100C, #1	3612	-	8581	29	0.00336818
conventional-BS, 100C, #1	3615	-	8447	21	0.00247992
conventional-BS, 100C, #1	3616	+	18630	41	0.00219592
conventional-BS, 100C, #1	3618	+	18839	67	0.00354385
conventional-BS, 100C, #1	3619	-	7901	44	0.00553807
conventional-BS, 100C, #1	3621	+	18975	80	0.00419837
conventional-BS, 100C, #1	3623	+	18710	58	0.00309037
conventional-BS, 100C, #1	3624	-	7365	16	0.00216773
conventional-BS, 100C, #1	3625	+	18859	75	0.00396113
conventional-BS, 100C, #1	3627	-	7280	17	0.00232972
conventional-BS, 100C, #1	3628	+	18740	55	0.00292631
conventional-BS, 100C, #1	3630	-	7212	14	0.00193745
conventional-BS, 100C, #1	3633	+	18781	77	0.00408315
conventional-BS, 100C, #1	3635	+	19220	52	0.00269822
conventional-BS, 100C, #1	3636	-	6856	14	0.00203785
conventional-BS, 100C, #1	3637	+	19322	97	0.00499511
conventional-BS, 100C, #1	3639	-	6562	14	0.00212895
conventional-BS, 100C, #1	3640	+	18988	43	0.00225947
conventional-BS, 100C, #1	3642	-	6896	20	0.00289184
conventional-BS, 100C, #1	3643	+	19034	62	0.00324675
conventional-BS, 100C, #1	3645	-	6837	22	0.00320746
conventional-BS, 100C, #1	3647	-	6736	19	0.00281273
conventional-BS, 100C, #1	3648	+	19331	40	0.00206494
conventional-BS, 100C, #1	3649	-	6849	23	0.00334692
conventional-BS, 100C, #1	3650	+	19373	53	0.0027283
conventional-BS, 100C, #1	3651	+	19450	142	0.00724786
conventional-BS, 100C, #1	3655	-	7126	8	0.00112139
conventional-BS, 100C, #1	3657	-	7100	57	0.00796423
conventional-BS, 100C, #1	3660	-	7250	17	0.00233934
conventional-BS, 100C, #1	3661	-	7420	18	0.00242001
conventional-BS, 100C, #1	3662	+	19469	75	0.00383749
conventional-BS, 100C, #1	3663	-	7476	20	0.00266809
conventional-BS, 100C, #1	3666	-	7489	26	0.00345975
conventional-BS, 100C, #1	3670	-	7431	27	0.00362027
conventional-BS, 100C, #1	3671	+	19843	37	0.00186117
conventional-BS, 100C, #1	3672	+	20124	138	0.00681078
conventional-BS, 100C, #1	3673	-	7286	15	0.00205451
conventional-BS, 100C, #1	3674	+	21027	50	0.00237225
conventional-BS, 100C, #1	3675	+	20908	255	0.0120493
conventional-BS, 100C, #1	3677	+	21207	72	0.00338362
conventional-BS, 100C, #1	3678	+	21039	194	0.00913672
conventional-BS, 100C, #1	3682	-	7862	32	0.00405371
conventional-BS, 100C, #1	3684	-	8106	31	0.00380976
conventional-BS, 100C, #1	3686	-	8194	18	0.00219191
conventional-BS, 100C, #1	3688	-	8184	66	0.008
conventional-BS, 100C, #1	3690	-	8269	14	0.00169021
conventional-BS, 100C, #1	3691	+	19013	34	0.00178506
conventional-BS, 100C, #1	3693	-	8135	51	0.00623015
conventional-BS, 100C, #1	3694	-	8109	18	0.00221484
conventional-BS, 100C, #1	3698	+	18940	81	0.00425845
conventional-BS, 100C, #1	3699	-	7718	12	0.00155239
conventional-BS, 100C, #1	3700	+	19122	97	0.00504709
conventional-BS, 100C, #1	3702	-	7722	18	0.00232558
conventional-BS, 100C, #1	3704	+	19673	106	0.00535922
conventional-BS, 100C, #1	3706	-	7766	7	0.000900553
conventional-BS, 100C, #1	3707	+	20746	59	0.00283586
conventional-BS, 100C, #1	3708	-	7718	32	0.00412903
[truncated: 422,694+ more rows]
