# Supplementary material for: Ultrafast bisulfite sequencing detection of 5-methylcytosine in DNA and RNA
Source: Nat Biotechnol. Author manuscript; Available in PMC 2025 Oct 1. (PMC11217147; doi:10.1038/s41587-023-02034-w)
Supplement: Sup Table 3 [file NIHMS1990038-supplement-Sup_Table_3.xlsx]

## Sheet: single_cell_mtDNA
sample	pos	strand	converted	unconverted	ratio
conventional-BS, 100C, #1	73	-	18	2	0.1
conventional-BS, 100C, #1	74	-	18	2	0.1
conventional-BS, 100C, #1	78	-	18	2	0.1
conventional-BS, 100C, #1	79	-	18	2	0.1
conventional-BS, 100C, #1	84	-	17	3	0.15
conventional-BS, 100C, #1	85	-	17	3	0.15
conventional-BS, 100C, #1	101	-	20	1	0.047619
conventional-BS, 100C, #1	103	-	18	3	0.142857
conventional-BS, 100C, #1	104	-	19	2	0.0952381
conventional-BS, 100C, #1	118	-	19	3	0.136364
conventional-BS, 100C, #1	171	-	19	3	0.136364
conventional-BS, 100C, #1	172	-	20	2	0.0909091
conventional-BS, 100C, #1	174	-	21	1	0.0454545
conventional-BS, 100C, #1	176	-	20	1	0.047619
conventional-BS, 100C, #1	177	-	20	1	0.047619
conventional-BS, 100C, #1	178	-	19	2	0.0952381
conventional-BS, 100C, #1	185	-	19	2	0.0952381
conventional-BS, 100C, #1	198	-	19	2	0.0952381
conventional-BS, 100C, #1	204	-	18	3	0.142857
conventional-BS, 100C, #1	212	-	19	3	0.136364
conventional-BS, 100C, #1	217	-	23	3	0.115385
conventional-BS, 100C, #1	230	-	34	2	0.0555556
conventional-BS, 100C, #1	231	-	35	3	0.0789474
conventional-BS, 100C, #1	232	-	36	3	0.0769231
conventional-BS, 100C, #1	238	-	43	2	0.0444444
conventional-BS, 100C, #1	241	-	45	3	0.0625
conventional-BS, 100C, #1	243	-	44	6	0.12
conventional-BS, 100C, #1	255	-	48	5	0.0943396
conventional-BS, 100C, #1	264	-	45	7	0.134615
conventional-BS, 100C, #1	268	-	45	7	0.134615
conventional-BS, 100C, #1	272	-	44	5	0.102041
conventional-BS, 100C, #1	278	-	44	5	0.102041
conventional-BS, 100C, #1	291	-	40	4	0.0909091
conventional-BS, 100C, #1	292	-	37	5	0.119048
conventional-BS, 100C, #1	293	-	37	5	0.119048
conventional-BS, 100C, #1	296	-	35	6	0.146341
conventional-BS, 100C, #1	297	-	36	5	0.121951
conventional-BS, 100C, #1	306	-	33	4	0.108108
conventional-BS, 100C, #1	308	-	31	5	0.138889
conventional-BS, 100C, #1	312	-	32	5	0.135135
conventional-BS, 100C, #1	318	-	34	3	0.0810811
conventional-BS, 100C, #1	320	-	35	3	0.0789474
conventional-BS, 100C, #1	321	-	36	3	0.0769231
conventional-BS, 100C, #1	328	-	36	4	0.1
conventional-BS, 100C, #1	352	-	42	7	0.142857
conventional-BS, 100C, #1	353	-	42	7	0.142857
conventional-BS, 100C, #1	355	-	42	7	0.142857
conventional-BS, 100C, #1	362	-	45	8	0.150943
conventional-BS, 100C, #1	364	-	48	8	0.142857
conventional-BS, 100C, #1	386	-	30	9	0.230769
conventional-BS, 100C, #1	407	-	20	7	0.259259
conventional-BS, 100C, #1	409	-	20	8	0.285714
conventional-BS, 100C, #1	420	-	20	7	0.259259
conventional-BS, 100C, #1	424	-	20	8	0.285714
conventional-BS, 100C, #1	425	-	20	9	0.310345
conventional-BS, 100C, #1	442	-	29	10	0.25641
conventional-BS, 100C, #1	446	-	31	9	0.225
conventional-BS, 100C, #1	455	-	29	8	0.216216
conventional-BS, 100C, #1	471	-	27	8	0.228571
conventional-BS, 100C, #1	475	-	23	7	0.233333
conventional-BS, 100C, #1	480	-	20	7	0.259259
conventional-BS, 100C, #1	490	-	23	8	0.258065
conventional-BS, 100C, #1	491	-	23	10	0.30303
conventional-BS, 100C, #1	492	-	23	10	0.30303
conventional-BS, 100C, #1	497	-	25	11	0.305556
conventional-BS, 100C, #1	510	-	30	12	0.285714
conventional-BS, 100C, #1	515	-	29	15	0.340909
conventional-BS, 100C, #1	553	-	31	25	0.446429
conventional-BS, 100C, #1	557	-	32	27	0.457627
conventional-BS, 100C, #1	559	-	36	24	0.4
conventional-BS, 100C, #1	568	-	31	25	0.446429
conventional-BS, 100C, #1	574	-	36	23	0.389831
conventional-BS, 100C, #1	588	-	42	24	0.363636
conventional-BS, 100C, #1	589	-	42	24	0.363636
conventional-BS, 100C, #1	594	-	37	26	0.412698
conventional-BS, 100C, #1	595	-	38	24	0.387097
conventional-BS, 100C, #1	597	-	36	25	0.409836
conventional-BS, 100C, #1	598	-	39	22	0.360656
conventional-BS, 100C, #1	616	-	41	23	0.359375
conventional-BS, 100C, #1	618	-	39	24	0.380952
conventional-BS, 100C, #1	619	-	38	25	0.396825
conventional-BS, 100C, #1	621	-	39	24	0.380952
conventional-BS, 100C, #1	625	-	38	27	0.415385
conventional-BS, 100C, #1	636	-	40	33	0.452055
conventional-BS, 100C, #1	646	-	34	35	0.507246
conventional-BS, 100C, #1	666	-	29	38	0.567164
conventional-BS, 100C, #1	675	-	35	34	0.492754
conventional-BS, 100C, #1	686	-	37	35	0.486111
conventional-BS, 100C, #1	696	-	39	32	0.450704
conventional-BS, 100C, #1	710	-	46	36	0.439024
conventional-BS, 100C, #1	711	-	52	30	0.365854
conventional-BS, 100C, #1	719	-	41	38	0.481013
conventional-BS, 100C, #1	723	-	43	37	0.4625
conventional-BS, 100C, #1	729	-	41	36	0.467532
conventional-BS, 100C, #1	746	-	38	27	0.415385
conventional-BS, 100C, #1	750	-	35	32	0.477612
conventional-BS, 100C, #1	751	-	36	31	0.462687
conventional-BS, 100C, #1	756	-	37	31	0.455882
conventional-BS, 100C, #1	757	-	37	31	0.455882
conventional-BS, 100C, #1	759	-	36	32	0.470588
conventional-BS, 100C, #1	762	-	37	31	0.455882
conventional-BS, 100C, #1	768	-	39	31	0.442857
conventional-BS, 100C, #1	773	-	35	31	0.469697
conventional-BS, 100C, #1	774	-	37	31	0.455882
conventional-BS, 100C, #1	775	-	37	30	0.447761
conventional-BS, 100C, #1	778	-	34	31	0.476923
conventional-BS, 100C, #1	783	-	37	24	0.393443
conventional-BS, 100C, #1	784	-	34	27	0.442623
conventional-BS, 100C, #1	785	-	37	24	0.393443
conventional-BS, 100C, #1	804	-	34	19	0.358491
conventional-BS, 100C, #1	825	-	35	9	0.204545
conventional-BS, 100C, #1	834	-	30	8	0.210526
conventional-BS, 100C, #1	835	-	30	7	0.189189
conventional-BS, 100C, #1	841	-	28	6	0.176471
conventional-BS, 100C, #1	842	-	28	5	0.151515
conventional-BS, 100C, #1	844	-	27	5	0.15625
conventional-BS, 100C, #1	845	-	28	5	0.151515
conventional-BS, 100C, #1	851	-	25	6	0.193548
conventional-BS, 100C, #1	854	-	21	7	0.25
conventional-BS, 100C, #1	863	-	18	3	0.142857
conventional-BS, 100C, #1	873	+	9	11	0.55
conventional-BS, 100C, #1	888	+	5	15	0.75
conventional-BS, 100C, #1	898	+	6	14	0.7
conventional-BS, 100C, #1	900	+	6	14	0.7
conventional-BS, 100C, #1	902	+	7	13	0.65
conventional-BS, 100C, #1	904	+	10	11	0.52381
conventional-BS, 100C, #1	906	+	11	10	0.47619
conventional-BS, 100C, #1	907	+	10	10	0.5
conventional-BS, 100C, #1	909	+	13	8	0.380952
conventional-BS, 100C, #1	910	+	10	11	0.52381
conventional-BS, 100C, #1	911	+	10	11	0.52381
conventional-BS, 100C, #1	914	+	8	12	0.6
conventional-BS, 100C, #1	916	+	9	12	0.571429
conventional-BS, 100C, #1	917	+	9	12	0.571429
conventional-BS, 100C, #1	918	+	9	12	0.571429
conventional-BS, 100C, #1	920	+	10	11	0.52381
conventional-BS, 100C, #1	921	+	10	11	0.52381
conventional-BS, 100C, #1	923	+	10	12	0.545455
conventional-BS, 100C, #1	937	+	7	17	0.708333
conventional-BS, 100C, #1	942	+	12	13	0.52
conventional-BS, 100C, #1	954	+	11	15	0.576923
conventional-BS, 100C, #1	957	-	25	6	0.193548
conventional-BS, 100C, #1	959	+	13	13	0.5
conventional-BS, 100C, #1	962	+	9	14	0.608696
conventional-BS, 100C, #1	963	+	7	14	0.666667
conventional-BS, 100C, #1	964	-	25	8	0.242424
conventional-BS, 100C, #1	970	-	28	8	0.222222
conventional-BS, 100C, #1	972	-	28	8	0.222222
conventional-BS, 100C, #1	974	-	26	9	0.257143
conventional-BS, 100C, #1	975	-	28	7	0.2
conventional-BS, 100C, #1	977	-	26	8	0.235294
conventional-BS, 100C, #1	982	-	25	10	0.285714
conventional-BS, 100C, #1	985	-	26	7	0.212121
conventional-BS, 100C, #1	992	-	25	8	0.242424
conventional-BS, 100C, #1	993	-	27	7	0.205882
conventional-BS, 100C, #1	997	-	24	11	0.314286
conventional-BS, 100C, #1	1004	-	26	11	0.297297
conventional-BS, 100C, #1	1005	-	26	11	0.297297
conventional-BS, 100C, #1	1009	-	25	12	0.324324
conventional-BS, 100C, #1	1011	-	25	13	0.342105
conventional-BS, 100C, #1	1013	-	26	12	0.315789
conventional-BS, 100C, #1	1017	-	25	13	0.342105
conventional-BS, 100C, #1	1018	-	24	14	0.368421
conventional-BS, 100C, #1	1029	-	26	11	0.297297
conventional-BS, 100C, #1	1031	-	24	13	0.351351
conventional-BS, 100C, #1	1034	-	24	13	0.351351
conventional-BS, 100C, #1	1047	-	24	13	0.351351
conventional-BS, 100C, #1	1053	-	24	13	0.351351
conventional-BS, 100C, #1	1054	-	26	10	0.277778
conventional-BS, 100C, #1	1065	-	33	14	0.297872
conventional-BS, 100C, #1	1068	-	36	12	0.25
conventional-BS, 100C, #1	1076	-	37	11	0.229167
conventional-BS, 100C, #1	1083	-	35	10	0.222222
conventional-BS, 100C, #1	1090	+	11	9	0.45
conventional-BS, 100C, #1	1092	-	35	7	0.166667
conventional-BS, 100C, #1	1095	+	11	9	0.45
conventional-BS, 100C, #1	1100	+	13	7	0.35
conventional-BS, 100C, #1	1101	+	12	8	0.4
conventional-BS, 100C, #1	1104	-	41	5	0.108696
conventional-BS, 100C, #1	1105	+	14	6	0.3
conventional-BS, 100C, #1	1106	+	14	6	0.3
conventional-BS, 100C, #1	1107	+	13	7	0.35
conventional-BS, 100C, #1	1110	-	49	3	0.0576923
conventional-BS, 100C, #1	1111	+	16	4	0.2
conventional-BS, 100C, #1	1112	+	16	4	0.2
conventional-BS, 100C, #1	1113	+	17	3	0.15
conventional-BS, 100C, #1	1116	+	14	7	0.333333
conventional-BS, 100C, #1	1118	+	13	8	0.380952
conventional-BS, 100C, #1	1132	+	16	5	0.238095
conventional-BS, 100C, #1	1145	+	16	6	0.272727
conventional-BS, 100C, #1	1150	+	13	8	0.380952
conventional-BS, 100C, #1	1157	+	16	5	0.238095
conventional-BS, 100C, #1	1158	+	15	6	0.285714
conventional-BS, 100C, #1	1161	+	15	5	0.25
conventional-BS, 100C, #1	1167	-	45	4	0.0816327
conventional-BS, 100C, #1	1172	-	41	4	0.0888889
conventional-BS, 100C, #1	1173	-	51	1	0.0192308
conventional-BS, 100C, #1	1175	-	50	2	0.0384615
conventional-BS, 100C, #1	1179	-	49	2	0.0392157
conventional-BS, 100C, #1	1186	-	49	2	0.0392157
conventional-BS, 100C, #1	1195	-	48	1	0.0204082
conventional-BS, 100C, #1	1196	-	47	2	0.0408163
conventional-BS, 100C, #1	1198	-	47	2	0.0408163
conventional-BS, 100C, #1	1204	-	46	2	0.0416667
conventional-BS, 100C, #1	1210	-	43	4	0.0851064
conventional-BS, 100C, #1	1215	-	40	6	0.130435
conventional-BS, 100C, #1	1219	-	40	5	0.111111
conventional-BS, 100C, #1	1220	-	39	5	0.113636
conventional-BS, 100C, #1	1221	-	39	4	0.0930233
conventional-BS, 100C, #1	1225	-	34	5	0.128205
conventional-BS, 100C, #1	1228	-	32	6	0.157895
conventional-BS, 100C, #1	1232	-	32	6	0.157895
conventional-BS, 100C, #1	1244	-	29	5	0.147059
conventional-BS, 100C, #1	1248	-	25	6	0.193548
conventional-BS, 100C, #1	1254	-	25	6	0.193548
conventional-BS, 100C, #1	1259	-	21	6	0.222222
conventional-BS, 100C, #1	1344	-	16	7	0.304348
conventional-BS, 100C, #1	1346	-	19	6	0.24
conventional-BS, 100C, #1	1367	-	25	7	0.21875
conventional-BS, 100C, #1	1374	+	15	5	0.25
conventional-BS, 100C, #1	1376	+	15	6	0.285714
conventional-BS, 100C, #1	1377	-	26	4	0.133333
conventional-BS, 100C, #1	1379	+	15	6	0.285714
conventional-BS, 100C, #1	1383	-	26	4	0.133333
conventional-BS, 100C, #1	1385	-	26	4	0.133333
conventional-BS, 100C, #1	1386	-	25	5	0.166667
conventional-BS, 100C, #1	1387	+	14	6	0.3
conventional-BS, 100C, #1	1394	-	29	4	0.121212
conventional-BS, 100C, #1	1396	-	27	6	0.181818
conventional-BS, 100C, #1	1398	-	29	5	0.147059
conventional-BS, 100C, #1	1401	-	27	7	0.205882
conventional-BS, 100C, #1	1409	-	29	5	0.147059
conventional-BS, 100C, #1	1410	-	29	5	0.147059
conventional-BS, 100C, #1	1413	-	29	5	0.147059
conventional-BS, 100C, #1	1415	-	28	6	0.176471
conventional-BS, 100C, #1	1416	-	30	4	0.117647
conventional-BS, 100C, #1	1418	-	28	6	0.176471
conventional-BS, 100C, #1	1423	-	28	6	0.176471
conventional-BS, 100C, #1	1430	-	30	4	0.117647
conventional-BS, 100C, #1	1432	-	30	4	0.117647
conventional-BS, 100C, #1	1436	-	28	4	0.125
conventional-BS, 100C, #1	1437	-	29	4	0.121212
conventional-BS, 100C, #1	1439	-	29	3	0.09375
conventional-BS, 100C, #1	1443	-	30	3	0.0909091
conventional-BS, 100C, #1	1446	-	30	3	0.0909091
conventional-BS, 100C, #1	1447	-	31	2	0.0606061
conventional-BS, 100C, #1	1461	-	34	4	0.105263
conventional-BS, 100C, #1	1469	-	32	4	0.111111
conventional-BS, 100C, #1	1485	-	30	2	0.0625
conventional-BS, 100C, #1	1571	-	25	4	0.137931
conventional-BS, 100C, #1	1573	-	25	4	0.137931
conventional-BS, 100C, #1	1590	-	22	6	0.214286
conventional-BS, 100C, #1	1603	-	26	5	0.16129
conventional-BS, 100C, #1	1606	-	26	4	0.133333
conventional-BS, 100C, #1	1607	-	24	5	0.172414
conventional-BS, 100C, #1	1615	-	22	5	0.185185
conventional-BS, 100C, #1	1618	-	25	4	0.137931
conventional-BS, 100C, #1	1630	-	39	6	0.133333
conventional-BS, 100C, #1	1634	-	41	6	0.12766
conventional-BS, 100C, #1	1636	-	41	6	0.12766
conventional-BS, 100C, #1	1642	-	44	6	0.12
conventional-BS, 100C, #1	1701	-	55	7	0.112903
conventional-BS, 100C, #1	1702	-	57	5	0.0806452
conventional-BS, 100C, #1	1703	-	58	4	0.0645161
conventional-BS, 100C, #1	1722	-	41	11	0.211538
conventional-BS, 100C, #1	1725	-	41	10	0.196078
conventional-BS, 100C, #1	1733	-	46	8	0.148148
conventional-BS, 100C, #1	1737	-	46	7	0.132075
conventional-BS, 100C, #1	1741	-	45	8	0.150943
conventional-BS, 100C, #1	1743	-	46	7	0.132075
conventional-BS, 100C, #1	1750	-	46	8	0.148148
conventional-BS, 100C, #1	1766	-	45	9	0.166667
conventional-BS, 100C, #1	1767	-	47	8	0.145455
conventional-BS, 100C, #1	1773	-	51	9	0.15
conventional-BS, 100C, #1	1775	-	51	9	0.15
conventional-BS, 100C, #1	1787	-	47	8	0.145455
conventional-BS, 100C, #1	1788	-	46	8	0.148148
conventional-BS, 100C, #1	1798	-	41	9	0.18
conventional-BS, 100C, #1	1802	-	36	9	0.2
conventional-BS, 100C, #1	1810	-	36	5	0.121951
conventional-BS, 100C, #1	1817	-	36	5	0.121951
conventional-BS, 100C, #1	1818	-	35	7	0.166667
conventional-BS, 100C, #1	1858	-	34	7	0.170732
conventional-BS, 100C, #1	1872	-	37	8	0.177778
conventional-BS, 100C, #1	1873	-	38	6	0.136364
conventional-BS, 100C, #1	1877	-	39	8	0.170213
conventional-BS, 100C, #1	1884	-	36	10	0.217391
conventional-BS, 100C, #1	1885	-	37	9	0.195652
conventional-BS, 100C, #1	1889	-	40	9	0.183673
conventional-BS, 100C, #1	1899	-	43	9	0.173077
conventional-BS, 100C, #1	1906	-	45	8	0.150943
conventional-BS, 100C, #1	1907	-	43	10	0.188679
conventional-BS, 100C, #1	1913	-	46	8	0.148148
conventional-BS, 100C, #1	1914	-	47	7	0.12963
conventional-BS, 100C, #1	1922	-	41	8	0.163265
conventional-BS, 100C, #1	1929	-	34	7	0.170732
conventional-BS, 100C, #1	1933	-	30	9	0.230769
conventional-BS, 100C, #1	1956	-	43	6	0.122449
conventional-BS, 100C, #1	1965	-	49	4	0.0754717
conventional-BS, 100C, #1	1971	-	47	5	0.0961538
conventional-BS, 100C, #1	1973	-	46	4	0.08
conventional-BS, 100C, #1	1974	-	45	4	0.0816327
conventional-BS, 100C, #1	1979	-	46	3	0.0612245
conventional-BS, 100C, #1	1983	-	43	4	0.0851064
conventional-BS, 100C, #1	1988	-	42	3	0.0666667
conventional-BS, 100C, #1	1990	-	43	3	0.0652174
conventional-BS, 100C, #1	1997	-	44	3	0.0638298
conventional-BS, 100C, #1	2004	-	45	3	0.0625
conventional-BS, 100C, #1	2005	-	46	2	0.0416667
conventional-BS, 100C, #1	2008	-	46	2	0.0416667
conventional-BS, 100C, #1	2010	-	45	2	0.0425532
conventional-BS, 100C, #1	2011	-	43	3	0.0652174
conventional-BS, 100C, #1	2018	-	42	2	0.0454545
conventional-BS, 100C, #1	2022	-	44	0	0
conventional-BS, 100C, #1	2024	-	45	2	0.0425532
conventional-BS, 100C, #1	2029	-	48	1	0.0204082
conventional-BS, 100C, #1	2030	-	48	1	0.0204082
conventional-BS, 100C, #1	2033	-	47	1	0.0208333
conventional-BS, 100C, #1	2045	-	44	0	0
conventional-BS, 100C, #1	2057	-	39	1	0.025
conventional-BS, 100C, #1	2058	-	40	0	0
conventional-BS, 100C, #1	2059	-	39	0	0
conventional-BS, 100C, #1	2064	-	39	1	0.025
conventional-BS, 100C, #1	2068	-	40	0	0
conventional-BS, 100C, #1	2072	-	39	1	0.025
conventional-BS, 100C, #1	2073	-	40	0	0
conventional-BS, 100C, #1	2080	-	41	0	0
conventional-BS, 100C, #1	2082	-	42	0	0
conventional-BS, 100C, #1	2083	-	42	0	0
conventional-BS, 100C, #1	2084	-	42	0	0
conventional-BS, 100C, #1	2092	-	41	0	0
conventional-BS, 100C, #1	2110	-	48	0	0
conventional-BS, 100C, #1	2112	-	48	0	0
conventional-BS, 100C, #1	2118	-	47	0	0
conventional-BS, 100C, #1	2127	-	49	0	0
conventional-BS, 100C, #1	2129	-	49	0	0
conventional-BS, 100C, #1	2132	-	50	0	0
conventional-BS, 100C, #1	2134	-	50	0	0
conventional-BS, 100C, #1	2135	-	49	1	0.02
conventional-BS, 100C, #1	2138	-	50	0	0
conventional-BS, 100C, #1	2153	-	38	1	0.025641
conventional-BS, 100C, #1	2156	-	36	1	0.027027
conventional-BS, 100C, #1	2158	-	36	1	0.027027
conventional-BS, 100C, #1	2161	-	34	1	0.0285714
conventional-BS, 100C, #1	2169	-	36	1	0.027027
conventional-BS, 100C, #1	2170	-	36	1	0.027027
conventional-BS, 100C, #1	2172	-	36	1	0.027027
conventional-BS, 100C, #1	2215	-	23	1	0.0416667
conventional-BS, 100C, #1	2216	-	23	0	0
conventional-BS, 100C, #1	2230	-	20	0	0
conventional-BS, 100C, #1	2328	+	19	1	0.05
conventional-BS, 100C, #1	2353	+	20	0	0
conventional-BS, 100C, #1	2356	+	22	0	0
conventional-BS, 100C, #1	2360	+	22	0	0
conventional-BS, 100C, #1	2361	+	22	0	0
conventional-BS, 100C, #1	2364	-	20	0	0
conventional-BS, 100C, #1	2368	+	21	0	0
conventional-BS, 100C, #1	2369	+	20	0	0
conventional-BS, 100C, #1	2373	-	23	0	0
conventional-BS, 100C, #1	2374	-	23	1	0.0416667
conventional-BS, 100C, #1	2375	-	24	0	0
conventional-BS, 100C, #1	2382	-	25	0	0
conventional-BS, 100C, #1	2384	-	25	0	0
conventional-BS, 100C, #1	2398	-	28	0	0
conventional-BS, 100C, #1	2400	-	29	1	0.0333333
conventional-BS, 100C, #1	2409	-	30	3	0.0909091
conventional-BS, 100C, #1	2417	-	35	1	0.0277778
conventional-BS, 100C, #1	2418	-	35	1	0.0277778
conventional-BS, 100C, #1	2419	-	35	1	0.0277778
conventional-BS, 100C, #1	2425	-	33	2	0.0571429
conventional-BS, 100C, #1	2431	-	32	4	0.111111
conventional-BS, 100C, #1	2434	-	31	6	0.162162
conventional-BS, 100C, #1	2437	-	35	4	0.102564
conventional-BS, 100C, #1	2438	-	35	4	0.102564
conventional-BS, 100C, #1	2443	-	32	4	0.111111
conventional-BS, 100C, #1	2444	-	30	5	0.142857
conventional-BS, 100C, #1	2455	-	31	3	0.0882353
conventional-BS, 100C, #1	2456	-	31	3	0.0882353
conventional-BS, 100C, #1	2458	-	29	5	0.147059
conventional-BS, 100C, #1	2461	-	28	5	0.151515
conventional-BS, 100C, #1	2464	-	28	5	0.151515
conventional-BS, 100C, #1	2473	-	27	5	0.15625
conventional-BS, 100C, #1	2474	-	27	4	0.129032
conventional-BS, 100C, #1	2478	-	27	5	0.15625
conventional-BS, 100C, #1	2482	-	27	5	0.15625
conventional-BS, 100C, #1	2489	-	26	5	0.16129
conventional-BS, 100C, #1	2496	-	25	3	0.107143
conventional-BS, 100C, #1	2503	-	23	3	0.115385
conventional-BS, 100C, #1	2505	-	24	3	0.111111
conventional-BS, 100C, #1	2510	-	27	3	0.1
conventional-BS, 100C, #1	2512	-	28	3	0.0967742
conventional-BS, 100C, #1	2517	-	26	4	0.133333
conventional-BS, 100C, #1	2521	-	26	4	0.133333
conventional-BS, 100C, #1	2522	-	24	5	0.172414
conventional-BS, 100C, #1	2524	-	23	5	0.178571
conventional-BS, 100C, #1	2529	+	19	1	0.05
conventional-BS, 100C, #1	2530	+	21	0	0
conventional-BS, 100C, #1	2532	-	20	6	0.230769
conventional-BS, 100C, #1	2533	-	21	6	0.222222
conventional-BS, 100C, #1	2535	+	21	0	0
conventional-BS, 100C, #1	2536	-	22	6	0.214286
conventional-BS, 100C, #1	2537	-	22	6	0.214286
conventional-BS, 100C, #1	2541	+	21	0	0
conventional-BS, 100C, #1	2545	+	22	0	0
conventional-BS, 100C, #1	2552	+	22	1	0.0434783
conventional-BS, 100C, #1	2553	-	23	5	0.178571
conventional-BS, 100C, #1	2558	+	21	2	0.0869565
conventional-BS, 100C, #1	2560	+	22	1	0.0434783
conventional-BS, 100C, #1	2561	+	23	0	0
conventional-BS, 100C, #1	2562	+	22	1	0.0434783
conventional-BS, 100C, #1	2564	-	24	7	0.225806
conventional-BS, 100C, #1	2567	+	20	1	0.047619
conventional-BS, 100C, #1	2568	-	27	7	0.205882
conventional-BS, 100C, #1	2572	-	29	5	0.147059
conventional-BS, 100C, #1	2573	-	29	6	0.171429
conventional-BS, 100C, #1	2575	+	19	1	0.05
conventional-BS, 100C, #1	2578	-	30	5	0.142857
conventional-BS, 100C, #1	2580	-	30	5	0.142857
conventional-BS, 100C, #1	2586	-	27	6	0.181818
conventional-BS, 100C, #1	2588	-	27	5	0.15625
conventional-BS, 100C, #1	2589	+	19	1	0.05
conventional-BS, 100C, #1	2590	+	19	1	0.05
conventional-BS, 100C, #1	2592	+	19	1	0.05
conventional-BS, 100C, #1	2593	+	19	1	0.05
conventional-BS, 100C, #1	2597	+	19	1	0.05
conventional-BS, 100C, #1	2604	-	29	5	0.147059
conventional-BS, 100C, #1	2605	+	19	1	0.05
conventional-BS, 100C, #1	2606	-	29	5	0.147059
conventional-BS, 100C, #1	2607	+	19	1	0.05
conventional-BS, 100C, #1	2609	+	19	1	0.05
conventional-BS, 100C, #1	2611	+	19	1	0.05
conventional-BS, 100C, #1	2614	+	19	1	0.05
conventional-BS, 100C, #1	2624	-	34	7	0.170732
conventional-BS, 100C, #1	2633	+	19	1	0.05
conventional-BS, 100C, #1	2649	+	19	2	0.0952381
conventional-BS, 100C, #1	2650	-	41	2	0.0465116
conventional-BS, 100C, #1	2653	+	20	1	0.047619
conventional-BS, 100C, #1	2655	+	19	1	0.05
conventional-BS, 100C, #1	2656	+	20	1	0.047619
conventional-BS, 100C, #1	2657	+	20	1	0.047619
conventional-BS, 100C, #1	2659	+	20	1	0.047619
conventional-BS, 100C, #1	2663	+	20	1	0.047619
conventional-BS, 100C, #1	2664	+	21	0	0
conventional-BS, 100C, #1	2667	-	43	6	0.122449
conventional-BS, 100C, #1	2669	-	40	9	0.183673
conventional-BS, 100C, #1	2672	-	40	9	0.183673
conventional-BS, 100C, #1	2673	-	40	8	0.166667
conventional-BS, 100C, #1	2680	-	39	11	0.22
conventional-BS, 100C, #1	2681	-	39	11	0.22
conventional-BS, 100C, #1	2682	-	41	9	0.18
conventional-BS, 100C, #1	2684	-	38	11	0.22449
conventional-BS, 100C, #1	2685	-	37	12	0.244898
conventional-BS, 100C, #1	2688	-	36	11	0.234043
conventional-BS, 100C, #1	2690	-	36	12	0.25
conventional-BS, 100C, #1	2694	-	36	12	0.25
conventional-BS, 100C, #1	2695	-	36	13	0.265306
conventional-BS, 100C, #1	2701	-	36	11	0.234043
conventional-BS, 100C, #1	2703	-	36	11	0.234043
conventional-BS, 100C, #1	2707	-	36	9	0.2
conventional-BS, 100C, #1	2720	-	37	6	0.139535
conventional-BS, 100C, #1	2727	-	39	6	0.133333
conventional-BS, 100C, #1	2729	-	39	7	0.152174
conventional-BS, 100C, #1	2730	-	41	6	0.12766
conventional-BS, 100C, #1	2751	-	49	7	0.125
conventional-BS, 100C, #1	2753	-	48	10	0.172414
conventional-BS, 100C, #1	2781	-	41	9	0.18
conventional-BS, 100C, #1	2796	-	46	16	0.258065
conventional-BS, 100C, #1	2802	-	51	20	0.28169
conventional-BS, 100C, #1	2817	-	53	26	0.329114
conventional-BS, 100C, #1	2820	-	54	24	0.307692
conventional-BS, 100C, #1	2824	-	54	25	0.316456
conventional-BS, 100C, #1	2835	-	56	20	0.263158
conventional-BS, 100C, #1	2836	-	57	19	0.25
conventional-BS, 100C, #1	2837	-	59	17	0.223684
conventional-BS, 100C, #1	2851	-	50	24	0.324324
conventional-BS, 100C, #1	2856	-	51	24	0.32
conventional-BS, 100C, #1	2857	-	51	23	0.310811
conventional-BS, 100C, #1	2868	-	54	22	0.289474
conventional-BS, 100C, #1	2871	-	51	23	0.310811
conventional-BS, 100C, #1	2872	-	51	22	0.30137
conventional-BS, 100C, #1	2880	-	46	24	0.342857
conventional-BS, 100C, #1	2881	-	45	25	0.357143
conventional-BS, 100C, #1	2898	-	41	31	0.430556
conventional-BS, 100C, #1	2901	-	38	32	0.457143
conventional-BS, 100C, #1	2904	-	43	26	0.376812
conventional-BS, 100C, #1	2925	-	38	27	0.415385
conventional-BS, 100C, #1	2935	-	44	20	0.3125
conventional-BS, 100C, #1	2970	-	39	19	0.327586
conventional-BS, 100C, #1	2994	-	42	23	0.353846
conventional-BS, 100C, #1	3001	-	47	24	0.338028
conventional-BS, 100C, #1	3007	-	46	24	0.342857
conventional-BS, 100C, #1	3009	-	46	24	0.342857
conventional-BS, 100C, #1	3051	-	49	26	0.346667
conventional-BS, 100C, #1	3052	-	47	27	0.364865
conventional-BS, 100C, #1	3053	-	47	27	0.364865
conventional-BS, 100C, #1	3069	-	38	27	0.415385
conventional-BS, 100C, #1	3079	-	41	24	0.369231
conventional-BS, 100C, #1	3087	-	40	30	0.428571
conventional-BS, 100C, #1	3103	-	47	31	0.397436
conventional-BS, 100C, #1	3108	-	49	33	0.402439
conventional-BS, 100C, #1	3109	-	49	32	0.395062
conventional-BS, 100C, #1	3112	-	48	31	0.392405
conventional-BS, 100C, #1	3114	-	49	28	0.363636
conventional-BS, 100C, #1	3141	-	50	17	0.253731
conventional-BS, 100C, #1	3142	-	50	17	0.253731
conventional-BS, 100C, #1	3144	-	51	16	0.238806
conventional-BS, 100C, #1	3151	-	52	12	0.1875
conventional-BS, 100C, #1	3153	-	53	12	0.184615
conventional-BS, 100C, #1	3156	-	51	14	0.215385
conventional-BS, 100C, #1	3159	-	52	12	0.1875
conventional-BS, 100C, #1	3177	-	48	9	0.157895
conventional-BS, 100C, #1	3180	-	48	7	0.127273
conventional-BS, 100C, #1	3189	-	42	4	0.0869565
conventional-BS, 100C, #1	3207	-	45	2	0.0425532
conventional-BS, 100C, #1	3222	-	46	3	0.0612245
conventional-BS, 100C, #1	3223	-	48	1	0.0204082
conventional-BS, 100C, #1	3243	+	8	12	0.6
conventional-BS, 100C, #1	3250	+	9	11	0.55
conventional-BS, 100C, #1	3258	-	47	9	0.160714
conventional-BS, 100C, #1	3268	-	43	16	0.271186
conventional-BS, 100C, #1	3278	-	38	16	0.296296
conventional-BS, 100C, #1	3282	-	35	17	0.326923
conventional-BS, 100C, #1	3286	-	32	17	0.346939
conventional-BS, 100C, #1	3294	-	35	15	0.3
conventional-BS, 100C, #1	3304	-	39	16	0.290909
conventional-BS, 100C, #1	3321	-	36	16	0.307692
conventional-BS, 100C, #1	3324	-	35	16	0.313725
conventional-BS, 100C, #1	3334	-	35	19	0.351852
conventional-BS, 100C, #1	3335	-	37	17	0.314815
conventional-BS, 100C, #1	3336	-	39	15	0.277778
conventional-BS, 100C, #1	3345	-	36	19	0.345455
conventional-BS, 100C, #1	3350	-	43	17	0.283333
conventional-BS, 100C, #1	3354	-	43	19	0.306452
conventional-BS, 100C, #1	3357	-	48	16	0.25
conventional-BS, 100C, #1	3358	-	46	18	0.28125
conventional-BS, 100C, #1	3360	-	45	20	0.307692
conventional-BS, 100C, #1	3366	-	45	16	0.262295
conventional-BS, 100C, #1	3372	-	45	16	0.262295
conventional-BS, 100C, #1	3378	-	45	16	0.262295
conventional-BS, 100C, #1	3379	-	45	16	0.262295
conventional-BS, 100C, #1	3380	-	47	14	0.229508
conventional-BS, 100C, #1	3387	-	46	14	0.233333
conventional-BS, 100C, #1	3390	-	44	14	0.241379
conventional-BS, 100C, #1	3396	-	42	10	0.192308
conventional-BS, 100C, #1	3399	-	39	11	0.22
conventional-BS, 100C, #1	3402	-	39	9	0.1875
conventional-BS, 100C, #1	3403	-	38	9	0.191489
conventional-BS, 100C, #1	3411	-	40	7	0.148936
conventional-BS, 100C, #1	3413	-	42	6	0.125
conventional-BS, 100C, #1	3426	-	48	1	0.0204082
conventional-BS, 100C, #1	3429	-	51	1	0.0192308
conventional-BS, 100C, #1	3431	-	51	1	0.0192308
conventional-BS, 100C, #1	3456	-	40	3	0.0697674
conventional-BS, 100C, #1	3480	-	36	4	0.1
conventional-BS, 100C, #1	3481	-	37	4	0.097561
conventional-BS, 100C, #1	3507	-	36	17	0.320755
conventional-BS, 100C, #1	3534	-	30	21	0.411765
conventional-BS, 100C, #1	3537	-	31	21	0.403846
conventional-BS, 100C, #1	3565	-	37	30	0.447761
conventional-BS, 100C, #1	3566	-	35	32	0.477612
conventional-BS, 100C, #1	3571	-	32	34	0.515152
conventional-BS, 100C, #1	3573	-	35	32	0.477612
conventional-BS, 100C, #1	3586	-	35	35	0.5
conventional-BS, 100C, #1	3592	-	38	33	0.464789
conventional-BS, 100C, #1	3597	-	35	38	0.520548
conventional-BS, 100C, #1	3619	-	46	40	0.465116
conventional-BS, 100C, #1	3645	-	63	32	0.336842
conventional-BS, 100C, #1	3652	-	67	29	0.302083
conventional-BS, 100C, #1	3656	-	68	27	0.284211
conventional-BS, 100C, #1	3658	-	65	30	0.315789
conventional-BS, 100C, #1	3684	-	47	34	0.419753
conventional-BS, 100C, #1	3686	-	49	31	0.3875
conventional-BS, 100C, #1	3687	-	50	30	0.375
conventional-BS, 100C, #1	3688	-	50	30	0.375
conventional-BS, 100C, #1	3690	-	54	26	0.325
conventional-BS, 100C, #1	3707	-	55	18	0.246575
conventional-BS, 100C, #1	3714	-	56	13	0.188406
conventional-BS, 100C, #1	3718	-	52	15	0.223881
conventional-BS, 100C, #1	3725	-	49	15	0.234375
conventional-BS, 100C, #1	3735	-	43	15	0.258621
conventional-BS, 100C, #1	3739	-	49	10	0.169492
conventional-BS, 100C, #1	3741	-	49	8	0.140351
conventional-BS, 100C, #1	3751	-	38	14	0.269231
conventional-BS, 100C, #1	3753	-	37	15	0.288462
conventional-BS, 100C, #1	3754	-	36	16	0.307692
conventional-BS, 100C, #1	3760	-	29	17	0.369565
conventional-BS, 100C, #1	3775	-	25	12	0.324324
conventional-BS, 100C, #1	3776	-	25	13	0.342105
conventional-BS, 100C, #1	3783	-	22	16	0.421053
conventional-BS, 100C, #1	3784	-	23	15	0.394737
conventional-BS, 100C, #1	3789	-	22	14	0.388889
conventional-BS, 100C, #1	3803	-	17	9	0.346154
conventional-BS, 100C, #1	3819	-	22	7	0.241379
conventional-BS, 100C, #1	3821	-	24	6	0.2
conventional-BS, 100C, #1	3846	-	42	10	0.192308
conventional-BS, 100C, #1	3850	-	41	11	0.211538
conventional-BS, 100C, #1	3851	-	42	11	0.207547
conventional-BS, 100C, #1	3855	-	43	10	0.188679
conventional-BS, 100C, #1	3864	-	43	11	0.203704
conventional-BS, 100C, #1	3870	-	46	10	0.178571
conventional-BS, 100C, #1	3871	-	48	9	0.157895
conventional-BS, 100C, #1	3872	-	48	9	0.157895
conventional-BS, 100C, #1	3883	-	48	11	0.186441
conventional-BS, 100C, #1	3889	-	57	9	0.136364
conventional-BS, 100C, #1	3892	-	55	8	0.126984
conventional-BS, 100C, #1	3893	-	53	10	0.15873
conventional-BS, 100C, #1	3908	-	53	10	0.15873
conventional-BS, 100C, #1	3932	-	63	21	0.25
conventional-BS, 100C, #1	3959	-	62	36	0.367347
conventional-BS, 100C, #1	3960	-	68	32	0.32
conventional-BS, 100C, #1	3965	-	63	36	0.363636
conventional-BS, 100C, #1	3978	+	4	17	0.809524
conventional-BS, 100C, #1	3979	+	4	17	0.809524
conventional-BS, 100C, #1	3981	-	62	31	0.333333
conventional-BS, 100C, #1	3982	+	6	15	0.714286
conventional-BS, 100C, #1	3984	+	4	17	0.809524
conventional-BS, 100C, #1	3985	+	3	18	0.857143
conventional-BS, 100C, #1	3988	+	5	16	0.761905
conventional-BS, 100C, #1	3989	+	6	15	0.714286
conventional-BS, 100C, #1	3995	+	7	16	0.695652
conventional-BS, 100C, #1	4002	-	58	28	0.325581
conventional-BS, 100C, #1	4004	-	61	27	0.306818
conventional-BS, 100C, #1	4007	-	59	27	0.313953
conventional-BS, 100C, #1	4008	-	59	26	0.305882
conventional-BS, 100C, #1	4009	+	2	19	0.904762
conventional-BS, 100C, #1	4010	+	2	19	0.904762
conventional-BS, 100C, #1	4012	-	55	29	0.345238
conventional-BS, 100C, #1	4013	-	51	32	0.385542
conventional-BS, 100C, #1	4018	+	2	19	0.904762
conventional-BS, 100C, #1	4020	-	54	30	0.357143
conventional-BS, 100C, #1	4021	+	3	19	0.863636
conventional-BS, 100C, #1	4022	+	3	19	0.863636
conventional-BS, 100C, #1	4025	+	4	19	0.826087
conventional-BS, 100C, #1	4028	-	60	27	0.310345
conventional-BS, 100C, #1	4029	+	4	21	0.84
conventional-BS, 100C, #1	4036	+	7	19	0.730769
conventional-BS, 100C, #1	4037	+	5	21	0.807692
conventional-BS, 100C, #1	4038	+	5	20	0.8
conventional-BS, 100C, #1	4039	+	4	21	0.84
conventional-BS, 100C, #1	4043	+	7	19	0.730769
conventional-BS, 100C, #1	4048	+	4	22	0.846154
conventional-BS, 100C, #1	4051	+	2	26	0.928571
conventional-BS, 100C, #1	4060	+	1	24	0.96
conventional-BS, 100C, #1	4061	+	2	22	0.916667
conventional-BS, 100C, #1	4062	+	2	22	0.916667
conventional-BS, 100C, #1	4064	+	2	22	0.916667
conventional-BS, 100C, #1	4065	-	53	36	0.404494
conventional-BS, 100C, #1	4068	+	3	18	0.857143
conventional-BS, 100C, #1	4071	+	2	20	0.909091
conventional-BS, 100C, #1	4073	-	57	32	0.359551
conventional-BS, 100C, #1	4076	-	53	33	0.383721
conventional-BS, 100C, #1	4077	+	1	19	0.95
conventional-BS, 100C, #1	4079	-	54	32	0.372093
conventional-BS, 100C, #1	4094	-	48	29	0.376623
conventional-BS, 100C, #1	4103	-	53	26	0.329114
conventional-BS, 100C, #1	4109	-	57	21	0.269231
conventional-BS, 100C, #1	4129	-	58	20	0.25641
conventional-BS, 100C, #1	4130	-	59	18	0.233766
conventional-BS, 100C, #1	4136	-	61	19	0.2375
conventional-BS, 100C, #1	4157	-	65	18	0.216867
conventional-BS, 100C, #1	4158	-	64	19	0.228916
conventional-BS, 100C, #1	4164	-	56	25	0.308642
conventional-BS, 100C, #1	4187	-	52	22	0.297297
conventional-BS, 100C, #1	4188	-	55	19	0.256757
conventional-BS, 100C, #1	4214	-	47	25	0.347222
conventional-BS, 100C, #1	4232	-	47	27	0.364865
conventional-BS, 100C, #1	4233	-	48	26	0.351351
conventional-BS, 100C, #1	4238	-	46	25	0.352113
conventional-BS, 100C, #1	4254	-	49	27	0.355263
conventional-BS, 100C, #1	4262	-	52	24	0.315789
conventional-BS, 100C, #1	4265	-	54	25	0.316456
conventional-BS, 100C, #1	4274	-	57	22	0.278481
conventional-BS, 100C, #1	4275	-	58	21	0.265823
conventional-BS, 100C, #1	4276	-	61	17	0.217949
conventional-BS, 100C, #1	4285	-	55	23	0.294872
conventional-BS, 100C, #1	4292	-	58	22	0.275
conventional-BS, 100C, #1	4293	-	57	21	0.269231
conventional-BS, 100C, #1	4311	-	55	16	0.225352
conventional-BS, 100C, #1	4322	-	62	16	0.205128
conventional-BS, 100C, #1	4354	-	70	12	0.146341
conventional-BS, 100C, #1	4385	-	70	16	0.186047
conventional-BS, 100C, #1	4406	-	53	17	0.242857
conventional-BS, 100C, #1	4407	-	54	17	0.239437
conventional-BS, 100C, #1	4408	-	51	20	0.28169
conventional-BS, 100C, #1	4409	-	51	20	0.28169
conventional-BS, 100C, #1	4413	-	47	22	0.318841
conventional-BS, 100C, #1	4415	-	44	22	0.333333
conventional-BS, 100C, #1	4416	-	45	19	0.296875
conventional-BS, 100C, #1	4418	-	40	22	0.354839
conventional-BS, 100C, #1	4419	-	42	20	0.322581
conventional-BS, 100C, #1	4440	-	39	25	0.390625
conventional-BS, 100C, #1	4451	-	38	22	0.366667
conventional-BS, 100C, #1	4466	-	28	26	0.481481
conventional-BS, 100C, #1	4475	-	34	21	0.381818
conventional-BS, 100C, #1	4476	-	35	20	0.363636
conventional-BS, 100C, #1	4479	-	34	20	0.37037
conventional-BS, 100C, #1	4487	-	28	21	0.428571
conventional-BS, 100C, #1	4550	-	50	11	0.180328
conventional-BS, 100C, #1	4565	-	50	11	0.180328
conventional-BS, 100C, #1	4614	-	49	29	0.371795
conventional-BS, 100C, #1	4628	-	53	27	0.3375
conventional-BS, 100C, #1	4651	-	53	31	0.369048
conventional-BS, 100C, #1	4667	-	55	31	0.360465
conventional-BS, 100C, #1	4668	-	57	30	0.344828
conventional-BS, 100C, #1	4670	-	55	32	0.367816
conventional-BS, 100C, #1	4671	-	57	28	0.329412
conventional-BS, 100C, #1	4688	-	58	28	0.325581
conventional-BS, 100C, #1	4689	-	59	28	0.321839
conventional-BS, 100C, #1	4704	-	59	31	0.344444
conventional-BS, 100C, #1	4718	-	58	26	0.309524
conventional-BS, 100C, #1	4737	-	49	27	0.355263
conventional-BS, 100C, #1	4748	-	55	18	0.246575
conventional-BS, 100C, #1	4760	-	46	17	0.269841
conventional-BS, 100C, #1	4769	-	46	12	0.206897
conventional-BS, 100C, #1	4797	-	43	13	0.232143
conventional-BS, 100C, #1	4901	-	32	24	0.428571
conventional-BS, 100C, #1	4911	-	43	20	0.31746
conventional-BS, 100C, #1	4931	-	48	24	0.333333
conventional-BS, 100C, #1	4951	-	47	36	0.433735
conventional-BS, 100C, #1	4954	-	47	37	0.440476
conventional-BS, 100C, #1	4959	-	47	36	0.433735
conventional-BS, 100C, #1	4960	-	52	31	0.373494
conventional-BS, 100C, #1	4969	-	42	35	0.454545
conventional-BS, 100C, #1	4973	-	40	38	0.487179
conventional-BS, 100C, #1	4975	-	41	36	0.467532
conventional-BS, 100C, #1	4977	-	42	33	0.44
conventional-BS, 100C, #1	4986	-	46	25	0.352113
conventional-BS, 100C, #1	4993	-	49	23	0.319444
conventional-BS, 100C, #1	5005	-	49	24	0.328767
conventional-BS, 100C, #1	5016	-	51	21	0.291667
conventional-BS, 100C, #1	5021	-	51	17	0.25
conventional-BS, 100C, #1	5022	-	50	18	0.264706
conventional-BS, 100C, #1	5026	-	52	17	0.246377
conventional-BS, 100C, #1	5030	-	49	19	0.279412
conventional-BS, 100C, #1	5050	-	49	17	0.257576
conventional-BS, 100C, #1	5054	-	52	15	0.223881
conventional-BS, 100C, #1	5065	-	51	11	0.177419
conventional-BS, 100C, #1	5076	-	47	9	0.160714
conventional-BS, 100C, #1	5081	-	46	6	0.115385
conventional-BS, 100C, #1	5092	-	49	5	0.0925926
conventional-BS, 100C, #1	5096	-	44	6	0.12
conventional-BS, 100C, #1	5097	-	42	7	0.142857
conventional-BS, 100C, #1	5100	-	41	6	0.12766
conventional-BS, 100C, #1	5101	-	42	5	0.106383
conventional-BS, 100C, #1	5114	-	35	6	0.146341
conventional-BS, 100C, #1	5123	-	35	5	0.125
conventional-BS, 100C, #1	5130	-	28	6	0.176471
conventional-BS, 100C, #1	5148	-	19	5	0.208333
conventional-BS, 100C, #1	5149	-	18	5	0.217391
conventional-BS, 100C, #1	5168	-	19	5	0.208333
conventional-BS, 100C, #1	5171	-	21	6	0.222222
conventional-BS, 100C, #1	5184	-	28	5	0.151515
conventional-BS, 100C, #1	5185	-	28	5	0.151515
conventional-BS, 100C, #1	5187	-	29	4	0.121212
conventional-BS, 100C, #1	5188	-	29	4	0.121212
conventional-BS, 100C, #1	5191	-	29	4	0.121212
conventional-BS, 100C, #1	5194	-	28	5	0.151515
conventional-BS, 100C, #1	5200	-	26	5	0.16129
conventional-BS, 100C, #1	5203	-	26	4	0.133333
conventional-BS, 100C, #1	5205	-	27	3	0.1
conventional-BS, 100C, #1	5222	-	23	4	0.148148
conventional-BS, 100C, #1	5228	-	24	3	0.111111
conventional-BS, 100C, #1	5235	-	26	3	0.103448
conventional-BS, 100C, #1	5237	+	5	15	0.75
conventional-BS, 100C, #1	5240	-	26	4	0.133333
conventional-BS, 100C, #1	5246	+	11	14	0.56
conventional-BS, 100C, #1	5248	+	13	11	0.458333
conventional-BS, 100C, #1	5249	+	11	13	0.541667
conventional-BS, 100C, #1	5254	-	23	4	0.148148
conventional-BS, 100C, #1	5256	+	12	13	0.52
conventional-BS, 100C, #1	5257	+	11	13	0.541667
conventional-BS, 100C, #1	5259	+	10	14	0.583333
conventional-BS, 100C, #1	5261	-	23	4	0.148148
conventional-BS, 100C, #1	5262	-	24	3	0.111111
conventional-BS, 100C, #1	5269	-	27	2	0.0689655
conventional-BS, 100C, #1	5271	-	26	2	0.0714286
conventional-BS, 100C, #1	5272	-	24	4	0.142857
conventional-BS, 100C, #1	5280	+	10	13	0.565217
conventional-BS, 100C, #1	5281	+	10	13	0.565217
conventional-BS, 100C, #1	5283	+	11	13	0.541667
conventional-BS, 100C, #1	5285	-	25	3	0.107143
conventional-BS, 100C, #1	5287	-	25	3	0.107143
conventional-BS, 100C, #1	5292	-	25	3	0.107143
conventional-BS, 100C, #1	5298	+	13	12	0.48
conventional-BS, 100C, #1	5300	-	25	2	0.0740741
conventional-BS, 100C, #1	5302	+	11	14	0.56
conventional-BS, 100C, #1	5307	-	24	3	0.111111
conventional-BS, 100C, #1	5308	+	12	13	0.52
conventional-BS, 100C, #1	5312	+	12	14	0.538462
conventional-BS, 100C, #1	5314	+	15	13	0.464286
conventional-BS, 100C, #1	5316	-	28	3	0.0967742
conventional-BS, 100C, #1	5317	+	16	13	0.448276
conventional-BS, 100C, #1	5318	+	15	14	0.482759
conventional-BS, 100C, #1	5325	+	15	14	0.482759
conventional-BS, 100C, #1	5326	+	15	14	0.482759
conventional-BS, 100C, #1	5330	-	25	1	0.0384615
conventional-BS, 100C, #1	5333	+	14	13	0.481481
conventional-BS, 100C, #1	5340	+	13	13	0.5
conventional-BS, 100C, #1	5341	-	23	4	0.148148
conventional-BS, 100C, #1	5344	-	22	4	0.153846
conventional-BS, 100C, #1	5351	+	14	12	0.461538
conventional-BS, 100C, #1	5353	+	14	11	0.44
conventional-BS, 100C, #1	5356	+	14	10	0.416667
conventional-BS, 100C, #1	5357	+	14	9	0.391304
conventional-BS, 100C, #1	5361	+	14	6	0.3
conventional-BS, 100C, #1	5367	-	25	3	0.107143
conventional-BS, 100C, #1	5373	-	24	5	0.172414
conventional-BS, 100C, #1	5374	-	24	5	0.172414
conventional-BS, 100C, #1	5394	-	27	5	0.15625
conventional-BS, 100C, #1	5395	-	27	5	0.15625
conventional-BS, 100C, #1	5397	-	28	5	0.151515
conventional-BS, 100C, #1	5401	-	30	5	0.142857
conventional-BS, 100C, #1	5403	-	34	4	0.105263
conventional-BS, 100C, #1	5405	-	35	4	0.102564
conventional-BS, 100C, #1	5406	-	36	4	0.1
conventional-BS, 100C, #1	5407	-	37	4	0.097561
conventional-BS, 100C, #1	5412	-	39	4	0.0930233
conventional-BS, 100C, #1	5414	-	39	4	0.0930233
conventional-BS, 100C, #1	5415	-	39	4	0.0930233
conventional-BS, 100C, #1	5416	-	40	2	0.047619
conventional-BS, 100C, #1	5421	-	36	3	0.0769231
conventional-BS, 100C, #1	5428	-	36	3	0.0769231
conventional-BS, 100C, #1	5440	-	34	2	0.0555556
conventional-BS, 100C, #1	5442	-	34	2	0.0555556
conventional-BS, 100C, #1	5445	-	33	3	0.0833333
conventional-BS, 100C, #1	5451	-	32	4	0.111111
conventional-BS, 100C, #1	5452	-	32	4	0.111111
conventional-BS, 100C, #1	5460	-	33	5	0.131579
conventional-BS, 100C, #1	5461	-	34	4	0.105263
conventional-BS, 100C, #1	5463	-	35	4	0.102564
conventional-BS, 100C, #1	5472	-	39	2	0.0487805
conventional-BS, 100C, #1	5473	-	39	2	0.0487805
conventional-BS, 100C, #1	5475	-	36	4	0.1
conventional-BS, 100C, #1	5478	-	37	3	0.075
conventional-BS, 100C, #1	5493	-	36	2	0.0526316
conventional-BS, 100C, #1	5499	-	35	3	0.0789474
conventional-BS, 100C, #1	5505	-	36	2	0.0526316
conventional-BS, 100C, #1	5511	-	39	3	0.0714286
conventional-BS, 100C, #1	5517	-	37	4	0.097561
conventional-BS, 100C, #1	5535	-	32	2	0.0588235
conventional-BS, 100C, #1	5541	+	22	5	0.185185
conventional-BS, 100C, #1	5542	+	22	5	0.185185
conventional-BS, 100C, #1	5553	-	26	3	0.103448
conventional-BS, 100C, #1	5554	-	27	2	0.0689655
conventional-BS, 100C, #1	5556	-	24	3	0.111111
conventional-BS, 100C, #1	5557	-	25	2	0.0740741
conventional-BS, 100C, #1	5558	+	21	8	0.275862
conventional-BS, 100C, #1	5562	-	21	3	0.125
conventional-BS, 100C, #1	5563	-	20	3	0.130435
conventional-BS, 100C, #1	5567	+	22	8	0.266667
conventional-BS, 100C, #1	5569	-	19	3	0.136364
conventional-BS, 100C, #1	5571	+	23	10	0.30303
conventional-BS, 100C, #1	5574	-	21	3	0.125
conventional-BS, 100C, #1	5576	+	22	12	0.352941
conventional-BS, 100C, #1	5577	+	23	11	0.323529
conventional-BS, 100C, #1	5578	+	23	10	0.30303
conventional-BS, 100C, #1	5580	+	24	9	0.272727
conventional-BS, 100C, #1	5588	+	24	10	0.294118
conventional-BS, 100C, #1	5589	-	26	3	0.103448
conventional-BS, 100C, #1	5590	-	26	3	0.103448
conventional-BS, 100C, #1	5592	-	25	4	0.137931
conventional-BS, 100C, #1	5593	+	25	9	0.264706
conventional-BS, 100C, #1	5594	+	26	9	0.257143
conventional-BS, 100C, #1	5595	+	27	8	0.228571
conventional-BS, 100C, #1	5596	+	28	8	0.222222
conventional-BS, 100C, #1	5598	-	29	2	0.0645161
conventional-BS, 100C, #1	5604	-	30	4	0.117647
conventional-BS, 100C, #1	5605	+	28	9	0.243243
conventional-BS, 100C, #1	5609	+	28	9	0.243243
conventional-BS, 100C, #1	5610	+	28	9	0.243243
conventional-BS, 100C, #1	5611	+	28	9	0.243243
conventional-BS, 100C, #1	5613	+	28	9	0.243243
conventional-BS, 100C, #1	5614	-	33	5	0.131579
conventional-BS, 100C, #1	5629	-	25	5	0.166667
conventional-BS, 100C, #1	5635	-	23	6	0.206897
conventional-BS, 100C, #1	5637	+	30	8	0.210526
conventional-BS, 100C, #1	5639	+	30	8	0.210526
conventional-BS, 100C, #1	5640	+	29	9	0.236842
conventional-BS, 100C, #1	5643	+	31	9	0.225
conventional-BS, 100C, #1	5644	+	32	8	0.2
conventional-BS, 100C, #1	5646	+	32	8	0.2
conventional-BS, 100C, #1	5647	+	31	9	0.225
conventional-BS, 100C, #1	5650	+	33	9	0.214286
conventional-BS, 100C, #1	5655	+	35	9	0.204545
conventional-BS, 100C, #1	5657	+	35	9	0.204545
conventional-BS, 100C, #1	5658	+	34	10	0.227273
conventional-BS, 100C, #1	5661	+	35	9	0.204545
conventional-BS, 100C, #1	5663	+	37	7	0.159091
conventional-BS, 100C, #1	5664	+	35	9	0.204545
conventional-BS, 100C, #1	5667	-	41	9	0.18
conventional-BS, 100C, #1	5668	+	33	9	0.214286
conventional-BS, 100C, #1	5671	+	33	9	0.214286
conventional-BS, 100C, #1	5674	+	32	8	0.2
conventional-BS, 100C, #1	5679	-	55	7	0.112903
conventional-BS, 100C, #1	5682	-	57	9	0.136364
conventional-BS, 100C, #1	5685	-	57	9	0.136364
conventional-BS, 100C, #1	5686	+	22	8	0.266667
conventional-BS, 100C, #1	5688	-	58	9	0.134328
conventional-BS, 100C, #1	5689	-	57	10	0.149254
conventional-BS, 100C, #1	5691	-	56	9	0.138462
conventional-BS, 100C, #1	5692	+	19	7	0.269231
conventional-BS, 100C, #1	5694	-	57	6	0.0952381
conventional-BS, 100C, #1	5695	-	56	6	0.0967742
conventional-BS, 100C, #1	5698	+	17	5	0.227273
conventional-BS, 100C, #1	5700	-	53	7	0.116667
conventional-BS, 100C, #1	5701	-	51	8	0.135593
conventional-BS, 100C, #1	5704	-	52	6	0.103448
conventional-BS, 100C, #1	5707	+	18	5	0.217391
conventional-BS, 100C, #1	5709	-	47	9	0.160714
conventional-BS, 100C, #1	5711	+	18	5	0.217391
conventional-BS, 100C, #1	5714	+	20	4	0.166667
conventional-BS, 100C, #1	5715	+	21	3	0.125
conventional-BS, 100C, #1	5716	+	19	4	0.173913
conventional-BS, 100C, #1	5718	+	18	4	0.181818
conventional-BS, 100C, #1	5719	+	18	4	0.181818
conventional-BS, 100C, #1	5721	+	19	2	0.0952381
conventional-BS, 100C, #1	5724	-	46	10	0.178571
conventional-BS, 100C, #1	5725	+	19	3	0.136364
conventional-BS, 100C, #1	5726	+	19	3	0.136364
conventional-BS, 100C, #1	5727	-	47	10	0.175439
conventional-BS, 100C, #1	5728	-	48	10	0.172414
conventional-BS, 100C, #1	5733	+	17	4	0.190476
conventional-BS, 100C, #1	5736	-	52	6	0.103448
conventional-BS, 100C, #1	5742	-	54	11	0.169231
conventional-BS, 100C, #1	5745	-	56	12	0.176471
conventional-BS, 100C, #1	5746	-	56	12	0.176471
conventional-BS, 100C, #1	5748	-	58	11	0.15942
conventional-BS, 100C, #1	5754	-	55	10	0.153846
conventional-BS, 100C, #1	5757	-	54	9	0.142857
conventional-BS, 100C, #1	5784	-	55	10	0.153846
conventional-BS, 100C, #1	5787	-	58	10	0.147059
conventional-BS, 100C, #1	5788	-	60	9	0.130435
conventional-BS, 100C, #1	5790	-	62	8	0.114286
conventional-BS, 100C, #1	5792	-	63	7	0.1
conventional-BS, 100C, #1	5805	-	58	8	0.121212
conventional-BS, 100C, #1	5806	-	57	8	0.123077
conventional-BS, 100C, #1	5808	-	55	8	0.126984
conventional-BS, 100C, #1	5834	+	18	3	0.142857
conventional-BS, 100C, #1	5837	+	19	3	0.136364
conventional-BS, 100C, #1	5840	-	33	8	0.195122
conventional-BS, 100C, #1	5844	+	20	3	0.130435
conventional-BS, 100C, #1	5845	+	21	3	0.125
conventional-BS, 100C, #1	5846	+	22	3	0.12
conventional-BS, 100C, #1	5847	+	21	4	0.16
conventional-BS, 100C, #1	5848	+	21	4	0.16
conventional-BS, 100C, #1	5850	-	32	10	0.238095
conventional-BS, 100C, #1	5851	+	22	3	0.12
conventional-BS, 100C, #1	5852	+	21	4	0.16
conventional-BS, 100C, #1	5857	+	22	3	0.12
conventional-BS, 100C, #1	5859	+	22	3	0.12
conventional-BS, 100C, #1	5861	-	34	10	0.227273
conventional-BS, 100C, #1	5865	+	21	4	0.16
conventional-BS, 100C, #1	5869	+	22	4	0.153846
conventional-BS, 100C, #1	5871	+	23	3	0.115385
conventional-BS, 100C, #1	5872	+	24	4	0.142857
conventional-BS, 100C, #1	5874	+	25	3	0.107143
conventional-BS, 100C, #1	5880	-	39	12	0.235294
conventional-BS, 100C, #1	5882	+	22	1	0.0434783
conventional-BS, 100C, #1	5884	-	34	14	0.291667
conventional-BS, 100C, #1	5887	+	23	0	0
conventional-BS, 100C, #1	5888	+	22	1	0.0434783
conventional-BS, 100C, #1	5889	-	36	12	0.25
conventional-BS, 100C, #1	5892	+	24	0	0
conventional-BS, 100C, #1	5899	+	21	2	0.0869565
conventional-BS, 100C, #1	5901	-	37	14	0.27451
conventional-BS, 100C, #1	5902	+	21	1	0.0454545
conventional-BS, 100C, #1	5903	+	21	1	0.0454545
conventional-BS, 100C, #1	5904	-	36	15	0.294118
conventional-BS, 100C, #1	5907	+	21	1	0.0454545
conventional-BS, 100C, #1	5909	-	36	15	0.294118
conventional-BS, 100C, #1	5910	+	21	1	0.0454545
conventional-BS, 100C, #1	5912	+	21	0	0
conventional-BS, 100C, #1	5913	+	20	1	0.047619
conventional-BS, 100C, #1	5920	+	22	1	0.0434783
conventional-BS, 100C, #1	5922	+	21	1	0.0454545
conventional-BS, 100C, #1	5925	+	21	1	0.0454545
conventional-BS, 100C, #1	5926	+	20	2	0.0909091
conventional-BS, 100C, #1	5928	-	37	13	0.26
conventional-BS, 100C, #1	5930	-	35	16	0.313725
conventional-BS, 100C, #1	5931	+	19	1	0.05
conventional-BS, 100C, #1	5934	-	38	11	0.22449
conventional-BS, 100C, #1	5937	-	39	10	0.204082
conventional-BS, 100C, #1	5940	-	38	13	0.254902
conventional-BS, 100C, #1	5941	-	38	13	0.254902
conventional-BS, 100C, #1	5961	-	41	10	0.196078
conventional-BS, 100C, #1	5965	-	41	12	0.226415
conventional-BS, 100C, #1	5980	+	18	2	0.1
conventional-BS, 100C, #1	5988	-	41	19	0.316667
conventional-BS, 100C, #1	5994	-	42	20	0.322581
conventional-BS, 100C, #1	5997	-	44	20	0.3125
conventional-BS, 100C, #1	5998	-	47	19	0.287879
conventional-BS, 100C, #1	6000	-	48	17	0.261538
conventional-BS, 100C, #1	6001	-	49	16	0.246154
conventional-BS, 100C, #1	6003	-	48	17	0.261538
conventional-BS, 100C, #1	6004	-	48	17	0.261538
conventional-BS, 100C, #1	6005	-	48	17	0.261538
conventional-BS, 100C, #1	6006	-	49	16	0.246154
conventional-BS, 100C, #1	6023	-	47	17	0.265625
conventional-BS, 100C, #1	6029	-	46	16	0.258065
conventional-BS, 100C, #1	6034	-	48	15	0.238095
conventional-BS, 100C, #1	6042	-	52	15	0.223881
conventional-BS, 100C, #1	6043	-	49	17	0.257576
conventional-BS, 100C, #1	6044	-	50	15	0.230769
conventional-BS, 100C, #1	6051	-	51	15	0.227273
conventional-BS, 100C, #1	6054	-	55	10	0.153846
conventional-BS, 100C, #1	6075	-	48	10	0.172414
conventional-BS, 100C, #1	6076	-	46	12	0.206897
conventional-BS, 100C, #1	6081	-	47	12	0.20339
conventional-BS, 100C, #1	6082	-	45	14	0.237288
conventional-BS, 100C, #1	6096	-	43	12	0.218182
conventional-BS, 100C, #1	6099	-	42	11	0.207547
conventional-BS, 100C, #1	6114	-	34	13	0.276596
conventional-BS, 100C, #1	6115	-	37	15	0.288462
conventional-BS, 100C, #1	6123	-	40	14	0.259259
conventional-BS, 100C, #1	6132	-	38	12	0.24
conventional-BS, 100C, #1	6133	-	36	13	0.265306
conventional-BS, 100C, #1	6141	-	39	10	0.204082
conventional-BS, 100C, #1	6142	-	41	8	0.163265
conventional-BS, 100C, #1	6147	-	35	11	0.23913
conventional-BS, 100C, #1	6151	-	35	10	0.222222
conventional-BS, 100C, #1	6153	-	33	9	0.214286
conventional-BS, 100C, #1	6161	-	34	6	0.15
conventional-BS, 100C, #1	6168	-	30	10	0.25
conventional-BS, 100C, #1	6169	-	32	8	0.2
conventional-BS, 100C, #1	6177	-	30	9	0.230769
conventional-BS, 100C, #1	6178	-	31	8	0.205128
conventional-BS, 100C, #1	6186	-	26	10	0.277778
conventional-BS, 100C, #1	6190	-	23	11	0.323529
conventional-BS, 100C, #1	6192	-	23	9	0.28125
conventional-BS, 100C, #1	6210	-	20	13	0.393939
conventional-BS, 100C, #1	6213	-	21	13	0.382353
conventional-BS, 100C, #1	6214	-	22	12	0.352941
conventional-BS, 100C, #1	6219	-	19	14	0.424242
conventional-BS, 100C, #1	6222	-	22	11	0.333333
conventional-BS, 100C, #1	6225	-	20	11	0.354839
conventional-BS, 100C, #1	6232	-	15	13	0.464286
conventional-BS, 100C, #1	6234	-	15	12	0.444444
conventional-BS, 100C, #1	6249	-	19	10	0.344828
conventional-BS, 100C, #1	6264	-	24	16	0.4
conventional-BS, 100C, #1	6271	+	19	1	0.05
conventional-BS, 100C, #1	6274	+	19	1	0.05
conventional-BS, 100C, #1	6275	+	19	1	0.05
conventional-BS, 100C, #1	6276	-	31	13	0.295455
conventional-BS, 100C, #1	6277	-	34	10	0.227273
conventional-BS, 100C, #1	6279	-	29	14	0.325581
conventional-BS, 100C, #1	6281	+	20	0	0
conventional-BS, 100C, #1	6285	-	31	14	0.311111
conventional-BS, 100C, #1	6292	-	35	10	0.222222
conventional-BS, 100C, #1	6293	+	21	0	0
conventional-BS, 100C, #1	6295	-	35	10	0.222222
conventional-BS, 100C, #1	6297	+	22	0	0
conventional-BS, 100C, #1	6300	-	34	11	0.244444
conventional-BS, 100C, #1	6301	+	21	1	0.0454545
conventional-BS, 100C, #1	6304	+	21	0	0
conventional-BS, 100C, #1	6305	+	20	0	0
conventional-BS, 100C, #1	6306	+	21	0	0
conventional-BS, 100C, #1	6309	+	22	0	0
conventional-BS, 100C, #1	6311	+	23	0	0
conventional-BS, 100C, #1	6312	-	43	11	0.203704
conventional-BS, 100C, #1	6313	-	43	13	0.232143
conventional-BS, 100C, #1	6315	-	48	10	0.172414
conventional-BS, 100C, #1	6316	-	44	13	0.22807
conventional-BS, 100C, #1	6328	-	41	15	0.267857
conventional-BS, 100C, #1	6331	+	29	1	0.0333333
conventional-BS, 100C, #1	6333	+	30	0	0
conventional-BS, 100C, #1	6334	+	30	0	0
conventional-BS, 100C, #1	6336	-	42	14	0.25
conventional-BS, 100C, #1	6337	+	34	0	0
conventional-BS, 100C, #1	6342	+	35	0	0
conventional-BS, 100C, #1	6346	-	41	17	0.293103
conventional-BS, 100C, #1	6348	-	43	17	0.283333
conventional-BS, 100C, #1	6349	+	35	0	0
conventional-BS, 100C, #1	6350	+	35	0	0
conventional-BS, 100C, #1	6354	-	44	18	0.290323
conventional-BS, 100C, #1	6355	-	44	17	0.278689
conventional-BS, 100C, #1	6356	+	37	0	0
conventional-BS, 100C, #1	6365	+	36	0	0
conventional-BS, 100C, #1	6373	+	33	0	0
conventional-BS, 100C, #1	6375	-	44	9	0.169811
conventional-BS, 100C, #1	6378	-	42	12	0.222222
conventional-BS, 100C, #1	6379	-	42	12	0.222222
conventional-BS, 100C, #1	6381	-	41	13	0.240741
conventional-BS, 100C, #1	6382	-	41	13	0.240741
conventional-BS, 100C, #1	6384	+	24	0	0
conventional-BS, 100C, #1	6388	+	22	2	0.0833333
conventional-BS, 100C, #1	6389	+	22	2	0.0833333
conventional-BS, 100C, #1	6390	-	41	13	0.240741
conventional-BS, 100C, #1	6391	-	41	13	0.240741
conventional-BS, 100C, #1	6396	-	44	13	0.22807
conventional-BS, 100C, #1	6403	+	23	2	0.08
conventional-BS, 100C, #1	6404	+	23	2	0.08
conventional-BS, 100C, #1	6407	+	24	1	0.04
conventional-BS, 100C, #1	6409	+	24	1	0.04
conventional-BS, 100C, #1	6412	+	22	2	0.0833333
conventional-BS, 100C, #1	6413	+	21	3	0.125
conventional-BS, 100C, #1	6414	+	22	2	0.0833333
conventional-BS, 100C, #1	6417	-	43	11	0.203704
conventional-BS, 100C, #1	6419	+	22	3	0.12
conventional-BS, 100C, #1	6422	+	25	3	0.107143
conventional-BS, 100C, #1	6423	-	49	8	0.140351
conventional-BS, 100C, #1	6425	-	49	8	0.140351
conventional-BS, 100C, #1	6426	+	23	5	0.178571
conventional-BS, 100C, #1	6429	+	24	5	0.172414
conventional-BS, 100C, #1	6431	+	27	2	0.0689655
conventional-BS, 100C, #1	6432	-	55	7	0.112903
conventional-BS, 100C, #1	6436	+	25	5	0.166667
conventional-BS, 100C, #1	6440	+	26	4	0.133333
conventional-BS, 100C, #1	6444	-	56	7	0.111111
conventional-BS, 100C, #1	6447	-	57	7	0.109375
conventional-BS, 100C, #1	6450	-	58	6	0.09375
conventional-BS, 100C, #1	6451	+	24	5	0.172414
conventional-BS, 100C, #1	6452	+	24	5	0.172414
conventional-BS, 100C, #1	6453	+	23	6	0.206897
conventional-BS, 100C, #1	6458	+	25	4	0.137931
conventional-BS, 100C, #1	6459	+	23	6	0.206897
conventional-BS, 100C, #1	6461	+	26	5	0.16129
conventional-BS, 100C, #1	6465	-	51	7	0.12069
conventional-BS, 100C, #1	6468	+	19	5	0.208333
conventional-BS, 100C, #1	6472	+	20	4	0.166667
conventional-BS, 100C, #1	6476	-	54	9	0.142857
conventional-BS, 100C, #1	6477	-	55	8	0.126984
conventional-BS, 100C, #1	6478	-	52	11	0.174603
conventional-BS, 100C, #1	6480	-	56	9	0.138462
conventional-BS, 100C, #1	6481	+	19	4	0.173913
conventional-BS, 100C, #1	6483	-	56	9	0.138462
conventional-BS, 100C, #1	6485	-	55	10	0.153846
conventional-BS, 100C, #1	6489	-	56	9	0.138462
conventional-BS, 100C, #1	6490	+	17	5	0.227273
conventional-BS, 100C, #1	6498	-	54	6	0.1
conventional-BS, 100C, #1	6499	+	15	5	0.25
conventional-BS, 100C, #1	6501	-	54	6	0.1
conventional-BS, 100C, #1	6502	-	53	7	0.116667
conventional-BS, 100C, #1	6507	-	51	8	0.135593
conventional-BS, 100C, #1	6514	-	52	6	0.103448
conventional-BS, 100C, #1	6531	-	57	7	0.109375
conventional-BS, 100C, #1	6532	-	56	8	0.125
conventional-BS, 100C, #1	6543	-	59	11	0.157143
conventional-BS, 100C, #1	6546	-	62	9	0.126761
conventional-BS, 100C, #1	6553	-	67	11	0.141026
conventional-BS, 100C, #1	6555	-	69	10	0.126582
conventional-BS, 100C, #1	6561	-	73	7	0.0875
conventional-BS, 100C, #1	6570	-	66	11	0.142857
conventional-BS, 100C, #1	6582	-	64	8	0.111111
conventional-BS, 100C, #1	6585	-	65	7	0.0972222
conventional-BS, 100C, #1	6586	-	65	7	0.0972222
conventional-BS, 100C, #1	6588	-	66	6	0.0833333
conventional-BS, 100C, #1	6620	-	55	12	0.179104
conventional-BS, 100C, #1	6621	-	56	12	0.176471
conventional-BS, 100C, #1	6622	-	53	13	0.19697
conventional-BS, 100C, #1	6630	-	59	14	0.191781
conventional-BS, 100C, #1	6631	-	60	14	0.189189
conventional-BS, 100C, #1	6640	-	64	15	0.189873
conventional-BS, 100C, #1	6643	-	68	10	0.128205
conventional-BS, 100C, #1	6651	-	63	11	0.148649
conventional-BS, 100C, #1	6660	-	67	15	0.182927
conventional-BS, 100C, #1	6663	-	70	16	0.186047
conventional-BS, 100C, #1	6676	-	88	16	0.153846
conventional-BS, 100C, #1	6684	-	90	15	0.142857
conventional-BS, 100C, #1	6696	-	82	16	0.163265
conventional-BS, 100C, #1	6697	-	82	16	0.163265
conventional-BS, 100C, #1	6717	-	74	16	0.177778
conventional-BS, 100C, #1	6720	-	76	16	0.173913
conventional-BS, 100C, #1	6723	+	11	10	0.47619
conventional-BS, 100C, #1	6725	+	9	12	0.571429
conventional-BS, 100C, #1	6728	+	10	12	0.545455
conventional-BS, 100C, #1	6731	-	80	20	0.2
conventional-BS, 100C, #1	6734	+	10	12	0.545455
conventional-BS, 100C, #1	6745	-	75	19	0.202128
conventional-BS, 100C, #1	6747	-	75	19	0.202128
conventional-BS, 100C, #1	6749	-	76	18	0.191489
conventional-BS, 100C, #1	6750	-	76	18	0.191489
conventional-BS, 100C, #1	6751	+	8	12	0.6
conventional-BS, 100C, #1	6752	+	10	10	0.5
conventional-BS, 100C, #1	6756	-	71	22	0.236559
conventional-BS, 100C, #1	6757	+	8	12	0.6
conventional-BS, 100C, #1	6760	+	9	11	0.55
conventional-BS, 100C, #1	6765	+	9	11	0.55
conventional-BS, 100C, #1	6766	-	68	20	0.227273
conventional-BS, 100C, #1	6768	-	66	20	0.232558
conventional-BS, 100C, #1	6771	-	63	19	0.231707
conventional-BS, 100C, #1	6780	-	59	14	0.191781
conventional-BS, 100C, #1	6785	-	56	14	0.2
conventional-BS, 100C, #1	6789	-	50	17	0.253731
conventional-BS, 100C, #1	6804	-	45	19	0.296875
conventional-BS, 100C, #1	6808	-	46	17	0.269841
conventional-BS, 100C, #1	6816	-	42	14	0.25
conventional-BS, 100C, #1	6817	-	41	14	0.254545
conventional-BS, 100C, #1	6820	-	38	14	0.269231
conventional-BS, 100C, #1	6834	+	8	13	0.619048
conventional-BS, 100C, #1	6836	+	11	11	0.5
conventional-BS, 100C, #1	6838	+	8	14	0.636364
conventional-BS, 100C, #1	6842	+	9	12	0.571429
conventional-BS, 100C, #1	6843	-	38	15	0.283019
conventional-BS, 100C, #1	6845	-	40	15	0.272727
conventional-BS, 100C, #1	6846	-	41	14	0.254545
conventional-BS, 100C, #1	6849	+	6	14	0.7
conventional-BS, 100C, #1	6850	+	6	14	0.7
conventional-BS, 100C, #1	6853	+	7	13	0.65
conventional-BS, 100C, #1	6854	+	7	13	0.65
conventional-BS, 100C, #1	6858	-	43	11	0.203704
conventional-BS, 100C, #1	6864	-	46	10	0.178571
conventional-BS, 100C, #1	6873	-	43	10	0.188679
conventional-BS, 100C, #1	6877	-	41	9	0.18
conventional-BS, 100C, #1	6878	-	40	8	0.166667
conventional-BS, 100C, #1	6881	-	35	10	0.222222
conventional-BS, 100C, #1	6882	-	35	10	0.222222
conventional-BS, 100C, #1	6887	-	32	10	0.238095
conventional-BS, 100C, #1	6902	-	38	10	0.208333
conventional-BS, 100C, #1	6903	-	40	8	0.166667
conventional-BS, 100C, #1	6910	-	40	8	0.166667
conventional-BS, 100C, #1	6930	-	52	2	0.037037
conventional-BS, 100C, #1	6944	-	56	3	0.0508475
conventional-BS, 100C, #1	6951	-	57	0	0
conventional-BS, 100C, #1	6973	-	48	2	0.04
conventional-BS, 100C, #1	6979	-	49	2	0.0392157
conventional-BS, 100C, #1	6990	-	43	3	0.0652174
conventional-BS, 100C, #1	7015	-	25	4	0.137931
conventional-BS, 100C, #1	7016	-	24	4	0.142857
conventional-BS, 100C, #1	7034	-	27	12	0.307692
conventional-BS, 100C, #1	7035	-	28	11	0.282051
conventional-BS, 100C, #1	7043	-	36	13	0.265306
conventional-BS, 100C, #1	7046	-	41	12	0.226415
conventional-BS, 100C, #1	7064	-	40	17	0.298246
conventional-BS, 100C, #1	7067	-	42	15	0.263158
conventional-BS, 100C, #1	7069	-	43	16	0.271186
conventional-BS, 100C, #1	7085	-	33	17	0.34
conventional-BS, 100C, #1	7103	-	42	18	0.3
conventional-BS, 100C, #1	7116	-	41	23	0.359375
conventional-BS, 100C, #1	7124	-	47	18	0.276923
conventional-BS, 100C, #1	7141	-	58	22	0.275
conventional-BS, 100C, #1	7173	-	72	20	0.217391
conventional-BS, 100C, #1	7181	-	75	17	0.184783
conventional-BS, 100C, #1	7184	-	73	16	0.179775
conventional-BS, 100C, #1	7190	-	77	15	0.163043
conventional-BS, 100C, #1	7193	-	77	13	0.144444
conventional-BS, 100C, #1	7196	-	73	16	0.179775
conventional-BS, 100C, #1	7206	-	63	19	0.231707
conventional-BS, 100C, #1	7220	-	61	11	0.152778
conventional-BS, 100C, #1	7223	-	61	11	0.152778
conventional-BS, 100C, #1	7241	-	63	9	0.125
conventional-BS, 100C, #1	7257	-	66	9	0.12
conventional-BS, 100C, #1	7274	-	69	14	0.168675
conventional-BS, 100C, #1	7277	-	66	14	0.175
conventional-BS, 100C, #1	7292	-	57	16	0.219178
conventional-BS, 100C, #1	7301	-	52	13	0.2
conventional-BS, 100C, #1	7313	-	48	15	0.238095
conventional-BS, 100C, #1	7314	-	45	18	0.285714
conventional-BS, 100C, #1	7315	-	45	18	0.285714
conventional-BS, 100C, #1	7323	-	40	19	0.322034
conventional-BS, 100C, #1	7327	+	4	16	0.8
conventional-BS, 100C, #1	7329	-	40	17	0.298246
conventional-BS, 100C, #1	7332	-	38	18	0.321429
conventional-BS, 100C, #1	7337	-	36	18	0.333333
conventional-BS, 100C, #1	7346	-	39	12	0.235294
conventional-BS, 100C, #1	7352	-	32	16	0.333333
conventional-BS, 100C, #1	7355	-	33	17	0.34
conventional-BS, 100C, #1	7362	-	36	14	0.28
conventional-BS, 100C, #1	7367	-	32	17	0.346939
conventional-BS, 100C, #1	7391	-	31	17	0.354167
conventional-BS, 100C, #1	7393	+	4	16	0.8
conventional-BS, 100C, #1	7394	+	2	18	0.9
conventional-BS, 100C, #1	7400	+	4	16	0.8
conventional-BS, 100C, #1	7401	+	2	18	0.9
conventional-BS, 100C, #1	7403	-	43	15	0.258621
conventional-BS, 100C, #1	7404	-	43	16	0.271186
conventional-BS, 100C, #1	7406	-	40	19	0.322034
conventional-BS, 100C, #1	7409	+	2	21	0.913043
conventional-BS, 100C, #1	7412	+	2	22	0.916667
conventional-BS, 100C, #1	7413	-	43	14	0.245614
conventional-BS, 100C, #1	7415	+	1	21	0.954545
conventional-BS, 100C, #1	7417	-	39	15	0.277778
conventional-BS, 100C, #1	7418	+	0	21	1
conventional-BS, 100C, #1	7421	-	39	14	0.264151
conventional-BS, 100C, #1	7424	-	36	16	0.307692
conventional-BS, 100C, #1	7427	-	36	14	0.28
conventional-BS, 100C, #1	7434	-	34	13	0.276596
conventional-BS, 100C, #1	7436	-	34	14	0.291667
conventional-BS, 100C, #1	7438	+	1	19	0.95
conventional-BS, 100C, #1	7439	-	36	12	0.25
conventional-BS, 100C, #1	7442	+	2	22	0.916667
conventional-BS, 100C, #1	7444	-	33	13	0.282609
conventional-BS, 100C, #1	7445	+	1	22	0.956522
conventional-BS, 100C, #1	7446	+	1	22	0.956522
conventional-BS, 100C, #1	7451	-	36	11	0.234043
conventional-BS, 100C, #1	7454	+	0	22	1
conventional-BS, 100C, #1	7457	+	1	21	0.954545
conventional-BS, 100C, #1	7458	+	0	22	1
conventional-BS, 100C, #1	7462	+	2	20	0.909091
conventional-BS, 100C, #1	7463	+	1	21	0.954545
conventional-BS, 100C, #1	7464	-	33	9	0.214286
conventional-BS, 100C, #1	7481	-	36	10	0.217391
conventional-BS, 100C, #1	7484	-	37	10	0.212766
conventional-BS, 100C, #1	7487	-	36	11	0.234043
conventional-BS, 100C, #1	7500	-	41	12	0.226415
conventional-BS, 100C, #1	7502	-	43	13	0.232143
conventional-BS, 100C, #1	7505	-	45	14	0.237288
conventional-BS, 100C, #1	7517	-	50	14	0.21875
conventional-BS, 100C, #1	7518	-	51	13	0.203125
conventional-BS, 100C, #1	7529	-	55	16	0.225352
conventional-BS, 100C, #1	7532	-	56	13	0.188406
conventional-BS, 100C, #1	7541	-	58	16	0.216216
conventional-BS, 100C, #1	7542	-	58	16	0.216216
conventional-BS, 100C, #1	7545	-	59	16	0.213333
conventional-BS, 100C, #1	7556	-	63	16	0.202532
conventional-BS, 100C, #1	7562	-	65	15	0.1875
conventional-BS, 100C, #1	7575	-	59	18	0.233766
conventional-BS, 100C, #1	7580	-	61	17	0.217949
conventional-BS, 100C, #1	7581	-	61	17	0.217949
conventional-BS, 100C, #1	7582	-	62	17	0.21519
conventional-BS, 100C, #1	7592	-	56	16	0.222222
conventional-BS, 100C, #1	7593	-	57	15	0.208333
conventional-BS, 100C, #1	7599	-	56	18	0.243243
conventional-BS, 100C, #1	7604	-	57	14	0.197183
conventional-BS, 100C, #1	7611	-	59	13	0.180556
conventional-BS, 100C, #1	7613	-	60	11	0.15493
conventional-BS, 100C, #1	7614	-	60	11	0.15493
conventional-BS, 100C, #1	7626	-	55	15	0.214286
conventional-BS, 100C, #1	7633	-	56	15	0.211268
conventional-BS, 100C, #1	7640	-	56	13	0.188406
conventional-BS, 100C, #1	7646	-	51	17	0.25
conventional-BS, 100C, #1	7651	-	52	15	0.223881
conventional-BS, 100C, #1	7652	-	50	15	0.230769
conventional-BS, 100C, #1	7670	-	44	16	0.266667
conventional-BS, 100C, #1	7677	-	41	13	0.240741
conventional-BS, 100C, #1	7682	-	38	13	0.254902
conventional-BS, 100C, #1	7706	-	23	17	0.425
conventional-BS, 100C, #1	7709	-	21	17	0.447368
conventional-BS, 100C, #1	7714	-	18	16	0.470588
conventional-BS, 100C, #1	7716	-	16	16	0.5
conventional-BS, 100C, #1	7718	-	19	13	0.40625
conventional-BS, 100C, #1	7731	-	17	9	0.346154
conventional-BS, 100C, #1	7737	-	13	10	0.434783
conventional-BS, 100C, #1	7741	-	13	9	0.409091
conventional-BS, 100C, #1	7743	-	13	9	0.409091
conventional-BS, 100C, #1	7761	-	12	10	0.454545
conventional-BS, 100C, #1	7763	-	14	9	0.391304
conventional-BS, 100C, #1	7768	-	13	10	0.434783
conventional-BS, 100C, #1	7778	-	14	10	0.416667
conventional-BS, 100C, #1	7791	-	17	11	0.392857
conventional-BS, 100C, #1	7847	-	19	16	0.457143
conventional-BS, 100C, #1	7870	-	28	20	0.416667
conventional-BS, 100C, #1	7871	-	31	16	0.340426
conventional-BS, 100C, #1	7904	-	49	32	0.395062
conventional-BS, 100C, #1	7917	-	45	34	0.43038
conventional-BS, 100C, #1	7919	-	48	31	0.392405
conventional-BS, 100C, #1	7929	-	46	28	0.378378
conventional-BS, 100C, #1	7933	-	44	28	0.388889
conventional-BS, 100C, #1	7945	-	42	24	0.363636
conventional-BS, 100C, #1	7972	-	53	25	0.320513
conventional-BS, 100C, #1	7973	-	52	26	0.333333
conventional-BS, 100C, #1	7984	-	58	18	0.236842
conventional-BS, 100C, #1	7987	-	57	19	0.25
conventional-BS, 100C, #1	7990	-	55	20	0.266667
conventional-BS, 100C, #1	8033	-	51	23	0.310811
conventional-BS, 100C, #1	8048	-	55	17	0.236111
conventional-BS, 100C, #1	8069	-	61	14	0.186667
conventional-BS, 100C, #1	8074	-	62	15	0.194805
conventional-BS, 100C, #1	8100	-	55	20	0.266667
conventional-BS, 100C, #1	8119	-	57	16	0.219178
conventional-BS, 100C, #1	8120	-	57	15	0.208333
conventional-BS, 100C, #1	8123	-	55	18	0.246575
conventional-BS, 100C, #1	8129	-	60	15	0.2
conventional-BS, 100C, #1	8143	-	62	14	0.184211
conventional-BS, 100C, #1	8164	-	53	17	0.242857
conventional-BS, 100C, #1	8165	-	56	14	0.2
conventional-BS, 100C, #1	8182	-	49	12	0.196721
conventional-BS, 100C, #1	8183	-	49	11	0.183333
conventional-BS, 100C, #1	8234	-	35	18	0.339623
conventional-BS, 100C, #1	8239	-	41	12	0.226415
conventional-BS, 100C, #1	8252	-	40	16	0.285714
conventional-BS, 100C, #1	8254	-	42	14	0.25
conventional-BS, 100C, #1	8257	-	42	16	0.275862
conventional-BS, 100C, #1	8258	-	42	16	0.275862
conventional-BS, 100C, #1	8260	-	43	15	0.258621
conventional-BS, 100C, #1	8263	-	43	15	0.258621
conventional-BS, 100C, #1	8272	-	38	15	0.283019
conventional-BS, 100C, #1	8273	-	38	14	0.269231
conventional-BS, 100C, #1	8279	-	37	13	0.26
conventional-BS, 100C, #1	8281	+	3	17	0.85
conventional-BS, 100C, #1	8283	+	3	18	0.857143
conventional-BS, 100C, #1	8287	+	2	23	0.92
conventional-BS, 100C, #1	8294	-	33	19	0.365385
conventional-BS, 100C, #1	8295	+	3	26	0.896552
conventional-BS, 100C, #1	8297	+	4	26	0.866667
conventional-BS, 100C, #1	8299	+	5	25	0.833333
conventional-BS, 100C, #1	8302	-	35	18	0.339623
conventional-BS, 100C, #1	8303	+	6	24	0.8
conventional-BS, 100C, #1	8304	+	6	24	0.8
conventional-BS, 100C, #1	8305	+	5	25	0.833333
conventional-BS, 100C, #1	8307	+	6	24	0.8
conventional-BS, 100C, #1	8310	+	6	24	0.8
conventional-BS, 100C, #1	8311	+	5	25	0.833333
conventional-BS, 100C, #1	8314	+	6	24	0.8
conventional-BS, 100C, #1	8315	+	5	25	0.833333
conventional-BS, 100C, #1	8317	+	5	25	0.833333
conventional-BS, 100C, #1	8320	-	43	22	0.338462
conventional-BS, 100C, #1	8321	-	41	24	0.369231
conventional-BS, 100C, #1	8324	+	6	24	0.8
conventional-BS, 100C, #1	8326	+	7	23	0.766667
conventional-BS, 100C, #1	8327	+	7	22	0.758621
conventional-BS, 100C, #1	8333	+	6	24	0.8
conventional-BS, 100C, #1	8335	+	10	20	0.666667
conventional-BS, 100C, #1	8341	+	10	20	0.666667
conventional-BS, 100C, #1	8342	+	12	18	0.6
conventional-BS, 100C, #1	8347	+	14	16	0.533333
conventional-BS, 100C, #1	8359	-	48	18	0.272727
conventional-BS, 100C, #1	8363	+	8	25	0.757576
conventional-BS, 100C, #1	8369	-	40	19	0.322034
conventional-BS, 100C, #1	8370	+	7	26	0.787879
conventional-BS, 100C, #1	8371	+	4	29	0.878788
conventional-BS, 100C, #1	8380	+	4	31	0.885714
conventional-BS, 100C, #1	8383	+	9	27	0.75
conventional-BS, 100C, #1	8384	+	9	27	0.75
conventional-BS, 100C, #1	8388	-	46	15	0.245902
conventional-BS, 100C, #1	8389	-	47	14	0.229508
conventional-BS, 100C, #1	8390	+	5	28	0.848485
conventional-BS, 100C, #1	8395	-	43	15	0.258621
conventional-BS, 100C, #1	8396	+	3	28	0.903226
conventional-BS, 100C, #1	8398	-	45	12	0.210526
conventional-BS, 100C, #1	8400	+	4	30	0.882353
conventional-BS, 100C, #1	8401	+	5	29	0.852941
conventional-BS, 100C, #1	8402	-	45	11	0.196429
conventional-BS, 100C, #1	8403	-	45	10	0.181818
conventional-BS, 100C, #1	8404	+	5	30	0.857143
conventional-BS, 100C, #1	8408	+	4	31	0.885714
conventional-BS, 100C, #1	8410	-	44	11	0.2
conventional-BS, 100C, #1	8411	+	7	28	0.8
conventional-BS, 100C, #1	8415	+	7	26	0.787879
conventional-BS, 100C, #1	8420	+	9	23	0.71875
conventional-BS, 100C, #1	8422	-	47	11	0.189655
conventional-BS, 100C, #1	8423	+	7	23	0.766667
conventional-BS, 100C, #1	8425	-	46	12	0.206897
conventional-BS, 100C, #1	8426	-	47	12	0.20339
conventional-BS, 100C, #1	8428	+	8	20	0.714286
conventional-BS, 100C, #1	8430	+	6	19	0.76
conventional-BS, 100C, #1	8449	-	41	7	0.145833
conventional-BS, 100C, #1	8450	-	44	7	0.137255
conventional-BS, 100C, #1	8452	-	46	7	0.132075
conventional-BS, 100C, #1	8453	-	46	7	0.132075
conventional-BS, 100C, #1	8455	-	47	7	0.12963
conventional-BS, 100C, #1	8464	-	48	5	0.0943396
conventional-BS, 100C, #1	8480	-	43	2	0.0444444
conventional-BS, 100C, #1	8491	-	41	2	0.0465116
conventional-BS, 100C, #1	8533	-	48	9	0.157895
conventional-BS, 100C, #1	8539	-	50	9	0.152542
conventional-BS, 100C, #1	8542	-	48	10	0.172414
conventional-BS, 100C, #1	8545	-	51	8	0.135593
conventional-BS, 100C, #1	8557	-	50	8	0.137931
conventional-BS, 100C, #1	8563	-	49	7	0.125
conventional-BS, 100C, #1	8578	-	45	7	0.134615
conventional-BS, 100C, #1	8582	-	46	7	0.132075
conventional-BS, 100C, #1	8596	-	55	6	0.0983607
conventional-BS, 100C, #1	8609	-	49	12	0.196721
conventional-BS, 100C, #1	8625	-	48	13	0.213115
conventional-BS, 100C, #1	8637	-	49	17	0.257576
conventional-BS, 100C, #1	8647	-	51	15	0.227273
conventional-BS, 100C, #1	8653	-	49	14	0.222222
conventional-BS, 100C, #1	8664	-	47	17	0.265625
conventional-BS, 100C, #1	8665	-	50	16	0.242424
conventional-BS, 100C, #1	8667	-	51	17	0.25
conventional-BS, 100C, #1	8676	-	53	15	0.220588
conventional-BS, 100C, #1	8694	-	55	11	0.166667
conventional-BS, 100C, #1	8695	-	57	10	0.149254
conventional-BS, 100C, #1	8700	-	57	11	0.161765
conventional-BS, 100C, #1	8707	-	59	12	0.169014
conventional-BS, 100C, #1	8737	+	19	4	0.173913
conventional-BS, 100C, #1	8738	+	19	4	0.173913
conventional-BS, 100C, #1	8739	+	19	4	0.173913
conventional-BS, 100C, #1	8742	-	49	10	0.169492
conventional-BS, 100C, #1	8743	-	51	9	0.15
conventional-BS, 100C, #1	8744	+	19	5	0.208333
conventional-BS, 100C, #1	8745	+	20	4	0.166667
conventional-BS, 100C, #1	8748	+	18	6	0.25
conventional-BS, 100C, #1	8750	+	18	6	0.25
conventional-BS, 100C, #1	8752	+	20	4	0.166667
conventional-BS, 100C, #1	8753	+	19	5	0.208333
conventional-BS, 100C, #1	8759	+	19	6	0.24
conventional-BS, 100C, #1	8760	+	19	6	0.24
conventional-BS, 100C, #1	8762	+	19	6	0.24
conventional-BS, 100C, #1	8764	+	19	6	0.24
conventional-BS, 100C, #1	8772	+	20	5	0.2
conventional-BS, 100C, #1	8776	-	71	12	0.144578
conventional-BS, 100C, #1	8779	-	70	11	0.135802
conventional-BS, 100C, #1	8781	+	20	6	0.230769
conventional-BS, 100C, #1	8782	-	68	12	0.15
conventional-BS, 100C, #1	8784	-	72	9	0.111111
conventional-BS, 100C, #1	8786	+	21	6	0.222222
conventional-BS, 100C, #1	8787	-	65	13	0.166667
conventional-BS, 100C, #1	8793	+	20	6	0.230769
conventional-BS, 100C, #1	8794	-	60	13	0.178082
conventional-BS, 100C, #1	8796	-	58	13	0.183099
conventional-BS, 100C, #1	8799	-	54	13	0.19403
conventional-BS, 100C, #1	8800	-	54	11	0.169231
conventional-BS, 100C, #1	8803	+	21	6	0.222222
conventional-BS, 100C, #1	8804	+	21	6	0.222222
conventional-BS, 100C, #1	8807	+	22	5	0.185185
conventional-BS, 100C, #1	8808	+	23	5	0.178571
conventional-BS, 100C, #1	8811	-	51	10	0.163934
conventional-BS, 100C, #1	8812	-	50	11	0.180328
conventional-BS, 100C, #1	8813	+	22	7	0.241379
conventional-BS, 100C, #1	8814	+	22	7	0.241379
conventional-BS, 100C, #1	8816	+	23	6	0.206897
conventional-BS, 100C, #1	8817	+	22	7	0.241379
conventional-BS, 100C, #1	8819	+	22	7	0.241379
conventional-BS, 100C, #1	8821	+	23	6	0.206897
conventional-BS, 100C, #1	8823	+	23	6	0.206897
conventional-BS, 100C, #1	8824	+	23	6	0.206897
conventional-BS, 100C, #1	8829	-	52	9	0.147541
conventional-BS, 100C, #1	8832	+	24	3	0.111111
conventional-BS, 100C, #1	8838	-	51	13	0.203125
conventional-BS, 100C, #1	8839	-	54	10	0.15625
conventional-BS, 100C, #1	8841	+	23	3	0.115385
conventional-BS, 100C, #1	8844	+	20	3	0.130435
conventional-BS, 100C, #1	8845	-	49	12	0.196721
conventional-BS, 100C, #1	8850	-	52	8	0.133333
conventional-BS, 100C, #1	8851	-	54	7	0.114754
conventional-BS, 100C, #1	8859	+	22	4	0.153846
conventional-BS, 100C, #1	8864	+	21	4	0.16
conventional-BS, 100C, #1	8867	+	21	4	0.16
conventional-BS, 100C, #1	8868	-	52	10	0.16129
conventional-BS, 100C, #1	8870	+	21	4	0.16
conventional-BS, 100C, #1	8872	+	22	3	0.12
conventional-BS, 100C, #1	8873	-	52	10	0.16129
conventional-BS, 100C, #1	8874	-	53	10	0.15873
conventional-BS, 100C, #1	8877	-	54	9	0.142857
conventional-BS, 100C, #1	8885	+	15	5	0.25
conventional-BS, 100C, #1	8889	-	51	13	0.203125
conventional-BS, 100C, #1	8892	-	52	12	0.1875
conventional-BS, 100C, #1	8893	-	53	12	0.184615
conventional-BS, 100C, #1	8902	-	49	10	0.169492
conventional-BS, 100C, #1	8904	-	48	11	0.186441
conventional-BS, 100C, #1	8906	-	48	10	0.172414
conventional-BS, 100C, #1	8920	-	46	6	0.115385
conventional-BS, 100C, #1	8925	-	46	6	0.115385
conventional-BS, 100C, #1	8937	-	45	7	0.134615
conventional-BS, 100C, #1	8943	-	48	8	0.142857
conventional-BS, 100C, #1	8944	-	50	7	0.122807
conventional-BS, 100C, #1	8946	-	48	9	0.157895
conventional-BS, 100C, #1	8947	-	51	7	0.12069
conventional-BS, 100C, #1	8950	-	51	9	0.15
conventional-BS, 100C, #1	8953	-	49	10	0.169492
conventional-BS, 100C, #1	8964	-	52	10	0.16129
conventional-BS, 100C, #1	8965	-	52	10	0.16129
conventional-BS, 100C, #1	8988	-	60	5	0.0769231
conventional-BS, 100C, #1	8991	-	56	7	0.111111
conventional-BS, 100C, #1	9012	-	69	3	0.0416667
conventional-BS, 100C, #1	9021	-	65	5	0.0714286
conventional-BS, 100C, #1	9027	-	70	6	0.0789474
conventional-BS, 100C, #1	9028	-	69	6	0.08
conventional-BS, 100C, #1	9030	-	68	5	0.0684932
conventional-BS, 100C, #1	9043	-	67	3	0.0428571
conventional-BS, 100C, #1	9045	-	66	3	0.0434783
conventional-BS, 100C, #1	9055	-	63	4	0.0597015
conventional-BS, 100C, #1	9063	-	64	4	0.0588235
conventional-BS, 100C, #1	9066	-	68	0	0
conventional-BS, 100C, #1	9067	-	66	2	0.0294118
conventional-BS, 100C, #1	9073	-	62	0	0
conventional-BS, 100C, #1	9090	-	57	1	0.0172414
conventional-BS, 100C, #1	9114	-	57	2	0.0338983
conventional-BS, 100C, #1	9115	-	56	2	0.0344828
conventional-BS, 100C, #1	9138	-	43	2	0.0444444
conventional-BS, 100C, #1	9144	-	50	2	0.0384615
conventional-BS, 100C, #1	9153	-	52	3	0.0545455
conventional-BS, 100C, #1	9174	-	48	3	0.0588235
conventional-BS, 100C, #1	9177	-	43	4	0.0851064
conventional-BS, 100C, #1	9178	-	44	4	0.0833333
conventional-BS, 100C, #1	9186	-	41	3	0.0681818
conventional-BS, 100C, #1	9187	-	42	2	0.0454545
conventional-BS, 100C, #1	9203	-	38	7	0.155556
conventional-BS, 100C, #1	9204	-	36	8	0.181818
conventional-BS, 100C, #1	9210	-	36	8	0.181818
conventional-BS, 100C, #1	9211	-	34	9	0.209302
conventional-BS, 100C, #1	9219	-	34	7	0.170732
conventional-BS, 100C, #1	9220	-	34	8	0.190476
conventional-BS, 100C, #1	9224	+	20	1	0.047619
conventional-BS, 100C, #1	9225	+	20	1	0.047619
conventional-BS, 100C, #1	9228	-	33	9	0.214286
conventional-BS, 100C, #1	9237	-	33	8	0.195122
conventional-BS, 100C, #1	9238	-	33	8	0.195122
conventional-BS, 100C, #1	9241	+	18	3	0.142857
conventional-BS, 100C, #1	9244	+	18	3	0.142857
conventional-BS, 100C, #1	9248	+	16	5	0.238095
conventional-BS, 100C, #1	9249	+	18	3	0.142857
conventional-BS, 100C, #1	9255	-	30	7	0.189189
conventional-BS, 100C, #1	9259	-	27	8	0.228571
conventional-BS, 100C, #1	9260	+	16	4	0.2
conventional-BS, 100C, #1	9261	+	17	3	0.15
conventional-BS, 100C, #1	9264	+	17	3	0.15
conventional-BS, 100C, #1	9267	+	17	3	0.15
conventional-BS, 100C, #1	9268	-	24	8	0.25
conventional-BS, 100C, #1	9270	+	17	4	0.190476
conventional-BS, 100C, #1	9273	+	18	5	0.217391
conventional-BS, 100C, #1	9282	+	20	5	0.2
conventional-BS, 100C, #1	9284	+	19	6	0.24
conventional-BS, 100C, #1	9287	+	22	5	0.185185
conventional-BS, 100C, #1	9289	+	22	6	0.214286
conventional-BS, 100C, #1	9292	+	23	6	0.206897
conventional-BS, 100C, #1	9297	+	24	6	0.2
conventional-BS, 100C, #1	9300	+	23	6	0.206897
conventional-BS, 100C, #1	9302	+	21	6	0.222222
conventional-BS, 100C, #1	9305	+	21	6	0.222222
conventional-BS, 100C, #1	9306	-	30	11	0.268293
conventional-BS, 100C, #1	9307	-	30	11	0.268293
conventional-BS, 100C, #1	9312	-	31	10	0.243902
conventional-BS, 100C, #1	9315	-	28	11	0.282051
conventional-BS, 100C, #1	9316	+	19	6	0.24
conventional-BS, 100C, #1	9317	+	18	6	0.25
conventional-BS, 100C, #1	9318	-	30	10	0.25
conventional-BS, 100C, #1	9319	+	16	6	0.272727
conventional-BS, 100C, #1	9321	-	28	10	0.263158
conventional-BS, 100C, #1	9322	+	16	5	0.238095
conventional-BS, 100C, #1	9325	-	26	9	0.257143
conventional-BS, 100C, #1	9331	-	27	7	0.205882
conventional-BS, 100C, #1	9339	-	25	7	0.21875
conventional-BS, 100C, #1	9342	-	26	6	0.1875
conventional-BS, 100C, #1	9345	-	28	3	0.0967742
conventional-BS, 100C, #1	9348	-	27	4	0.129032
conventional-BS, 100C, #1	9352	-	25	5	0.166667
conventional-BS, 100C, #1	9366	-	29	2	0.0645161
conventional-BS, 100C, #1	9379	-	25	4	0.137931
conventional-BS, 100C, #1	9382	-	26	3	0.103448
conventional-BS, 100C, #1	9384	-	25	3	0.107143
conventional-BS, 100C, #1	9385	-	24	4	0.142857
conventional-BS, 100C, #1	9400	-	24	4	0.142857
conventional-BS, 100C, #1	9417	-	21	3	0.125
conventional-BS, 100C, #1	9552	-	19	6	0.24
conventional-BS, 100C, #1	9558	-	22	7	0.241379
conventional-BS, 100C, #1	9570	-	25	8	0.242424
conventional-BS, 100C, #1	9574	-	27	7	0.205882
conventional-BS, 100C, #1	9576	-	28	7	0.2
conventional-BS, 100C, #1	9577	-	28	7	0.2
conventional-BS, 100C, #1	9582	-	29	6	0.171429
conventional-BS, 100C, #1	9592	-	33	8	0.195122
conventional-BS, 100C, #1	9597	-	33	8	0.195122
conventional-BS, 100C, #1	9601	-	33	8	0.195122
conventional-BS, 100C, #1	9629	-	43	15	0.258621
conventional-BS, 100C, #1	9630	-	43	15	0.258621
conventional-BS, 100C, #1	9633	-	44	12	0.214286
conventional-BS, 100C, #1	9654	-	39	15	0.277778
conventional-BS, 100C, #1	9660	-	41	14	0.254545
conventional-BS, 100C, #1	9666	-	39	14	0.264151
conventional-BS, 100C, #1	9688	-	38	18	0.321429
conventional-BS, 100C, #1	9690	-	39	17	0.303571
conventional-BS, 100C, #1	9729	-	28	9	0.243243
conventional-BS, 100C, #1	9741	-	22	10	0.3125
conventional-BS, 100C, #1	9759	-	15	10	0.4
conventional-BS, 100C, #1	9760	-	16	9	0.36
conventional-BS, 100C, #1	9765	-	12	8	0.4
conventional-BS, 100C, #1	9907	-	14	16	0.533333
conventional-BS, 100C, #1	9928	-	32	17	0.346939
conventional-BS, 100C, #1	9929	-	34	15	0.306122
conventional-BS, 100C, #1	9930	-	35	15	0.3
conventional-BS, 100C, #1	9944	-	28	19	0.404255
conventional-BS, 100C, #1	9952	+	14	6	0.3
conventional-BS, 100C, #1	9959	+	14	6	0.3
conventional-BS, 100C, #1	9960	+	14	6	0.3
conventional-BS, 100C, #1	9962	+	12	8	0.4
conventional-BS, 100C, #1	9967	+	12	8	0.4
conventional-BS, 100C, #1	9971	-	42	25	0.373134
conventional-BS, 100C, #1	9972	+	11	9	0.45
conventional-BS, 100C, #1	9973	+	12	9	0.428571
conventional-BS, 100C, #1	9975	-	42	26	0.382353
conventional-BS, 100C, #1	9976	-	45	24	0.347826
conventional-BS, 100C, #1	9979	-	46	23	0.333333
conventional-BS, 100C, #1	9980	-	47	22	0.318841
conventional-BS, 100C, #1	9981	+	12	11	0.478261
conventional-BS, 100C, #1	9985	-	49	19	0.279412
conventional-BS, 100C, #1	9992	+	14	9	0.391304
conventional-BS, 100C, #1	9993	+	12	11	0.478261
conventional-BS, 100C, #1	10007	+	12	11	0.478261
conventional-BS, 100C, #1	10010	+	11	12	0.521739
conventional-BS, 100C, #1	10012	-	37	26	0.412698
conventional-BS, 100C, #1	10016	+	12	12	0.5
conventional-BS, 100C, #1	10019	+	10	14	0.583333
conventional-BS, 100C, #1	10020	+	10	14	0.583333
conventional-BS, 100C, #1	10021	+	12	12	0.5
conventional-BS, 100C, #1	10026	+	9	13	0.590909
conventional-BS, 100C, #1	10028	+	10	12	0.545455
conventional-BS, 100C, #1	10029	+	10	12	0.545455
conventional-BS, 100C, #1	10032	+	10	11	0.52381
conventional-BS, 100C, #1	10034	+	9	11	0.55
conventional-BS, 100C, #1	10035	+	11	9	0.45
conventional-BS, 100C, #1	10040	-	38	41	0.518987
conventional-BS, 100C, #1	10041	+	14	7	0.333333
conventional-BS, 100C, #1	10043	+	12	10	0.454545
conventional-BS, 100C, #1	10044	+	15	7	0.318182
conventional-BS, 100C, #1	10048	+	12	10	0.454545
conventional-BS, 100C, #1	10049	+	12	11	0.478261
conventional-BS, 100C, #1	10053	+	12	11	0.478261
conventional-BS, 100C, #1	10054	+	12	11	0.478261
conventional-BS, 100C, #1	10055	+	14	11	0.44
conventional-BS, 100C, #1	10056	+	12	13	0.52
conventional-BS, 100C, #1	10059	+	13	13	0.5
conventional-BS, 100C, #1	10061	+	12	14	0.538462
conventional-BS, 100C, #1	10062	+	11	14	0.56
conventional-BS, 100C, #1	10065	+	11	14	0.56
conventional-BS, 100C, #1	10069	-	35	43	0.551282
conventional-BS, 100C, #1	10074	+	4	17	0.809524
conventional-BS, 100C, #1	10075	-	34	38	0.527778
conventional-BS, 100C, #1	10076	+	4	17	0.809524
conventional-BS, 100C, #1	10078	-	33	39	0.541667
conventional-BS, 100C, #1	10079	+	3	19	0.863636
conventional-BS, 100C, #1	10080	+	1	19	0.95
conventional-BS, 100C, #1	10082	-	30	38	0.558824
conventional-BS, 100C, #1	10083	+	1	20	0.952381
conventional-BS, 100C, #1	10084	-	32	37	0.536232
conventional-BS, 100C, #1	10087	-	32	35	0.522388
conventional-BS, 100C, #1	10088	+	2	19	0.904762
conventional-BS, 100C, #1	10090	-	36	33	0.478261
conventional-BS, 100C, #1	10091	+	1	19	0.95
conventional-BS, 100C, #1	10093	-	36	33	0.478261
conventional-BS, 100C, #1	10096	-	36	31	0.462687
conventional-BS, 100C, #1	10097	-	37	30	0.447761
conventional-BS, 100C, #1	10099	+	1	20	0.952381
conventional-BS, 100C, #1	10102	-	46	22	0.323529
conventional-BS, 100C, #1	10103	+	5	19	0.791667
conventional-BS, 100C, #1	10104	+	3	21	0.875
conventional-BS, 100C, #1	10105	+	3	21	0.875
conventional-BS, 100C, #1	10108	+	2	21	0.913043
conventional-BS, 100C, #1	10111	-	43	22	0.338462
conventional-BS, 100C, #1	10117	-	38	27	0.415385
conventional-BS, 100C, #1	10121	+	1	20	0.952381
conventional-BS, 100C, #1	10125	+	1	22	0.956522
conventional-BS, 100C, #1	10127	+	1	22	0.956522
conventional-BS, 100C, #1	10128	-	42	18	0.3
conventional-BS, 100C, #1	10131	+	4	16	0.8
conventional-BS, 100C, #1	10132	-	37	22	0.372881
conventional-BS, 100C, #1	10133	-	37	22	0.372881
conventional-BS, 100C, #1	10138	-	40	20	0.333333
conventional-BS, 100C, #1	10144	-	38	22	0.366667
conventional-BS, 100C, #1	10169	-	43	25	0.367647
conventional-BS, 100C, #1	10196	-	47	15	0.241935
conventional-BS, 100C, #1	10213	-	44	16	0.266667
conventional-BS, 100C, #1	10222	-	50	17	0.253731
conventional-BS, 100C, #1	10237	-	51	21	0.291667
conventional-BS, 100C, #1	10245	-	57	15	0.208333
conventional-BS, 100C, #1	10258	-	51	17	0.25
conventional-BS, 100C, #1	10263	+	3	18	0.857143
conventional-BS, 100C, #1	10270	-	40	21	0.344262
conventional-BS, 100C, #1	10279	-	39	23	0.370968
conventional-BS, 100C, #1	10294	-	40	25	0.384615
conventional-BS, 100C, #1	10302	-	39	29	0.426471
conventional-BS, 100C, #1	10305	-	40	26	0.393939
conventional-BS, 100C, #1	10341	-	33	25	0.431034
conventional-BS, 100C, #1	10374	-	37	28	0.430769
conventional-BS, 100C, #1	10378	-	34	28	0.451613
conventional-BS, 100C, #1	10385	-	26	27	0.509434
conventional-BS, 100C, #1	10401	-	21	24	0.533333
conventional-BS, 100C, #1	10405	-	23	22	0.488889
conventional-BS, 100C, #1	10425	-	26	25	0.490196
conventional-BS, 100C, #1	10434	-	26	20	0.434783
conventional-BS, 100C, #1	10468	-	31	23	0.425926
conventional-BS, 100C, #1	10500	-	41	16	0.280702
conventional-BS, 100C, #1	10506	-	43	17	0.283333
conventional-BS, 100C, #1	10533	-	38	12	0.24
conventional-BS, 100C, #1	10536	-	39	11	0.22
conventional-BS, 100C, #1	10570	-	40	13	0.245283
conventional-BS, 100C, #1	10573	-	42	13	0.236364
conventional-BS, 100C, #1	10575	-	41	12	0.226415
conventional-BS, 100C, #1	10576	-	41	12	0.226415
conventional-BS, 100C, #1	10577	-	39	14	0.264151
conventional-BS, 100C, #1	10587	-	35	18	0.339623
conventional-BS, 100C, #1	10591	-	37	16	0.301887
conventional-BS, 100C, #1	10599	-	41	13	0.240741
conventional-BS, 100C, #1	10602	-	43	13	0.232143
conventional-BS, 100C, #1	10603	-	42	13	0.236364
conventional-BS, 100C, #1	10604	-	42	13	0.236364
conventional-BS, 100C, #1	10632	-	30	12	0.285714
conventional-BS, 100C, #1	10633	-	31	11	0.261905
conventional-BS, 100C, #1	10646	-	32	11	0.255814
conventional-BS, 100C, #1	10653	-	34	9	0.209302
conventional-BS, 100C, #1	10677	-	45	8	0.150943
conventional-BS, 100C, #1	10680	-	43	10	0.188679
conventional-BS, 100C, #1	10681	-	44	9	0.169811
conventional-BS, 100C, #1	10725	-	40	5	0.111111
conventional-BS, 100C, #1	10728	-	38	8	0.173913
conventional-BS, 100C, #1	10735	-	41	10	0.196078
conventional-BS, 100C, #1	10753	-	51	16	0.238806
conventional-BS, 100C, #1	10754	-	55	13	0.191176
conventional-BS, 100C, #1	10757	-	52	15	0.223881
conventional-BS, 100C, #1	10758	-	52	17	0.246377
conventional-BS, 100C, #1	10762	-	53	16	0.231884
conventional-BS, 100C, #1	10770	-	49	19	0.279412
conventional-BS, 100C, #1	10797	-	44	14	0.241379
conventional-BS, 100C, #1	10798	-	42	14	0.25
conventional-BS, 100C, #1	10800	-	41	15	0.267857
conventional-BS, 100C, #1	10810	-	44	10	0.185185
conventional-BS, 100C, #1	10821	-	41	15	0.267857
conventional-BS, 100C, #1	10827	-	37	16	0.301887
conventional-BS, 100C, #1	10830	-	38	15	0.283019
conventional-BS, 100C, #1	10833	-	39	16	0.290909
conventional-BS, 100C, #1	10842	-	42	17	0.288136
conventional-BS, 100C, #1	10845	-	40	19	0.322034
conventional-BS, 100C, #1	10846	-	42	17	0.288136
conventional-BS, 100C, #1	10847	-	45	15	0.25
conventional-BS, 100C, #1	10860	-	44	15	0.254237
conventional-BS, 100C, #1	10863	-	45	13	0.224138
conventional-BS, 100C, #1	10881	-	45	10	0.181818
conventional-BS, 100C, #1	10882	-	46	9	0.163636
conventional-BS, 100C, #1	10885	-	41	13	0.240741
conventional-BS, 100C, #1	10890	-	40	12	0.230769
conventional-BS, 100C, #1	10891	-	39	12	0.235294
conventional-BS, 100C, #1	10900	-	36	7	0.162791
conventional-BS, 100C, #1	10917	-	30	5	0.142857
conventional-BS, 100C, #1	10938	-	36	6	0.142857
conventional-BS, 100C, #1	10966	-	39	13	0.25
conventional-BS, 100C, #1	10968	-	42	12	0.222222
conventional-BS, 100C, #1	10969	-	45	9	0.166667
conventional-BS, 100C, #1	10984	-	37	14	0.27451
conventional-BS, 100C, #1	10993	-	33	15	0.3125
conventional-BS, 100C, #1	10999	-	31	16	0.340426
conventional-BS, 100C, #1	11007	-	35	16	0.313725
conventional-BS, 100C, #1	11025	-	34	16	0.32
conventional-BS, 100C, #1	11037	-	37	14	0.27451
conventional-BS, 100C, #1	11041	-	40	17	0.298246
conventional-BS, 100C, #1	11049	-	43	23	0.348485
conventional-BS, 100C, #1	11055	-	45	25	0.357143
conventional-BS, 100C, #1	11061	-	43	26	0.376812
conventional-BS, 100C, #1	11086	-	36	26	0.419355
conventional-BS, 100C, #1	11089	-	41	23	0.359375
conventional-BS, 100C, #1	11097	-	43	21	0.328125
conventional-BS, 100C, #1	11098	-	43	21	0.328125
conventional-BS, 100C, #1	11100	-	42	22	0.34375
conventional-BS, 100C, #1	11118	-	42	18	0.3
conventional-BS, 100C, #1	11124	-	41	16	0.280702
conventional-BS, 100C, #1	11125	-	44	14	0.241379
conventional-BS, 100C, #1	11149	-	47	23	0.328571
conventional-BS, 100C, #1	11154	-	50	24	0.324324
conventional-BS, 100C, #1	11169	-	52	28	0.35
conventional-BS, 100C, #1	11173	-	50	27	0.350649
conventional-BS, 100C, #1	11174	-	51	27	0.346154
conventional-BS, 100C, #1	11182	-	53	25	0.320513
conventional-BS, 100C, #1	11185	-	55	24	0.303797
conventional-BS, 100C, #1	11198	-	59	19	0.24359
conventional-BS, 100C, #1	11199	-	60	17	0.220779
conventional-BS, 100C, #1	11203	-	56	18	0.243243
conventional-BS, 100C, #1	11205	-	60	18	0.230769
conventional-BS, 100C, #1	11206	-	57	20	0.25974
conventional-BS, 100C, #1	11216	-	58	18	0.236842
conventional-BS, 100C, #1	11217	-	59	17	0.223684
conventional-BS, 100C, #1	11232	-	59	14	0.191781
conventional-BS, 100C, #1	11239	-	61	14	0.186667
conventional-BS, 100C, #1	11242	-	58	15	0.205479
conventional-BS, 100C, #1	11246	-	58	15	0.205479
conventional-BS, 100C, #1	11250	-	61	15	0.197368
conventional-BS, 100C, #1	11254	-	64	14	0.179487
conventional-BS, 100C, #1	11259	-	62	15	0.194805
conventional-BS, 100C, #1	11268	-	62	13	0.173333
conventional-BS, 100C, #1	11295	-	77	10	0.114943
conventional-BS, 100C, #1	11296	-	75	11	0.127907
conventional-BS, 100C, #1	11298	-	71	16	0.183908
conventional-BS, 100C, #1	11329	-	48	8	0.142857
conventional-BS, 100C, #1	11355	-	47	10	0.175439
conventional-BS, 100C, #1	11356	-	50	7	0.122807
conventional-BS, 100C, #1	11376	-	42	8	0.16
conventional-BS, 100C, #1	11377	-	46	4	0.08
conventional-BS, 100C, #1	11413	-	22	14	0.388889
conventional-BS, 100C, #1	11415	-	19	17	0.472222
conventional-BS, 100C, #1	11416	-	20	17	0.459459
conventional-BS, 100C, #1	11461	-	32	21	0.396226
conventional-BS, 100C, #1	11463	-	34	22	0.392857
conventional-BS, 100C, #1	11478	-	43	24	0.358209
conventional-BS, 100C, #1	11515	-	48	24	0.333333
conventional-BS, 100C, #1	11532	-	60	23	0.277108
conventional-BS, 100C, #1	11533	-	61	22	0.26506
conventional-BS, 100C, #1	11537	-	61	24	0.282353
conventional-BS, 100C, #1	11545	-	61	22	0.26506
conventional-BS, 100C, #1	11547	-	64	18	0.219512
conventional-BS, 100C, #1	11554	-	63	19	0.231707
conventional-BS, 100C, #1	11571	-	54	21	0.28
conventional-BS, 100C, #1	11575	-	50	26	0.342105
conventional-BS, 100C, #1	11577	-	49	27	0.355263
conventional-BS, 100C, #1	11583	-	49	25	0.337838
conventional-BS, 100C, #1	11590	-	47	24	0.338028
conventional-BS, 100C, #1	11591	-	49	22	0.309859
conventional-BS, 100C, #1	11615	-	50	16	0.242424
conventional-BS, 100C, #1	11619	-	49	16	0.246154
conventional-BS, 100C, #1	11623	-	48	17	0.261538
conventional-BS, 100C, #1	11627	-	51	14	0.215385
conventional-BS, 100C, #1	11632	-	48	16	0.25
conventional-BS, 100C, #1	11642	-	46	15	0.245902
conventional-BS, 100C, #1	11650	-	44	10	0.185185
conventional-BS, 100C, #1	11662	-	40	12	0.230769
conventional-BS, 100C, #1	11663	-	41	11	0.211538
conventional-BS, 100C, #1	11680	-	31	9	0.225
conventional-BS, 100C, #1	11681	-	34	5	0.128205
conventional-BS, 100C, #1	11688	-	29	5	0.147059
conventional-BS, 100C, #1	11698	-	27	6	0.181818
conventional-BS, 100C, #1	11699	-	28	5	0.151515
conventional-BS, 100C, #1	11705	-	28	4	0.125
conventional-BS, 100C, #1	11706	-	28	4	0.125
conventional-BS, 100C, #1	11720	-	29	5	0.147059
conventional-BS, 100C, #1	11721	-	31	3	0.0882353
conventional-BS, 100C, #1	11723	-	30	3	0.0909091
conventional-BS, 100C, #1	11739	-	28	5	0.151515
conventional-BS, 100C, #1	11843	-	34	17	0.333333
conventional-BS, 100C, #1	11881	-	48	33	0.407407
conventional-BS, 100C, #1	11919	-	51	33	0.392857
conventional-BS, 100C, #1	11938	-	40	38	0.487179
conventional-BS, 100C, #1	11939	-	41	37	0.474359
conventional-BS, 100C, #1	11944	-	36	42	0.538462
conventional-BS, 100C, #1	11946	-	36	42	0.538462
conventional-BS, 100C, #1	11964	-	35	37	0.513889
conventional-BS, 100C, #1	11977	-	31	35	0.530303
conventional-BS, 100C, #1	11988	-	29	37	0.560606
conventional-BS, 100C, #1	12005	-	32	27	0.457627
conventional-BS, 100C, #1	12015	-	35	25	0.416667
conventional-BS, 100C, #1	12018	-	39	22	0.360656
conventional-BS, 100C, #1	12027	-	36	24	0.4
conventional-BS, 100C, #1	12034	-	33	25	0.431034
conventional-BS, 100C, #1	12058	-	36	14	0.28
conventional-BS, 100C, #1	12072	-	30	16	0.347826
conventional-BS, 100C, #1	12088	-	37	18	0.327273
conventional-BS, 100C, #1	12116	-	37	23	0.383333
conventional-BS, 100C, #1	12125	-	33	32	0.492308
conventional-BS, 100C, #1	12134	+	10	11	0.52381
conventional-BS, 100C, #1	12136	+	12	10	0.454545
conventional-BS, 100C, #1	12137	+	10	12	0.545455
conventional-BS, 100C, #1	12139	+	11	12	0.521739
conventional-BS, 100C, #1	12141	-	40	35	0.466667
conventional-BS, 100C, #1	12142	+	13	10	0.434783
conventional-BS, 100C, #1	12143	+	11	12	0.521739
conventional-BS, 100C, #1	12146	+	11	12	0.521739
conventional-BS, 100C, #1	12149	+	13	10	0.434783
conventional-BS, 100C, #1	12156	+	11	12	0.521739
conventional-BS, 100C, #1	12159	+	10	12	0.545455
conventional-BS, 100C, #1	12164	+	11	11	0.5
conventional-BS, 100C, #1	12168	-	44	32	0.421053
conventional-BS, 100C, #1	12169	-	46	27	0.369863
conventional-BS, 100C, #1	12172	-	42	29	0.408451
conventional-BS, 100C, #1	12174	-	44	27	0.380282
conventional-BS, 100C, #1	12177	-	41	27	0.397059
conventional-BS, 100C, #1	12178	-	43	25	0.367647
conventional-BS, 100C, #1	12179	-	40	26	0.393939
conventional-BS, 100C, #1	12180	-	40	27	0.402985
conventional-BS, 100C, #1	12182	-	39	28	0.41791
conventional-BS, 100C, #1	12183	-	39	28	0.41791
conventional-BS, 100C, #1	12184	-	42	25	0.373134
conventional-BS, 100C, #1	12193	+	9	11	0.55
conventional-BS, 100C, #1	12197	+	10	10	0.5
conventional-BS, 100C, #1	12198	+	9	11	0.55
conventional-BS, 100C, #1	12201	+	8	12	0.6
conventional-BS, 100C, #1	12207	-	43	26	0.376812
conventional-BS, 100C, #1	12208	-	45	25	0.357143
conventional-BS, 100C, #1	12211	-	44	26	0.371429
conventional-BS, 100C, #1	12214	-	45	25	0.357143
conventional-BS, 100C, #1	12215	-	46	24	0.342857
conventional-BS, 100C, #1	12219	-	48	20	0.294118
conventional-BS, 100C, #1	12220	-	45	24	0.347826
conventional-BS, 100C, #1	12223	-	44	26	0.371429
conventional-BS, 100C, #1	12228	-	43	26	0.376812
conventional-BS, 100C, #1	12231	-	47	21	0.308824
conventional-BS, 100C, #1	12238	+	2	18	0.9
conventional-BS, 100C, #1	12240	-	34	23	0.403509
conventional-BS, 100C, #1	12241	+	2	19	0.904762
conventional-BS, 100C, #1	12243	-	34	22	0.392857
conventional-BS, 100C, #1	12244	+	4	17	0.809524
conventional-BS, 100C, #1	12245	+	3	18	0.857143
conventional-BS, 100C, #1	12246	+	3	18	0.857143
conventional-BS, 100C, #1	12252	-	34	20	0.37037
conventional-BS, 100C, #1	12268	-	46	19	0.292308
conventional-BS, 100C, #1	12273	-	53	18	0.253521
conventional-BS, 100C, #1	12274	-	54	18	0.25
conventional-BS, 100C, #1	12276	-	53	16	0.231884
conventional-BS, 100C, #1	12282	-	63	10	0.136986
conventional-BS, 100C, #1	12283	-	63	10	0.136986
conventional-BS, 100C, #1	12294	-	59	9	0.132353
conventional-BS, 100C, #1	12300	-	52	9	0.147541
conventional-BS, 100C, #1	12304	-	47	10	0.175439
conventional-BS, 100C, #1	12328	-	46	10	0.178571
conventional-BS, 100C, #1	12330	-	47	9	0.160714
conventional-BS, 100C, #1	12341	-	50	8	0.137931
conventional-BS, 100C, #1	12363	-	48	7	0.127273
conventional-BS, 100C, #1	12384	-	48	14	0.225806
conventional-BS, 100C, #1	12385	-	48	14	0.225806
conventional-BS, 100C, #1	12396	-	53	17	0.242857
conventional-BS, 100C, #1	12399	-	55	16	0.225352
conventional-BS, 100C, #1	12405	-	55	17	0.236111
conventional-BS, 100C, #1	12406	-	57	14	0.197183
conventional-BS, 100C, #1	12414	-	49	17	0.257576
conventional-BS, 100C, #1	12423	-	46	16	0.258065
conventional-BS, 100C, #1	12424	-	47	14	0.229508
conventional-BS, 100C, #1	12436	-	37	18	0.327273
conventional-BS, 100C, #1	12447	-	52	17	0.246377
conventional-BS, 100C, #1	12453	-	58	17	0.226667
conventional-BS, 100C, #1	12456	-	62	16	0.205128
conventional-BS, 100C, #1	12457	-	64	13	0.168831
conventional-BS, 100C, #1	12468	-	67	16	0.192771
conventional-BS, 100C, #1	12474	-	65	15	0.1875
conventional-BS, 100C, #1	12490	-	74	14	0.159091
conventional-BS, 100C, #1	12498	-	75	17	0.184783
conventional-BS, 100C, #1	12501	-	74	20	0.212766
conventional-BS, 100C, #1	12504	-	74	21	0.221053
conventional-BS, 100C, #1	12507	-	69	23	0.25
conventional-BS, 100C, #1	12508	-	73	19	0.206522
conventional-BS, 100C, #1	12521	-	66	21	0.241379
conventional-BS, 100C, #1	12522	-	67	20	0.229885
conventional-BS, 100C, #1	12526	-	68	19	0.218391
conventional-BS, 100C, #1	12542	-	78	16	0.170213
[truncated: 35,213 more rows]
