# Supplementary material for: Ultrafast bisulfite sequencing detection of 5-methylcytosine in DNA and RNA
Source: Nat Biotechnol. Author manuscript; Available in PMC 2025 Oct 1. (PMC11217147; doi:10.1038/s41587-023-02034-w)
Supplement: Sup Table 4 [file NIHMS1990038-supplement-Sup_Table_4.xlsx]

## Sheet: UBS-rep1
ref	start	end	converted	unconverted
1	10000	20000	1914	6483
1	20000	30000	7049	3466
1	30000	40000	1364	3000
1	40000	50000	176	593
1	50000	60000	147	507
1	60000	70000	123	366
1	70000	80000	224	569
1	80000	90000	203	731
1	90000	100000	792	1197
1	100000	110000	402	902
1	110000	120000	447	864
1	120000	130000	558	2391
1	130000	140000	2197	14434
1	140000	150000	980	3572
1	150000	160000	592	3076
1	160000	170000	896	4230
1	170000	180000	1103	4311
1	180000	190000	2213	6884
1	190000	200000	6905	3006
1	200000	210000	2063	1614
1	250000	260000	142	566
1	260000	270000	962	1789
1	270000	280000	683	1251
1	280000	290000	390	878
1	290000	300000	543	1013
1	340000	350000	191	1018
1	350000	360000	1380	2075
1	360000	370000	889	4897
1	370000	380000	1482	2995
1	380000	390000	861	3607
1	390000	400000	403	1060
1	400000	410000	731	1386
1	410000	420000	437	1150
1	420000	430000	266	594
1	430000	440000	1105	2547
1	440000	450000	351	818
1	450000	460000	439	1110
1	460000	470000	512	1164
1	470000	480000	760	1536
1	480000	490000	1615	7179
1	490000	500000	1763	12142
1	500000	510000	783	3367
1	510000	520000	607	3047
1	520000	530000	912	5007
1	530000	540000	698	3075
1	580000	590000	616	673
1	590000	600000	1385	7048
1	600000	610000	1234	3338
1	610000	620000	793	3407
1	620000	630000	738	975
1	630000	640000	2320	930
1	640000	650000	623	1538
1	650000	660000	289	670
1	660000	670000	1472	1938
1	670000	680000	243	526
1	680000	690000	292	387
1	690000	700000	573	1524
1	700000	710000	406	1043
1	710000	720000	898	2647
1	720000	730000	2196	14506
1	730000	740000	1202	4895
1	740000	750000	799	3540
1	750000	760000	521	2930
1	760000	770000	692	3242
1	770000	780000	1796	3200
1	780000	790000	877	686
1	790000	800000	316	741
1	800000	810000	160	694
1	810000	820000	300	609
1	820000	830000	2424	644
1	830000	840000	275	971
1	840000	850000	217	1023
1	850000	860000	713	1453
1	860000	870000	677	1198
1	870000	880000	737	1042
1	880000	890000	155	427
1	890000	900000	762	979
1	900000	910000	2145	1711
1	910000	920000	2096	2172
1	920000	930000	6387	1594
1	930000	940000	2500	2553
1	940000	950000	4408	1794
1	950000	960000	1441	2269
1	960000	970000	3550	2547
1	970000	980000	2465	3308
1	980000	990000	925	2102
1	990000	1000000	4046	1307
1	1000000	1010000	3830	1911
1	1010000	1020000	1527	2082
1	1020000	1030000	2281	2082
1	1030000	1040000	2932	1609
1	1040000	1050000	2128	4177
1	1050000	1060000	2113	2872
1	1060000	1070000	4377	1962
1	1070000	1080000	2060	2923
1	1080000	1090000	1179	4111
1	1090000	1100000	236	1945
1	1100000	1110000	301	1535
1	1110000	1120000	2365	1841
1	1120000	1130000	1349	2740
1	1130000	1140000	1371	3071
1	1140000	1150000	1244	3712
1	1150000	1160000	1351	2269
1	1160000	1170000	1285	4206
1	1170000	1180000	1641	2919
1	1180000	1190000	1117	2682
1	1190000	1200000	362	1768
1	1200000	1210000	3813	2366
1	1210000	1220000	1637	2969
1	1220000	1230000	401	3276
1	1230000	1240000	2991	2666
1	1240000	1250000	2565	5220
1	1250000	1260000	496	2658
1	1260000	1270000	508	1966
1	1270000	1280000	2394	1500
1	1280000	1290000	994	3617
1	1290000	1300000	1021	4542
1	1300000	1310000	4307	1850
1	1310000	1320000	394	2936
1	1320000	1330000	1572	2130
1	1330000	1340000	560	3832
1	1340000	1350000	2307	2201
1	1350000	1360000	4020	1458
1	1360000	1370000	640	1482
1	1370000	1380000	2211	1732
1	1380000	1390000	258	1897
1	1390000	1400000	1521	1178
1	1400000	1410000	2369	1195
1	1410000	1420000	646	1865
1	1420000	1430000	2886	1962
1	1430000	1440000	3246	2154
1	1440000	1450000	852	2599
1	1450000	1460000	799	3536
1	1460000	1470000	986	2205
1	1470000	1480000	2270	2782
1	1480000	1490000	512	3879
1	1490000	1500000	428	2910
1	1500000	1510000	1115	2513
1	1510000	1520000	2510	3126
1	1520000	1530000	494	4112
1	1530000	1540000	1160	3504
1	1540000	1550000	1866	3053
1	1550000	1560000	335	2140
1	1560000	1570000	335	2075
1	1570000	1580000	1892	1476
1	1580000	1590000	740	1770
1	1590000	1600000	1901	1996
1	1600000	1610000	1739	2231
1	1610000	1620000	2034	1332
1	1620000	1630000	1286	3745
1	1630000	1640000	5374	4201
1	1640000	1650000	504	3545
1	1650000	1660000	1293	1542
1	1660000	1670000	424	2280
1	1670000	1680000	711	2755
1	1680000	1690000	537	2378
1	1690000	1700000	2988	2607
1	1700000	1710000	2600	5265
1	1710000	1720000	533	1896
1	1720000	1730000	1722	1636
1	1730000	1740000	480	2862
1	1740000	1750000	2254	1945
1	1750000	1760000	640	3418
1	1760000	1770000	497	1761
1	1770000	1780000	1711	717
1	1780000	1790000	1114	1235
1	1790000	1800000	210	1313
1	1800000	1810000	194	1215
1	1810000	1820000	197	1186
1	1820000	1830000	204	930
1	1830000	1840000	203	1356
1	1840000	1850000	285	806
1	1850000	1860000	386	1235
1	1860000	1870000	326	1047
1	1870000	1880000	200	1092
1	1880000	1890000	523	1065
1	1890000	1900000	3086	1095
1	1900000	1910000	2018	1803
1	1910000	1920000	1569	2272
1	1920000	1930000	878	3098
1	1930000	1940000	525	2187
1	1940000	1950000	990	2417
1	1950000	1960000	631	1988
1	1960000	1970000	1071	2241
1	1970000	1980000	745	2985
1	1980000	1990000	642	3328
1	1990000	2000000	596	1324
1	2000000	2010000	1031	1510
1	2010000	2020000	2288	1463
1	2020000	2030000	1190	2851
1	2030000	2040000	589	2666
1	2040000	2050000	2309	1876
1	2050000	2060000	2577	2589
1	2060000	2070000	369	2288
1	2070000	2080000	435	2791
1	2080000	2090000	346	2936
1	2090000	2100000	635	2928
1	2100000	2110000	605	3165
1	2110000	2120000	600	2110
1	2120000	2130000	1690	3069
1	2130000	2140000	906	2033
1	2140000	2150000	582	2062
1	2150000	2160000	420	2026
1	2160000	2170000	392	2502
1	2170000	2180000	649	2860
1	2180000	2190000	881	2688
1	2190000	2200000	1711	2024
1	2200000	2210000	2009	2082
1	2210000	2220000	1183	2092
1	2220000	2230000	3522	1579
1	2230000	2240000	1383	2025
1	2240000	2250000	873	1914
1	2250000	2260000	393	1827
1	2260000	2270000	384	1727
1	2270000	2280000	899	2371
1	2280000	2290000	750	3018
1	2290000	2300000	1248	2115
1	2300000	2310000	1131	2544
1	2310000	2320000	2314	2680
1	2320000	2330000	734	3262
1	2330000	2340000	599	3875
1	2340000	2350000	531	3532
1	2350000	2360000	478	2841
1	2360000	2370000	263	792
1	2370000	2380000	366	2637
1	2380000	2390000	559	2051
1	2390000	2400000	1694	1346
1	2400000	2410000	328	2438
1	2410000	2420000	3053	1561
1	2420000	2430000	523	2165
1	2430000	2440000	1032	2323
1	2440000	2450000	2712	2571
1	2450000	2460000	1132	2989
1	2460000	2470000	1976	2352
1	2470000	2480000	1277	3244
1	2480000	2490000	465	2187
1	2490000	2500000	870	3351
1	2500000	2510000	1204	3308
1	2510000	2520000	396	3790
1	2520000	2530000	3224	1933
1	2530000	2540000	1784	1879
1	2540000	2550000	2906	1376
1	2550000	2560000	1396	2211
1	2560000	2570000	591	2910
1	2570000	2580000	698	1229
1	2580000	2590000	1709	1520
1	2590000	2600000	728	2227
1	2600000	2610000	564	2622
1	2610000	2620000	766	1436
1	2620000	2630000	1928	867
1	2630000	2640000	470	1802
1	2640000	2650000	1645	1504
1	2650000	2660000	11924	9346
1	2660000	2670000	17278	18592
1	2670000	2680000	19924	20468
1	2680000	2690000	9870	7364
1	2690000	2700000	6354	3135
1	2700000	2710000	1566	751
1	2740000	2750000	1460	765
1	2750000	2760000	4383	2462
1	2760000	2770000	4127	2154
1	2770000	2780000	3199	1538
1	2780000	2790000	1820	1352
1	2790000	2800000	1254	1130
1	2800000	2810000	1118	3258
1	2810000	2820000	417	2036
1	2820000	2830000	871	1997
1	2830000	2840000	444	1948
1	2840000	2850000	830	1126
1	2850000	2860000	400	1973
1	2860000	2870000	1353	2770
1	2870000	2880000	655	2578
1	2880000	2890000	1243	2506
1	2890000	2900000	498	2191
1	2900000	2910000	715	3029
1	2910000	2920000	652	2322
1	2920000	2930000	681	2492
1	2930000	2940000	457	2327
1	2940000	2950000	470	1757
1	2950000	2960000	224	959
1	2960000	2970000	612	1520
1	2970000	2980000	870	2124
1	2980000	2990000	457	2094
1	2990000	3000000	192	862
1	3000000	3010000	539	1751
1	3010000	3020000	952	2299
1	3020000	3030000	637	1912
1	3030000	3040000	661	2634
1	3040000	3050000	124	586
1	3050000	3060000	174	1017
1	3060000	3070000	3848	2026
1	3070000	3080000	5191	1725
1	3080000	3090000	573	2867
1	3090000	3100000	1050	2869
1	3100000	3110000	491	2012
1	3110000	3120000	560	3148
1	3120000	3130000	631	2754
1	3130000	3140000	863	2656
1	3140000	3150000	540	2465
1	3150000	3160000	860	1772
1	3160000	3170000	761	2372
1	3170000	3180000	1741	1526
1	3180000	3190000	1923	2368
1	3190000	3200000	609	2775
1	3200000	3210000	829	2777
1	3210000	3220000	797	2060
1	3220000	3230000	827	2144
1	3230000	3240000	418	2743
1	3240000	3250000	1482	2574
1	3250000	3260000	605	1887
1	3260000	3270000	416	2252
1	3270000	3280000	555	2820
1	3280000	3290000	701	2289
1	3290000	3300000	511	2648
1	3300000	3310000	261	1704
1	3310000	3320000	992	1788
1	3320000	3330000	1189	2162
1	3330000	3340000	600	2127
1	3340000	3350000	508	1901
1	3350000	3360000	1098	2082
1	3360000	3370000	968	2401
1	3370000	3380000	567	1823
1	3380000	3390000	570	2195
1	3390000	3400000	1629	1777
1	3400000	3410000	539	2655
1	3410000	3420000	414	2927
1	3420000	3430000	1054	2656
1	3430000	3440000	542	2633
1	3440000	3450000	386	1216
1	3450000	3460000	2428	1729
1	3460000	3470000	700	3744
1	3470000	3480000	995	2963
1	3480000	3490000	1102	1951
1	3490000	3500000	928	3066
1	3500000	3510000	552	3194
1	3510000	3520000	1064	2861
1	3520000	3530000	491	3043
1	3530000	3540000	2573	2639
1	3540000	3550000	1006	3490
1	3550000	3560000	462	3100
1	3560000	3570000	498	2769
1	3570000	3580000	432	2069
1	3580000	3590000	591	2964
1	3590000	3600000	1606	2889
1	3600000	3610000	1028	2450
1	3610000	3620000	2606	1294
1	3620000	3630000	2082	1053
1	3630000	3640000	289	2345
1	3640000	3650000	595	2319
1	3650000	3660000	4261	1300
1	3660000	3670000	724	1348
1	3670000	3680000	1042	2152
1	3680000	3690000	1087	2467
1	3690000	3700000	899	2919
1	3700000	3710000	1571	2595
1	3710000	3720000	1106	2368
1	3720000	3730000	751	1662
1	3730000	3740000	822	2715
1	3740000	3750000	1284	1861
1	3750000	3760000	385	1670
1	3760000	3770000	417	2017
1	3770000	3780000	2060	1789
1	3780000	3790000	345	2524
1	3790000	3800000	1512	1485
1	3800000	3810000	364	1035
1	3810000	3820000	413	1847
1	3820000	3830000	343	1603
1	3830000	3840000	157	1107
1	3840000	3850000	231	1058
1	3850000	3860000	1884	1152
1	3860000	3870000	331	1565
1	3870000	3880000	286	1956
1	3880000	3890000	573	1529
1	3890000	3900000	856	1829
1	3900000	3910000	1703	1493
1	3910000	3920000	930	2187
1	3920000	3930000	415	1092
1	3930000	3940000	346	1142
1	3940000	3950000	427	1818
1	3950000	3960000	525	1243
1	3960000	3970000	236	788
1	3970000	3980000	430	1494
1	3980000	3990000	514	1042
1	3990000	4000000	631	1267
1	4000000	4010000	636	1588
1	4010000	4020000	397	1257
1	4020000	4030000	454	1028
1	4030000	4040000	240	592
1	4040000	4050000	482	934
1	4050000	4060000	419	1530
1	4060000	4070000	532	1339
1	4070000	4080000	551	1356
1	4080000	4090000	348	1219
1	4090000	4100000	292	1198
1	4100000	4110000	503	1215
1	4110000	4120000	383	973
1	4120000	4130000	552	1633
1	4130000	4140000	543	1089
1	4140000	4150000	395	1154
1	4150000	4160000	502	1492
1	4160000	4170000	524	1362
1	4170000	4180000	567	1386
1	4180000	4190000	227	653
1	4190000	4200000	59	163
1	4200000	4210000	103	338
1	4210000	4220000	506	1332
1	4220000	4230000	385	1007
1	4230000	4240000	164	564
1	4240000	4250000	134	232
1	4250000	4260000	119	276
1	4260000	4270000	215	467
1	4270000	4280000	243	695
1	4280000	4290000	109	348
1	4290000	4300000	160	644
1	4300000	4310000	1232	1166
1	4310000	4320000	243	644
1	4320000	4330000	394	956
1	4330000	4340000	253	683
1	4340000	4350000	340	888
1	4350000	4360000	497	1383
1	4360000	4370000	309	999
1	4370000	4380000	206	540
1	4380000	4390000	182	340
1	4390000	4400000	221	683
1	4400000	4410000	305	892
1	4410000	4420000	137	507
1	4420000	4430000	228	795
1	4430000	4440000	218	737
1	4440000	4450000	314	677
1	4450000	4460000	208	763
1	4460000	4470000	393	1389
1	4470000	4480000	132	540
1	4480000	4490000	538	1559
1	4490000	4500000	304	668
1	4500000	4510000	461	1217
1	4510000	4520000	490	1244
1	4520000	4530000	332	761
1	4530000	4540000	186	489
1	4540000	4550000	203	471
1	4550000	4560000	276	788
1	4560000	4570000	438	748
1	4570000	4580000	184	550
1	4580000	4590000	404	463
1	4590000	4600000	337	1410
1	4600000	4610000	446	937
1	4610000	4620000	322	1348
1	4620000	4630000	419	1505
1	4630000	4640000	587	1463
1	4640000	4650000	181	578
1	4650000	4660000	6405	537
1	4660000	4670000	403	1315
1	4670000	4680000	314	1039
1	4680000	4690000	400	1212
1	4690000	4700000	544	2081
1	4700000	4710000	450	1365
1	4710000	4720000	1106	1535
1	4720000	4730000	607	2181
1	4730000	4740000	571	1578
1	4740000	4750000	464	1402
1	4750000	4760000	397	787
1	4760000	4770000	336	950
1	4770000	4780000	584	1539
1	4780000	4790000	276	1419
1	4790000	4800000	250	728
1	4800000	4810000	92	345
1	4810000	4820000	52	166
1	4820000	4830000	197	657
1	4830000	4840000	296	362
1	4840000	4850000	99	246
1	4850000	4860000	135	377
1	4860000	4870000	322	743
1	4870000	4880000	253	651
1	4880000	4890000	159	347
1	4890000	4900000	195	580
1	4900000	4910000	171	538
1	4910000	4920000	246	667
1	4920000	4930000	142	434
1	4930000	4940000	295	836
1	4940000	4950000	153	657
1	4950000	4960000	172	527
1	4960000	4970000	329	921
1	4970000	4980000	287	1042
1	4980000	4990000	330	779
1	4990000	5000000	98	307
1	5000000	5010000	282	492
1	5010000	5020000	209	630
1	5020000	5030000	133	348
1	5030000	5040000	94	311
1	5040000	5050000	431	1050
1	5050000	5060000	130	342
1	5060000	5070000	61	133
1	5070000	5080000	126	324
1	5080000	5090000	209	575
1	5090000	5100000	118	382
1	5100000	5110000	110	291
1	5110000	5120000	579	1114
1	5120000	5130000	160	426
1	5130000	5140000	151	569
1	5140000	5150000	239	596
1	5150000	5160000	290	721
1	5160000	5170000	279	765
1	5170000	5180000	172	451
1	5180000	5190000	165	305
1	5190000	5200000	244	511
1	5200000	5210000	135	314
1	5210000	5220000	110	377
1	5220000	5230000	336	604
1	5230000	5240000	159	480
1	5240000	5250000	309	590
1	5250000	5260000	204	631
1	5260000	5270000	397	757
1	5270000	5280000	323	961
1	5280000	5290000	331	737
1	5290000	5300000	423	939
1	5300000	5310000	231	688
1	5310000	5320000	322	918
1	5320000	5330000	135	324
1	5330000	5340000	330	1295
1	5340000	5350000	362	940
1	5350000	5360000	111	286
1	5360000	5370000	244	605
1	5370000	5380000	201	940
1	5380000	5390000	289	1081
1	5390000	5400000	234	821
1	5400000	5410000	214	791
1	5410000	5420000	345	962
1	5420000	5430000	469	937
1	5430000	5440000	203	538
1	5440000	5450000	310	737
1	5450000	5460000	481	1162
1	5460000	5470000	245	830
1	5470000	5480000	325	1218
1	5480000	5490000	391	1087
1	5490000	5500000	285	881
1	5500000	5510000	647	1302
1	5510000	5520000	355	740
1	5520000	5530000	380	1125
1	5530000	5540000	144	260
1	5540000	5550000	53	107
1	5550000	5560000	263	498
1	5560000	5570000	211	617
1	5570000	5580000	209	610
1	5580000	5590000	182	492
1	5590000	5600000	324	1143
1	5600000	5610000	208	590
1	5610000	5620000	310	703
1	5620000	5630000	202	504
1	5630000	5640000	190	615
1	5640000	5650000	406	1160
1	5650000	5660000	498	805
1	5660000	5670000	668	1486
1	5670000	5680000	492	628
1	5680000	5690000	311	1041
1	5690000	5700000	327	955
1	5700000	5710000	358	1306
1	5710000	5720000	500	1571
1	5720000	5730000	313	972
1	5730000	5740000	333	1024
1	5740000	5750000	873	1360
1	5750000	5760000	602	1697
1	5760000	5770000	430	1135
1	5770000	5780000	531	1131
1	5780000	5790000	310	863
1	5790000	5800000	453	898
1	5800000	5810000	200	644
1	5810000	5820000	565	1057
1	5820000	5830000	488	1258
1	5830000	5840000	1093	1662
1	5840000	5850000	925	1884
1	5850000	5860000	550	2164
1	5860000	5870000	283	2505
1	5870000	5880000	272	1895
1	5880000	5890000	442	2817
1	5890000	5900000	283	1715
1	5900000	5910000	164	1583
1	5910000	5920000	312	1654
1	5920000	5930000	151	1092
1	5930000	5940000	171	1407
1	5940000	5950000	221	1594
1	5950000	5960000	185	1430
1	5960000	5970000	279	1697
1	5970000	5980000	435	1404
1	5980000	5990000	292	1009
1	5990000	6000000	2890	1529
1	6000000	6010000	525	1962
1	6010000	6020000	359	1907
1	6020000	6030000	1289	862
1	6030000	6040000	549	1556
1	6040000	6050000	428	1958
1	6050000	6060000	714	1530
1	6060000	6070000	268	2058
1	6070000	6080000	285	2351
1	6080000	6090000	446	2167
1	6090000	6100000	397	2449
1	6100000	6110000	998	1948
1	6110000	6120000	491	1426
1	6120000	6130000	981	2432
1	6130000	6140000	470	1765
1	6140000	6150000	1049	1594
1	6150000	6160000	656	2048
1	6160000	6170000	893	2035
1	6170000	6180000	2477	1459
1	6180000	6190000	1918	997
1	6190000	6200000	1238	1260
1	6200000	6210000	3979	1332
1	6210000	6220000	502	2183
1	6220000	6230000	271	1583
1	6230000	6240000	1763	1132
1	6240000	6250000	6652	616
1	6250000	6260000	1038	1881
1	6260000	6270000	2880	1980
1	6270000	6280000	493	3062
1	6280000	6290000	477	2343
1	6290000	6300000	341	1601
1	6300000	6310000	661	3614
1	6310000	6320000	292	1698
1	6320000	6330000	257	1826
1	6330000	6340000	394	2358
1	6340000	6350000	549	1828
1	6350000	6360000	613	1863
1	6360000	6370000	439	1329
1	6370000	6380000	322	1543
1	6380000	6390000	294	1531
1	6390000	6400000	2439	1229
1	6400000	6410000	537	1373
1	6410000	6420000	3075	1366
1	6420000	6430000	4428	1235
1	6430000	6440000	854	1585
1	6440000	6450000	5224	1349
1	6450000	6460000	4425	1848
1	6460000	6470000	1921	2017
1	6470000	6480000	746	2839
1	6480000	6490000	1635	1616
1	6490000	6500000	2907	1165
1	6500000	6510000	840	2834
1	6510000	6520000	425	1936
1	6520000	6530000	482	1595
1	6530000	6540000	201	1011
1	6540000	6550000	295	1330
1	6550000	6560000	1424	1456
1	6560000	6570000	405	1980
1	6570000	6580000	653	1580
1	6580000	6590000	1108	1334
1	6590000	6600000	613	1602
1	6600000	6610000	3579	725
1	6610000	6620000	2714	871
1	6620000	6630000	1143	1605
1	6630000	6640000	351	2061
1	6640000	6650000	258	1898
1	6650000	6660000	259	1255
1	6660000	6670000	141	1163
1	6670000	6680000	112	812
1	6680000	6690000	121	785
1	6690000	6700000	189	1005
1	6700000	6710000	1370	875
1	6710000	6720000	348	1489
1	6720000	6730000	394	1252
1	6730000	6740000	486	1097
1	6740000	6750000	438	798
1	6750000	6760000	371	1269
1	6760000	6770000	227	1074
1	6770000	6780000	300	970
1	6780000	6790000	1811	706
1	6790000	6800000	215	1046
1	6800000	6810000	191	570
1	6810000	6820000	99	612
1	6820000	6830000	76	343
1	6830000	6840000	180	841
1	6840000	6850000	157	875
1	6850000	6860000	60	451
1	6860000	6870000	99	513
1	6870000	6880000	107	668
1	6880000	6890000	114	642
1	6890000	6900000	144	628
1	6900000	6910000	347	918
1	6910000	6920000	479	947
1	6920000	6930000	317	980
1	6930000	6940000	382	904
1	6940000	6950000	243	1153
1	6950000	6960000	379	1625
1	6960000	6970000	1463	1011
1	6970000	6980000	286	1257
1	6980000	6990000	237	1093
1	6990000	7000000	183	750
1	7000000	7010000	280	1400
1	7010000	7020000	445	1538
1	7020000	7030000	234	949
1	7030000	7040000	181	771
1	7040000	7050000	423	1239
1	7050000	7060000	492	1860
1	7060000	7070000	334	1463
1	7070000	7080000	614	408
1	7080000	7090000	270	903
1	7090000	7100000	389	1180
1	7100000	7110000	375	941
1	7110000	7120000	531	1660
1	7120000	7130000	487	1243
1	7130000	7140000	168	559
1	7140000	7150000	435	932
1	7150000	7160000	458	1298
1	7160000	7170000	144	540
1	7170000	7180000	231	906
1	7180000	7190000	94	301
1	7190000	7200000	395	948
1	7200000	7210000	180	492
1	7210000	7220000	206	418
1	7220000	7230000	360	1535
1	7230000	7240000	458	1469
1	7240000	7250000	461	659
1	7250000	7260000	324	1164
1	7260000	7270000	209	580
1	7270000	7280000	149	340
1	7280000	7290000	201	753
1	7290000	7300000	302	874
1	7300000	7310000	222	733
1	7310000	7320000	152	575
1	7320000	7330000	111	447
1	7330000	7340000	265	1169
1	7340000	7350000	251	1156
1	7350000	7360000	333	1098
1	7360000	7370000	203	918
1	7370000	7380000	385	1160
1	7380000	7390000	383	1288
1	7390000	7400000	133	577
1	7400000	7410000	212	1119
1	7410000	7420000	546	1201
1	7420000	7430000	345	1298
1	7430000	7440000	378	1912
1	7440000	7450000	332	1745
1	7450000	7460000	563	1601
1	7460000	7470000	398	1758
1	7470000	7480000	342	1822
1	7480000	7490000	375	1362
1	7490000	7500000	436	1706
1	7500000	7510000	396	2158
1	7510000	7520000	326	1294
1	7520000	7530000	206	1134
1	7530000	7540000	722	1681
1	7540000	7550000	295	746
1	7550000	7560000	679	1405
1	7560000	7570000	376	1496
1	7570000	7580000	445	1213
1	7580000	7590000	430	1885
1	7590000	7600000	362	1145
1	7600000	7610000	417	1286
1	7610000	7620000	363	1154
1	7620000	7630000	308	1223
1	7630000	7640000	778	1972
1	7640000	7650000	955	1546
1	7650000	7660000	548	1428
1	7660000	7670000	868	2485
1	7670000	7680000	534	1876
1	7680000	7690000	2064	1731
1	7690000	7700000	247	1074
1	7700000	7710000	3316	636
1	7710000	7720000	178	785
1	7720000	7730000	347	969
1	7730000	7740000	296	1159
1	7740000	7750000	269	927
1	7750000	7760000	275	694
1	7760000	7770000	69	408
1	7770000	7780000	1223	524
1	7780000	7790000	1312	728
1	7790000	7800000	160	822
1	7800000	7810000	131	645
1	7810000	7820000	156	492
1	7820000	7830000	182	688
1	7830000	7840000	102	467
1	7840000	7850000	228	889
1	7850000	7860000	427	938
1	7860000	7870000	308	1628
1	7870000	7880000	165	863
1	7880000	7890000	314	635
1	7890000	7900000	243	896
1	7900000	7910000	380	819
1	7910000	7920000	326	872
1	7920000	7930000	234	749
1	7930000	7940000	236	853
1	7940000	7950000	695	557
1	7950000	7960000	1233	2795
1	7960000	7970000	885	478
1	7970000	7980000	258	1030
1	7980000	7990000	177	1170
1	7990000	8000000	239	912
1	8000000	8010000	327	1137
1	8010000	8020000	143	382
1	8020000	8030000	2222	600
1	8030000	8040000	170	675
1	8040000	8050000	155	605
1	8050000	8060000	210	1042
1	8060000	8070000	200	973
1	8070000	8080000	241	1037
1	8080000	8090000	143	685
1	8090000	8100000	184	580
1	8100000	8110000	177	691
1	8110000	8120000	238	1067
1	8120000	8130000	341	793
1	8130000	8140000	269	1013
1	8140000	8150000	240	1142
1	8150000	8160000	366	1008
1	8160000	8170000	327	1176
1	8170000	8180000	198	987
1	8180000	8190000	221	927
1	8190000	8200000	383	1158
1	8200000	8210000	321	1819
1	8210000	8220000	1780	1038
1	8220000	8230000	417	1199
1	8230000	8240000	371	1264
1	8240000	8250000	465	1453
1	8250000	8260000	309	1232
1	8260000	8270000	310	1014
1	8270000	8280000	295	1232
1	8280000	8290000	344	717
1	8290000	8300000	243	1048
1	8300000	8310000	212	849
1	8310000	8320000	1704	1009
1	8320000	8330000	348	1406
1	8330000	8340000	372	2559
1	8340000	8350000	713	2037
1	8350000	8360000	420	2371
1	8360000	8370000	229	1774
1	8370000	8380000	305	823
1	8380000	8390000	369	941
1	8390000	8400000	228	322
1	8400000	8410000	237	921
1	8410000	8420000	178	475
1	8420000	8430000	1640	345
1	8430000	8440000	166	807
1	8440000	8450000	198	933
1	8450000	8460000	124	633
1	8460000	8470000	208	653
1	8470000	8480000	110	582
1	8480000	8490000	145	741
1	8490000	8500000	160	790
1	8500000	8510000	379	2202
1	8510000	8520000	277	1013
1	8520000	8530000	250	354
1	8530000	8540000	176	702
1	8540000	8550000	99	395
1	8550000	8560000	133	611
1	8560000	8570000	75	328
1	8570000	8580000	150	587
1	8580000	8590000	62	369
1	8590000	8600000	139	495
1	8600000	8610000	167	589
1	8610000	8620000	80	495
1	8620000	8630000	128	366
1	8630000	8640000	70	440
1	8640000	8650000	74	273
1	8650000	8660000	296	995
1	8660000	8670000	168	262
1	8670000	8680000	133	416
1	8680000	8690000	117	438
1	8690000	8700000	131	672
1	8700000	8710000	983	468
1	8710000	8720000	169	496
1	8720000	8730000	273	787
1	8730000	8740000	127	692
1	8740000	8750000	96	515
1	8750000	8760000	65	314
1	8760000	8770000	166	735
1	8770000	8780000	237	1054
1	8780000	8790000	142	611
1	8790000	8800000	210	746
1	8800000	8810000	138	727
1	8810000	8820000	887	380
1	8820000	8830000	342	1056
1	8830000	8840000	203	999
1	8840000	8850000	351	1180
1	8850000	8860000	436	1106
1	8860000	8870000	255	1130
1	8870000	8880000	2002	489
1	8880000	8890000	427	1365
1	8890000	8900000	540	1199
1	8900000	8910000	369	1172
1	8910000	8920000	376	1286
1	8920000	8930000	338	1262
1	8930000	8940000	190	782
1	8940000	8950000	463	1053
1	8950000	8960000	289	1236
1	8960000	8970000	353	1134
1	8970000	8980000	464	1158
1	8980000	8990000	509	1136
1	8990000	9000000	174	1070
1	9000000	9010000	501	1556
1	9010000	9020000	670	1740
1	9020000	9030000	373	1360
1	9030000	9040000	328	1513
1	9040000	9050000	216	1222
1	9050000	9060000	259	915
1	9060000	9070000	571	1237
1	9070000	9080000	607	1489
1	9080000	9090000	432	664
1	9090000	9100000	326	806
1	9100000	9110000	242	1681
1	9110000	9120000	468	1312
1	9120000	9130000	1920	927
1	9130000	9140000	307	1165
1	9140000	9150000	496	1069
1	9150000	9160000	258	1331
1	9160000	9170000	298	1259
1	9170000	9180000	227	1146
1	9180000	9190000	2750	1127
1	9190000	9200000	1025	1207
1	9200000	9210000	1049	1151
1	9210000	9220000	443	1470
1	9220000	9230000	412	1145
1	9230000	9240000	1473	984
1	9240000	9250000	589	1622
1	9250000	9260000	240	1351
1	9260000	9270000	841	2563
1	9270000	9280000	616	1760
1	9280000	9290000	559	1128
1	9290000	9300000	2300	978
1	9300000	9310000	428	1754
1	9310000	9320000	763	2057
1	9320000	9330000	675	2350
1	9330000	9340000	593	1797
1	9340000	9350000	403	1955
1	9350000	9360000	383	1928
1	9360000	9370000	534	1892
1	9370000	9380000	362	1551
1	9380000	9390000	476	1899
1	9390000	9400000	633	1587
1	9400000	9410000	615	1277
1	9410000	9420000	407	1218
1	9420000	9430000	939	979
1	9430000	9440000	276	835
1	9440000	9450000	490	1126
1	9450000	9460000	353	1032
1	9460000	9470000	392	1233
1	9470000	9480000	426	1442
1	9480000	9490000	358	1569
1	9490000	9500000	922	1044
1	9500000	9510000	285	1243
1	9510000	9520000	348	1823
1	9520000	9530000	370	1640
1	9530000	9540000	1116	1004
1	9540000	9550000	903	1185
1	9550000	9560000	138	748
1	9560000	9570000	215	1085
1	9570000	9580000	185	986
1	9580000	9590000	1790	1125
1	9590000	9600000	543	2281
1	9600000	9610000	263	2788
1	9610000	9620000	528	1957
1	9620000	9630000	1333	1432
1	9630000	9640000	456	1185
1	9640000	9650000	409	1212
1	9650000	9660000	2563	634
1	9660000	9670000	461	1479
1	9670000	9680000	469	1879
1	9680000	9690000	1819	1126
1	9690000	9700000	422	1350
1	9700000	9710000	359	927
1	9710000	9720000	654	1948
1	9720000	9730000	449	2417
1	9730000	9740000	355	1841
1	9740000	9750000	229	1540
1	9750000	9760000	243	1111
1	9760000	9770000	283	1387
1	9770000	9780000	244	1295
1	9780000	9790000	307	1307
1	9790000	9800000	285	1260
1	9800000	9810000	303	1219
1	9810000	9820000	167	930
1	9820000	9830000	2859	707
1	9830000	9840000	383	1592
1	9840000	9850000	507	1541
1	9850000	9860000	608	978
1	9860000	9870000	341	1426
1	9870000	9880000	375	1362
1	9880000	9890000	383	1386
1	9890000	9900000	483	1405
1	9900000	9910000	945	882
1	9910000	9920000	687	829
1	9920000	9930000	284	1036
1	9930000	9940000	153	912
1	9940000	9950000	752	975
1	9950000	9960000	323	1037
1	9960000	9970000	299	1246
1	9970000	9980000	169	1305
1	9980000	9990000	210	1070
1	9990000	10000000	2214	1163
1	10000000	10010000	213	1110
1	10010000	10020000	270	1217
1	10020000	10030000	437	1504
1	10030000	10040000	1030	1068
1	10040000	10050000	198	1233
1	10050000	10060000	186	884
1	10060000	10070000	255	991
1	10070000	10080000	158	700
1	10080000	10090000	123	880
1	10090000	10100000	113	782
1	10100000	10110000	186	988
1	10110000	10120000	114	986
1	10120000	10130000	147	636
1	10130000	10140000	160	1128
1	10140000	10150000	195	910
1	10150000	10160000	194	1068
1	10160000	10170000	173	1330
1	10170000	10180000	222	1101
1	10180000	10190000	214	1154
1	10190000	10200000	357	1365
1	10200000	10210000	361	1097
1	10210000	10220000	1643	606
1	10220000	10230000	191	902
1	10230000	10240000	143	954
1	10240000	10250000	188	688
1	10250000	10260000	156	670
1	10260000	10270000	106	772
1	10270000	10280000	119	472
1	10280000	10290000	86	585
1	10290000	10300000	91	473
1	10300000	10310000	114	442
1	10310000	10320000	119	772
1	10320000	10330000	106	484
1	10330000	10340000	268	1022
1	10340000	10350000	117	596
1	10350000	10360000	191	779
1	10360000	10370000	221	1097
1	10370000	10380000	337	1090
1	10380000	10390000	273	963
1	10390000	10400000	1672	895
1	10400000	10410000	255	983
1	10410000	10420000	312	1105
1	10420000	10430000	541	1415
1	10430000	10440000	1329	832
1	10440000	10450000	209	1222
1	10450000	10460000	347	1183
1	10460000	10470000	289	1589
1	10470000	10480000	1465	936
1	10480000	10490000	309	1086
1	10490000	10500000	331	873
1	10500000	10510000	362	1009
1	10510000	10520000	270	729
1	10520000	10530000	134	716
1	10530000	10540000	316	783
1	10540000	10550000	220	1091
1	10550000	10560000	274	970
1	10560000	10570000	175	745
1	10570000	10580000	129	614
1	10580000	10590000	137	607
1	10590000	10600000	142	692
1	10600000	10610000	131	1040
1	10610000	10620000	208	1694
1	10620000	10630000	275	2409
1	10630000	10640000	2378	2339
1	10640000	10650000	605	3491
1	10650000	10660000	601	3014
1	10660000	10670000	474	3078
1	10670000	10680000	747	2472
1	10680000	10690000	663	2060
1	10690000	10700000	3022	1461
1	10700000	10710000	829	2410
1	10710000	10720000	627	1955
1	10720000	10730000	429	2180
1	10730000	10740000	610	1715
1	10740000	10750000	456	1974
1	10750000	10760000	742	1908
1	10760000	10770000	433	1843
1	10770000	10780000	357	1765
1	10780000	10790000	505	1527
1	10790000	10800000	4136	500
1	10800000	10810000	398	1049
1	10810000	10820000	396	1645
1	10820000	10830000	589	1823
1	10830000	10840000	1002	1407
1	10840000	10850000	235	1106
1	10850000	10860000	455	1673
1	10860000	10870000	1588	1106
1	10870000	10880000	307	1454
1	10880000	10890000	1405	1097
1	10890000	10900000	792	1167
1	10900000	10910000	766	1471
1	10910000	10920000	621	1706
1	10920000	10930000	230	950
1	10930000	10940000	455	1833
1	10940000	10950000	1187	1711
1	10950000	10960000	290	1687
1	10960000	10970000	850	1131
1	10970000	10980000	414	1470
1	10980000	10990000	420	1144
1	10990000	11000000	235	872
1	11000000	11010000	281	1219
1	11010000	11020000	1340	1248
1	11020000	11030000	117	709
1	11030000	11040000	336	1503
1	11040000	11050000	482	1808
1	11050000	11060000	1404	1983
1	11060000	11070000	893	1197
1	11070000	11080000	327	1545
1	11080000	11090000	282	755
1	11090000	11100000	1097	1002
1	11100000	11110000	273	1101
1	11110000	11120000	152	1065
1	11120000	11130000	170	1202
1	11130000	11140000	149	983
1	11140000	11150000	107	848
1	11150000	11160000	81	651
1	11160000	11170000	283	851
1	11170000	11180000	153	1039
1	11180000	11190000	98	744
1	11190000	11200000	70	658
1	11200000	11210000	106	659
1	11210000	11220000	90	730
1	11220000	11230000	123	545
1	11230000	11240000	202	919
1	11240000	11250000	207	1081
1	11250000	11260000	176	1127
1	11260000	11270000	916	743
1	11270000	11280000	958	1052
1	11280000	11290000	175	990
1	11290000	11300000	218	949
1	11300000	11310000	353	1688
1	11310000	11320000	444	1214
1	11320000	11330000	469	1292
1	11330000	11340000	655	1478
1	11340000	11350000	360	961
1	11350000	11360000	791	1164
1	11360000	11370000	409	1246
1	11370000	11380000	308	1364
1	11380000	11390000	527	1315
1	11390000	11400000	528	1346
1	11400000	11410000	302	796
1	11410000	11420000	375	836
1	11420000	11430000	293	897
1	11430000	11440000	412	1245
1	11440000	11450000	510	1206
1	11450000	11460000	751	1423
1	11460000	11470000	466	954
1	11470000	11480000	2534	417
1	11480000	11490000	1067	1032
1	11490000	11500000	476	1428
1	11500000	11510000	805	755
1	11510000	11520000	251	1104
1	11520000	11530000	401	1835
1	11530000	11540000	574	2252
1	11540000	11550000	465	1263
1	11550000	11560000	446	492
1	11560000	11570000	508	1222
1	11570000	11580000	578	1179
1	11580000	11590000	285	687
1	11590000	11600000	470	883
1	11600000	11610000	475	1548
1	11610000	11620000	499	969
1	11620000	11630000	451	1106
1	11630000	11640000	694	1035
1	11640000	11650000	1160	1185
1	11650000	11660000	2624	1657
1	11660000	11670000	1832	1631
1	11670000	11680000	267	1871
1	11680000	11690000	1449	1055
1	11690000	11700000	3316	933
1	11700000	11710000	885	1839
1	11710000	11720000	813	1435
1	11720000	11730000	482	1015
1	11730000	11740000	1223	656
1	11740000	11750000	432	1551
1	11750000	11760000	363	1381
1	11760000	11770000	756	1851
1	11770000	11780000	375	1640
1	11780000	11790000	982	1631
1	11790000	11800000	293	1613
1	11800000	11810000	1583	613
1	11810000	11820000	179	796
1	11820000	11830000	156	1345
1	11830000	11840000	281	1616
1	11840000	11850000	530	1116
1	11850000	11860000	1335	1155
1	11860000	11870000	320	829
1	11870000	11880000	462	1635
1	11880000	11890000	566	1734
1	11890000	11900000	1110	1149
1	11900000	11910000	1015	997
1	11910000	11920000	475	1626
1	11920000	11930000	1949	1563
1	11930000	11940000	775	1174
1	11940000	11950000	193	1241
1	11950000	11960000	273	1811
1	11960000	11970000	281	1456
1	11970000	11980000	377	1343
1	11980000	11990000	855	939
1	11990000	12000000	255	1561
1	12000000	12010000	315	1821
1	12010000	12020000	1078	1167
1	12020000	12030000	397	2010
1	12030000	12040000	461	1466
1	12040000	12050000	661	2223
1	12050000	12060000	344	1273
1	12060000	12070000	1895	802
1	12070000	12080000	505	1523
1	12080000	12090000	458	788
1	12090000	12100000	190	931
1	12100000	12110000	303	1292
1	12110000	12120000	335	1386
1	12120000	12130000	472	1331
1	12130000	12140000	461	1382
1	12140000	12150000	866	1362
1	12150000	12160000	415	926
1	12160000	12170000	1509	814
1	12170000	12180000	1084	1284
1	12180000	12190000	696	1307
1	12190000	12200000	424	1844
1	12200000	12210000	458	1476
1	12210000	12220000	402	1099
1	12220000	12230000	324	1008
1	12230000	12240000	1120	686
1	12240000	12250000	180	824
1	12250000	12260000	174	809
1	12260000	12270000	115	498
1	12270000	12280000	118	749
1	12280000	12290000	66	458
1	12290000	12300000	91	689
1	12300000	12310000	105	717
1	12310000	12320000	81	554
1	12320000	12330000	132	834
1	12330000	12340000	67	508
1	12340000	12350000	146	341
1	12350000	12360000	71	617
1	12360000	12370000	148	861
1	12370000	12380000	160	637
1	12380000	12390000	83	334
1	12390000	12400000	152	754
1	12400000	12410000	81	425
1	12410000	12420000	76	432
1	12420000	12430000	54	387
1	12430000	12440000	185	596
1	12440000	12450000	148	492
1	12450000	12460000	112	679
1	12460000	12470000	89	527
1	12470000	12480000	416	490
1	12480000	12490000	147	805
1	12490000	12500000	94	910
1	12500000	12510000	164	1622
1	12510000	12520000	275	1233
1	12520000	12530000	363	1568
1	12530000	12540000	242	879
1	12540000	12550000	520	1846
1	12550000	12560000	399	1635
1	12560000	12570000	241	1111
1	12570000	12580000	269	1521
1	12580000	12590000	168	1079
1	12590000	12600000	1416	1387
1	12600000	12610000	372	1049
1	12610000	12620000	2013	599
1	12620000	12630000	464	1027
1	12630000	12640000	357	1061
1	12640000	12650000	295	1028
1	12650000	12660000	213	905
1	12660000	12670000	146	706
1	12670000	12680000	130	526
1	12680000	12690000	207	514
1	12690000	12700000	268	710
1	12700000	12710000	157	532
1	12710000	12720000	153	556
1	12720000	12730000	192	598
1	12730000	12740000	74	181
1	12740000	12750000	172	516
1	12750000	12760000	192	574
1	12760000	12770000	240	700
1	12770000	12780000	254	857
1	12780000	12790000	256	791
1	12790000	12800000	254	795
1	12800000	12810000	126	396
1	12810000	12820000	217	421
1	12820000	12830000	451	1154
1	12830000	12840000	276	738
1	12840000	12850000	157	486
1	12850000	12860000	154	557
1	12860000	12870000	303	893
1	12870000	12880000	333	983
1	12880000	12890000	370	970
1	12890000	12900000	280	850
1	12900000	12910000	309	1170
1	12910000	12920000	431	906
1	12920000	12930000	389	1238
1	12930000	12940000	384	1085
1	12940000	12950000	399	1201
1	12950000	12960000	187	499
1	13000000	13010000	258	735
1	13010000	13020000	302	798
1	13020000	13030000	376	918
1	13030000	13040000	349	1079
1	13040000	13050000	360	975
1	13050000	13060000	482	1348
1	13060000	13070000	290	893
1	13070000	13080000	596	1696
1	13080000	13090000	341	1218
1	13090000	13100000	410	1635
1	13100000	13110000	211	703
1	13110000	13120000	150	480
1	13120000	13130000	207	830
1	13130000	13140000	417	1494
1	13140000	13150000	436	1403
1	13150000	13160000	424	1407
1	13160000	13170000	348	1010
1	13170000	13180000	468	1303
1	13180000	13190000	349	835
1	13190000	13200000	364	999
1	13200000	13210000	370	768
1	13210000	13220000	319	878
1	13220000	13230000	375	1109
1	13230000	13240000	495	1851
1	13240000	13250000	407	1400
1	13250000	13260000	376	1065
1	13260000	13270000	382	969
1	13270000	13280000	382	1057
1	13280000	13290000	357	949
1	13290000	13300000	397	1161
1	13300000	13310000	278	743
1	13310000	13320000	471	1294
1	13320000	13330000	1100	4528
1	13330000	13340000	330	858
1	13340000	13350000	418	1190
1	13350000	13360000	337	659
1	13360000	13370000	343	1173
1	13370000	13380000	347	1057
1	13380000	13390000	395	1090
1	13390000	13400000	290	1038
1	13400000	13410000	156	692
1	13410000	13420000	185	779
1	13420000	13430000	414	1336
1	13430000	13440000	389	1826
1	13440000	13450000	324	1175
1	13450000	13460000	335	934
1	13460000	13470000	380	1252
1	13470000	13480000	246	710
1	13480000	13490000	495	1283
1	13490000	13500000	436	1052
1	13500000	13510000	467	1207
1	13510000	13520000	2693	768
1	13520000	13530000	405	1279
1	13530000	13540000	287	1100
1	13540000	13550000	403	1304
1	13550000	13560000	193	934
1	13560000	13570000	269	957
1	13570000	13580000	374	1111
1	13580000	13590000	1616	755
1	13590000	13600000	381	1134
1	13600000	13610000	243	902
1	13610000	13620000	192	769
1	13620000	13630000	246	828
1	13630000	13640000	181	780
1	13640000	13650000	241	958
1	13650000	13660000	334	1800
1	13660000	13670000	280	715
1	13670000	13680000	240	901
1	13680000	13690000	113	505
1	13690000	13700000	344	1064
1	13700000	13710000	1487	311
1	13710000	13720000	180	695
1	13720000	13730000	296	642
1	13730000	13740000	175	242
1	13740000	13750000	1211	402
1	13750000	13760000	131	483
1	13760000	13770000	134	786
1	13770000	13780000	104	746
1	13780000	13790000	184	894
1	13790000	13800000	115	864
1	13800000	13810000	289	1836
1	13810000	13820000	340	1456
1	13820000	13830000	356	1260
1	13830000	13840000	242	757
1	13840000	13850000	102	234
1	13850000	13860000	61	206
1	13860000	13870000	180	590
1	13870000	13880000	273	854
1	13880000	13890000	143	363
1	13890000	13900000	1264	623
1	13900000	13910000	176	591
1	13910000	13920000	164	492
1	13920000	13930000	208	673
1	13930000	13940000	206	677
1	13940000	13950000	269	957
1	13950000	13960000	219	584
1	13960000	13970000	399	591
1	13970000	13980000	106	389
1	13980000	13990000	189	818
1	13990000	14000000	107	372
1	14000000	14010000	153	596
1	14010000	14020000	208	459
1	14020000	14030000	197	336
1	14030000	14040000	214	423
1	14040000	14050000	147	326
1	14050000	14060000	124	486
1	14060000	14070000	250	738
1	14070000	14080000	198	759
1	14080000	14090000	68	236
1	14090000	14100000	98	382
1	14100000	14110000	192	586
1	14110000	14120000	326	363
1	14120000	14130000	273	630
1	14130000	14140000	205	454
1	14140000	14150000	222	751
1	14150000	14160000	63	168
1	14160000	14170000	193	525
1	14170000	14180000	186	567
1	14180000	14190000	232	447
1	14190000	14200000	127	409
1	14200000	14210000	185	428
1	14210000	14220000	66	243
1	14220000	14230000	74	232
1	14230000	14240000	136	341
1	14240000	14250000	143	480
1	14250000	14260000	225	665
1	14260000	14270000	143	412
1	14270000	14280000	143	443
1	14280000	14290000	213	463
1	14290000	14300000	174	620
1	14300000	14310000	134	428
1	14310000	14320000	67	227
1	14320000	14330000	109	303
1	14330000	14340000	169	518
1	14340000	14350000	169	603
1	14350000	14360000	151	427
1	14360000	14370000	449	839
1	14370000	14380000	159	433
1	14380000	14390000	311	682
1	14390000	14400000	243	611
1	14400000	14410000	93	271
1	14410000	14420000	201	722
1	14420000	14430000	176	759
1	14430000	14440000	285	735
1	14440000	14450000	208	706
1	14450000	14460000	162	558
1	14460000	14470000	168	551
1	14470000	14480000	179	573
1	14480000	14490000	162	508
1	14490000	14500000	154	492
1	14500000	14510000	191	647
1	14510000	14520000	195	654
1	14520000	14530000	272	681
1	14530000	14540000	178	701
1	14540000	14550000	232	475
1	14550000	14560000	197	615
1	14560000	14570000	220	582
1	14570000	14580000	159	644
1	14580000	14590000	211	814
1	14590000	14600000	2437	654
1	14600000	14610000	211	411
1	14610000	14620000	173	754
1	14620000	14630000	194	948
1	14630000	14640000	244	1038
1	14640000	14650000	119	588
1	14650000	14660000	171	776
1	14660000	14670000	276	882
1	14670000	14680000	211	708
1	14680000	14690000	240	899
1	14690000	14700000	273	894
1	14700000	14710000	193	673
1	14710000	14720000	257	1056
1	14720000	14730000	362	1068
1	14730000	14740000	571	1223
1	14740000	14750000	207	606
1	14750000	14760000	183	681
1	14760000	14770000	263	1007
1	14770000	14780000	472	1056
1	14780000	14790000	332	1018
1	14790000	14800000	315	1300
1	14800000	14810000	422	1316
1	14810000	14820000	239	622
1	14820000	14830000	385	1132
1	14830000	14840000	228	1064
1	14840000	14850000	212	819
1	14850000	14860000	311	1250
1	14860000	14870000	350	896
1	14870000	14880000	191	505
1	14880000	14890000	345	906
1	14890000	14900000	293	1085
1	14900000	14910000	290	1490
1	14910000	14920000	377	1113
1	14920000	14930000	2158	1064
1	14930000	14940000	333	1594
1	14940000	14950000	584	1121
1	14950000	14960000	311	1608
1	14960000	14970000	327	1288
1	14970000	14980000	448	1936
1	14980000	14990000	466	1371
1	14990000	15000000	432	1757
1	15000000	15010000	642	1461
1	15010000	15020000	417	1547
1	15020000	15030000	521	1480
1	15030000	15040000	328	1489
1	15040000	15050000	457	1674
1	15050000	15060000	228	1580
1	15060000	15070000	234	1507
1	15070000	15080000	296	1368
1	15080000	15090000	345	1018
1	15090000	15100000	569	1247
1	15100000	15110000	563	893
1	15110000	15120000	465	1156
1	15120000	15130000	385	1032
1	15130000	15140000	355	747
1	15140000	15150000	357	871
1	15150000	15160000	3814	738
1	15160000	15170000	293	698
1	15170000	15180000	463	1051
1	15180000	15190000	343	948
1	15190000	15200000	314	1252
1	15200000	15210000	274	1116
1	15210000	15220000	271	950
1	15220000	15230000	325	935
1	15230000	15240000	254	808
1	15240000	15250000	1251	780
1	15250000	15260000	193	666
1	15260000	15270000	398	477
1	15270000	15280000	478	1025
1	15280000	15290000	204	890
1	15290000	15300000	283	919
1	15300000	15310000	366	1041
1	15310000	15320000	301	1195
1	15320000	15330000	527	985
1	15330000	15340000	200	1172
1	15340000	15350000	557	918
1	15350000	15360000	388	1354
1	15360000	15370000	257	1306
1	15370000	15380000	559	1439
1	15380000	15390000	604	1328
1	15390000	15400000	309	1352
1	15400000	15410000	978	829
1	15410000	15420000	2049	1316
1	15420000	15430000	465	2223
1	15430000	15440000	474	1291
1	15440000	15450000	454	1329
1	15450000	15460000	183	999
1	15460000	15470000	320	1345
1	15470000	15480000	206	1084
1	15480000	15490000	196	1269
1	15490000	15500000	230	1107
1	15500000	15510000	235	1319
1	15510000	15520000	99	668
1	15520000	15530000	1282	540
1	15530000	15540000	230	861
1	15540000	15550000	142	715
1	15550000	15560000	129	864
1	15560000	15570000	137	943
1	15570000	15580000	245	1153
1	15580000	15590000	1581	1311
1	15590000	15600000	205	1088
1	15600000	15610000	939	1134
1	15610000	15620000	939	839
1	15620000	15630000	118	563
1	15630000	15640000	101	847
1	15640000	15650000	252	1065
1	15650000	15660000	102	639
1	15660000	15670000	69	478
1	15670000	15680000	218	831
1	15680000	15690000	1761	1060
1	15690000	15700000	314	975
1	15700000	15710000	242	1601
1	15710000	15720000	248	1433
1	15720000	15730000	261	2291
1	15730000	15740000	374	3111
1	15740000	15750000	627	2083
1	15750000	15760000	2440	1509
1	15760000	15770000	572	1649
1	15770000	15780000	392	1491
1	15780000	15790000	333	1401
1	15790000	15800000	516	1294
1	15800000	15810000	411	1209
1	15810000	15820000	292	1203
1	15820000	15830000	340	1431
1	15830000	15840000	2001	1009
1	15840000	15850000	2780	721
1	15850000	15860000	328	696
1	15860000	15870000	201	948
1	15870000	15880000	114	612
1	15880000	15890000	234	645
1	15890000	15900000	162	913
1	15900000	15910000	154	789
1	15910000	15920000	97	557
1	15920000	15930000	119	825
1	15930000	15940000	350	1810
1	15940000	15950000	532	2575
1	15950000	15960000	602	813
1	15960000	15970000	298	883
1	15970000	15980000	805	776
1	15980000	15990000	204	765
1	15990000	16000000	331	1696
1	16000000	16010000	477	1267
1	16010000	16020000	1299	1682
1	16020000	16030000	1133	1759
1	16030000	16040000	560	1611
1	16040000	16050000	899	1522
1	16050000	16060000	694	1659
1	16060000	16070000	635	1571
1	16070000	16080000	1740	1100
1	16080000	16090000	512	1643
1	16090000	16100000	666	1512
1	16100000	16110000	233	704
1	16110000	16120000	384	1862
1	16120000	16130000	535	1615
1	16130000	16140000	558	2238
1	16140000	16150000	826	1438
1	16150000	16160000	2782	954
1	16160000	16170000	1842	1232
1	16170000	16180000	857	1516
1	16180000	16190000	593	1869
1	16190000	16200000	328	1017
1	16200000	16210000	1286	1461
1	16210000	16220000	1251	1007
1	16220000	16230000	1486	1096
1	16230000	16240000	785	1329
1	16240000	16250000	294	933
1	16250000	16260000	128	565
1	16260000	16270000	195	828
1	16270000	16280000	338	943
1	16280000	16290000	254	806
1	16290000	16300000	245	782
1	16300000	16310000	156	844
1	16310000	16320000	254	986
1	16320000	16330000	150	781
1	16330000	16340000	213	1234
1	16340000	16350000	248	1079
1	16350000	16360000	1173	846
1	16360000	16370000	1002	922
1	16370000	16380000	307	1122
1	16380000	16390000	309	1338
1	16390000	16400000	209	1108
1	16400000	16410000	293	1644
1	16410000	16420000	285	1502
1	16420000	16430000	245	1083
1	16430000	16440000	241	885
1	16440000	16450000	1239	1250
1	16450000	16460000	196	1062
1	16460000	16470000	109	886
1	16470000	16480000	241	1677
1	16480000	16490000	291	1931
1	16490000	16500000	1966	1110
1	16500000	16510000	477	1027
1	16510000	16520000	1654	847
1	16520000	16530000	626	877
1	16530000	16540000	4005	2882
1	16540000	16550000	1055	2153
1	16550000	16560000	271	1516
1	16560000	16570000	753	2080
1	16570000	16580000	717	2045
1	16580000	16590000	890	3045
1	16590000	16600000	531	1431
1	16600000	16610000	447	1908
1	16610000	16620000	5850	2749
1	16620000	16630000	1047	6870
1	16630000	16640000	570	5241
1	16640000	16650000	7348	3587
1	16650000	16660000	539	2542
1	16660000	16670000	1705	832
1	16670000	16680000	657	2124
1	16680000	16690000	892	1269
1	16690000	16700000	8231	2008
1	16700000	16710000	6135	2169
1	16710000	16720000	1015	2693
1	16720000	16730000	800	3023
1	16730000	16740000	569	1801
1	16740000	16750000	1869	1459
1	16750000	16760000	2317	2307
1	16760000	16770000	1001	2568
1	16770000	16780000	715	2103
1	16780000	16790000	235	937
1	16790000	16800000	217	985
1	16840000	16850000	33	145
1	16850000	16860000	725	1524
1	16860000	16870000	647	1552
1	16870000	16880000	3097	2457
1	16880000	16890000	1078	822
1	16890000	16900000	1281	790
1	16900000	16910000	788	643
1	16910000	16920000	2676	1337
1	16920000	16930000	636	2474
1	16930000	16940000	439	2829
1	16940000	16950000	561	3056
1	16950000	16960000	641	2540
1	16960000	16970000	1070	2096
1	16970000	16980000	681	2266
1	16980000	16990000	1459	2125
1	16990000	17000000	317	2368
1	17000000	17010000	307	2073
1	17010000	17020000	1582	785
1	17020000	17030000	128	880
1	17030000	17040000	101	678
1	17040000	17050000	190	778
1	17050000	17060000	715	888
1	17060000	17070000	351	685
1	17070000	17080000	344	1271
1	17080000	17090000	391	1256
1	17090000	17100000	436	1013
1	17100000	17110000	329	1310
1	17110000	17120000	1226	756
1	17120000	17130000	614	987
1	17130000	17140000	255	1053
1	17140000	17150000	410	722
1	17150000	17160000	178	390
1	17160000	17170000	235	1014
1	17170000	17180000	159	486
1	17180000	17190000	426	750
1	17190000	17200000	379	1172
1	17200000	17210000	296	733
1	17210000	17220000	516	1173
1	17220000	17230000	299	1580
1	17230000	17240000	495	1080
1	17240000	17250000	405	1520
1	17250000	17260000	448	1123
1	17260000	17270000	149	871
1	17270000	17280000	523	1339
1	17280000	17290000	491	1084
1	17290000	17300000	243	664
1	17300000	17310000	597	675
1	17310000	17320000	570	1219
1	17320000	17330000	108	398
1	17330000	17340000	402	1213
1	17340000	17350000	321	1320
1	17350000	17360000	608	1280
1	17360000	17370000	269	1201
1	17370000	17380000	469	1397
1	17380000	17390000	278	1410
1	17390000	17400000	353	1340
1	17400000	17410000	411	1599
1	17410000	17420000	331	1477
1	17420000	17430000	481	1606
1	17430000	17440000	2532	682
1	17440000	17450000	437	1201
1	17450000	17460000	412	1504
1	17460000	17470000	439	1595
1	17470000	17480000	440	1308
1	17480000	17490000	464	1666
1	17490000	17500000	301	999
1	17500000	17510000	577	1133
1	17510000	17520000	384	1000
1	17520000	17530000	524	1087
1	17530000	17540000	1598	909
1	17540000	17550000	1062	726
1	17550000	17560000	363	910
1	17560000	17570000	508	1252
1	17570000	17580000	522	1598
1	17580000	17590000	658	979
1	17590000	17600000	566	1711
1	17600000	17610000	596	1681
1	17610000	17620000	644	1599
1	17620000	17630000	410	1719
1	17630000	17640000	509	1540
1	17640000	17650000	421	2173
1	17650000	17660000	381	1337
1	17660000	17670000	468	1782
1	17670000	17680000	551	1791
1	17680000	17690000	329	1558
1	17690000	17700000	567	1627
1	17700000	17710000	338	1317
1	17710000	17720000	338	1215
1	17720000	17730000	355	1038
1	17730000	17740000	431	1034
1	17740000	17750000	332	1013
1	17750000	17760000	213	650
1	17760000	17770000	473	1571
1	17770000	17780000	451	1111
1	17780000	17790000	201	709
1	17790000	17800000	434	960
1	17800000	17810000	259	800
1	17810000	17820000	162	486
1	17820000	17830000	510	964
1	17830000	17840000	331	785
1	17840000	17850000	529	992
1	17850000	17860000	298	1042
1	17860000	17870000	261	572
1	17870000	17880000	260	637
1	17880000	17890000	421	966
1	17890000	17900000	400	896
1	17900000	17910000	194	320
1	17910000	17920000	519	627
1	17920000	17930000	463	774
1	17930000	17940000	246	551
1	17940000	17950000	310	674
1	17950000	17960000	510	1068
1	17960000	17970000	256	674
1	17970000	17980000	259	726
1	17980000	17990000	325	577
1	17990000	18000000	274	520
1	18000000	18010000	600	902
1	18010000	18020000	374	756
1	18020000	18030000	404	889
1	18030000	18040000	253	629
1	18040000	18050000	371	737
1	18050000	18060000	287	760
1	18060000	18070000	396	910
1	18070000	18080000	404	1079
1	18080000	18090000	348	659
1	18090000	18100000	275	444
1	18100000	18110000	2732	584
1	18110000	18120000	1935	426
1	18120000	18130000	358	1005
1	18130000	18140000	419	777
1	18140000	18150000	431	1381
1	18150000	18160000	348	1247
1	18160000	18170000	315	1069
1	18170000	18180000	506	890
1	18180000	18190000	299	699
1	18190000	18200000	606	807
1	18200000	18210000	296	715
1	18210000	18220000	290	656
1	18220000	18230000	333	771
1	18230000	18240000	400	479
1	18240000	18250000	309	805
1	18250000	18260000	308	427
1	18260000	18270000	328	720
1	18270000	18280000	340	956
1	18280000	18290000	521	1114
1	18290000	18300000	924	1078
1	18300000	18310000	376	861
1	18310000	18320000	249	680
1	18320000	18330000	432	1095
1	18330000	18340000	292	805
1	18340000	18350000	296	626
1	18350000	18360000	489	781
1	18360000	18370000	327	849
1	18370000	18380000	325	909
1	18380000	18390000	445	673
1	18390000	18400000	272	709
1	18400000	18410000	411	779
1	18410000	18420000	243	623
1	18420000	18430000	108	354
1	18430000	18440000	221	553
1	18440000	18450000	252	645
1	18450000	18460000	196	573
1	18460000	18470000	340	985
1	18470000	18480000	434	822
1	18480000	18490000	640	1613
1	18490000	18500000	155	507
1	18500000	18510000	276	460
1	18510000	18520000	218	591
1	18520000	18530000	125	376
1	18530000	18540000	337	735
1	18540000	18550000	489	715
1	18550000	18560000	942	1166
1	18560000	18570000	341	882
1	18570000	18580000	662	1046
1	18580000	18590000	646	806
1	18590000	18600000	707	726
1	18600000	18610000	508	1333
1	18610000	18620000	369	704
1	18620000	18630000	616	785
1	18630000	18640000	5767	251
1	18640000	18650000	4825	347
1	18650000	18660000	901	584
1	18660000	18670000	556	992
1	18670000	18680000	650	1136
1	18680000	18690000	559	1056
1	18690000	18700000	795	922
1	18700000	18710000	632	1203
1	18710000	18720000	1758	1053
1	18720000	18730000	906	984
1	18730000	18740000	629	1062
1	18740000	18750000	274	734
1	18750000	18760000	199	458
1	18760000	18770000	263	710
1	18770000	18780000	366	605
1	18780000	18790000	471	897
1	18790000	18800000	503	1057
1	18800000	18810000	541	1059
1	18810000	18820000	956	1047
1	18820000	18830000	438	1156
1	18830000	18840000	343	928
1	18840000	18850000	180	614
1	18850000	18860000	348	1189
1	18860000	18870000	472	1292
1	18870000	18880000	468	1849
1	18880000	18890000	379	2138
1	18890000	18900000	323	1211
1	18900000	18910000	1804	395
1	18910000	18920000	470	1972
1	18920000	18930000	1397	1027
1	18930000	18940000	231	1317
1	18940000	18950000	737	1368
1	18950000	18960000	3696	590
1	18960000	18970000	184	802
1	18970000	18980000	303	820
1	18980000	18990000	107	551
1	18990000	19000000	270	821
1	19000000	19010000	160	768
1	19010000	19020000	342	1143
1	19020000	19030000	459	710
1	19030000	19040000	383	1474
1	19040000	19050000	402	1122
1	19050000	19060000	804	1503
1	19060000	19070000	592	1569
1	19070000	19080000	525	1763
1	19080000	19090000	391	1051
1	19090000	19100000	105	679
1	19100000	19110000	101	802
1	19110000	19120000	142	877
1	19120000	19130000	219	590
1	19130000	19140000	49	386
1	19140000	19150000	75	660
1	19150000	19160000	76	535
1	19160000	19170000	108	600
1	19170000	19180000	73	445
1	19180000	19190000	154	404
1	19190000	19200000	57	548
1	19200000	19210000	379	500
1	19210000	19220000	901	446
1	19220000	19230000	196	957
1	19230000	19240000	187	1139
1	19240000	19250000	238	1056
1	19250000	19260000	1554	1028
1	19260000	19270000	286	1364
1	19270000	19280000	1141	1171
1	19280000	19290000	1196	1394
1	19290000	19300000	134	677
1	19300000	19310000	135	1014
1	19310000	19320000	2069	763
1	19320000	19330000	808	2066
1	19330000	19340000	310	1948
1	19340000	19350000	512	2045
1	19350000	19360000	313	1660
1	19360000	19370000	385	1092
1	19370000	19380000	427	1280
1	19380000	19390000	185	1122
1	19390000	19400000	429	1474
1	19400000	19410000	231	1093
1	19410000	19420000	151	773
1	19420000	19430000	216	875
1	19430000	19440000	397	966
1	19440000	19450000	484	1040
1	19450000	19460000	323	863
1	19460000	19470000	422	906
1	19470000	19480000	522	775
1	19480000	19490000	1711	850
1	19490000	19500000	160	511
1	19500000	19510000	411	1221
1	19510000	19520000	185	857
1	19520000	19530000	111	601
1	19530000	19540000	180	740
1	19540000	19550000	115	389
1	19550000	19560000	240	620
1	19560000	19570000	270	1102
1	19570000	19580000	172	812
1	19580000	19590000	228	763
1	19590000	19600000	1126	493
1	19600000	19610000	105	491
1	19610000	19620000	181	650
1	19620000	19630000	142	872
1	19630000	19640000	302	1014
1	19640000	19650000	3615	1039
1	19650000	19660000	783	1752
1	19660000	19670000	3149	1272
1	19670000	19680000	410	1124
1	19680000	19690000	219	1135
1	19690000	19700000	196	1276
1	19700000	19710000	329	1033
1	19710000	19720000	244	954
1	19720000	19730000	109	898
1	19730000	19740000	162	927
1	19740000	19750000	208	1261
1	19750000	19760000	177	1208
1	19760000	19770000	227	1294
1	19770000	19780000	200	1131
1	19780000	19790000	183	966
1	19790000	19800000	944	921
1	19800000	19810000	620	927
1	19810000	19820000	232	1042
1	19820000	19830000	204	729
1	19830000	19840000	189	751
1	19840000	19850000	207	664
1	19850000	19860000	250	718
1	19860000	19870000	178	423
1	19870000	19880000	328	1027
1	19880000	19890000	1309	565
1	19890000	19900000	80	519
1	19900000	19910000	102	762
1	19910000	19920000	264	1071
1	19920000	19930000	400	1256
1	19930000	19940000	183	562
1	19940000	19950000	192	761
1	19950000	19960000	289	626
1	19960000	19970000	228	668
1	19970000	19980000	320	636
1	19980000	19990000	311	948
1	19990000	20000000	212	455
1	20000000	20010000	133	258
1	20010000	20020000	91	287
1	20020000	20030000	104	373
1	20030000	20040000	136	393
1	20040000	20050000	84	280
1	20050000	20060000	68	188
1	20060000	20070000	182	630
1	20070000	20080000	265	987
1	20080000	20090000	521	927
1	20090000	20100000	174	656
1	20100000	20110000	364	663
1	20110000	20120000	315	1146
1	20120000	20130000	276	731
1	20130000	20140000	159	609
1	20140000	20150000	409	1599
1	20150000	20160000	863	1539
1	20160000	20170000	354	1218
1	20170000	20180000	409	1856
1	20180000	20190000	1031	635
1	20190000	20200000	323	762
1	20200000	20210000	270	912
1	20210000	20220000	513	597
1	20220000	20230000	276	730
[truncated: 292,943+ more rows]

## Sheet: UBS-rep2
ref	start	end	converted	unconverted
1	10000	20000	1706	5600
1	20000	30000	6809	3411
1	30000	40000	1258	2796
1	40000	50000	151	535
1	50000	60000	107	370
1	60000	70000	114	363
1	70000	80000	205	457
1	80000	90000	166	531
1	90000	100000	714	995
1	100000	110000	308	763
1	110000	120000	461	776
1	120000	130000	557	2263
1	130000	140000	2183	14389
1	140000	150000	929	3746
1	150000	160000	653	2942
1	160000	170000	786	4050
1	170000	180000	1040	3733
1	180000	190000	2048	6335
1	190000	200000	6587	2991
1	200000	210000	2061	1580
1	250000	260000	120	642
1	260000	270000	903	1712
1	270000	280000	528	1030
1	280000	290000	368	771
1	290000	300000	472	902
1	340000	350000	181	1111
1	350000	360000	1270	1840
1	360000	370000	812	4459
1	370000	380000	1276	2866
1	380000	390000	802	3583
1	390000	400000	417	1043
1	400000	410000	675	1161
1	410000	420000	428	992
1	420000	430000	205	454
1	430000	440000	912	2482
1	440000	450000	339	784
1	450000	460000	413	999
1	460000	470000	443	1124
1	470000	480000	701	1404
1	480000	490000	1550	6636
1	490000	500000	1774	11846
1	500000	510000	779	3310
1	510000	520000	639	2986
1	520000	530000	877	4874
1	530000	540000	641	2702
1	580000	590000	602	557
1	590000	600000	1445	6274
1	600000	610000	1120	3262
1	610000	620000	784	3537
1	620000	630000	711	916
1	630000	640000	2058	757
1	640000	650000	576	1348
1	650000	660000	264	613
1	660000	670000	1387	1949
1	670000	680000	242	529
1	680000	690000	279	379
1	690000	700000	545	1421
1	700000	710000	371	1013
1	710000	720000	897	2627
1	720000	730000	2058	13651
1	730000	740000	1085	4894
1	740000	750000	868	3427
1	750000	760000	630	2723
1	760000	770000	622	3064
1	770000	780000	1498	2964
1	780000	790000	763	551
1	790000	800000	250	696
1	800000	810000	144	648
1	810000	820000	226	558
1	820000	830000	2290	579
1	830000	840000	213	809
1	840000	850000	178	799
1	850000	860000	604	1349
1	860000	870000	621	1043
1	870000	880000	646	928
1	880000	890000	149	397
1	890000	900000	719	881
1	900000	910000	1899	1652
1	910000	920000	1828	2159
1	920000	930000	5637	1433
1	930000	940000	2174	2185
1	940000	950000	3935	1673
1	950000	960000	1414	2155
1	960000	970000	3345	2200
1	970000	980000	2055	2799
1	980000	990000	1019	2085
1	990000	1000000	3928	1133
1	1000000	1010000	3620	1892
1	1010000	1020000	1372	1816
1	1020000	1030000	1861	1930
1	1030000	1040000	2681	1486
1	1040000	1050000	2200	3719
1	1050000	1060000	2108	2475
1	1060000	1070000	3966	1637
1	1070000	1080000	2139	3004
1	1080000	1090000	1092	3683
1	1090000	1100000	226	1663
1	1100000	1110000	234	1459
1	1110000	1120000	2043	1603
1	1120000	1130000	1181	2432
1	1130000	1140000	1467	2667
1	1140000	1150000	1076	2891
1	1150000	1160000	1158	2160
1	1160000	1170000	1174	3521
1	1170000	1180000	1659	2361
1	1180000	1190000	1184	2733
1	1190000	1200000	313	1482
1	1200000	1210000	3654	1926
1	1210000	1220000	1337	2419
1	1220000	1230000	429	3430
1	1230000	1240000	2837	2360
1	1240000	1250000	2271	4826
1	1250000	1260000	505	2365
1	1260000	1270000	447	1701
1	1270000	1280000	2426	1281
1	1280000	1290000	913	3354
1	1290000	1300000	928	3972
1	1300000	1310000	3033	1737
1	1310000	1320000	350	2502
1	1320000	1330000	1523	1941
1	1330000	1340000	582	3299
1	1340000	1350000	1860	2055
1	1350000	1360000	3349	1339
1	1360000	1370000	683	1541
1	1370000	1380000	1846	1440
1	1380000	1390000	294	1923
1	1390000	1400000	1439	1068
1	1400000	1410000	1988	1205
1	1410000	1420000	547	1823
1	1420000	1430000	2553	1536
1	1430000	1440000	3138	1882
1	1440000	1450000	738	2377
1	1450000	1460000	703	3379
1	1460000	1470000	819	2033
1	1470000	1480000	1654	2405
1	1480000	1490000	420	3303
1	1490000	1500000	385	2787
1	1500000	1510000	932	2145
1	1510000	1520000	1964	2606
1	1520000	1530000	403	4049
1	1530000	1540000	928	3275
1	1540000	1550000	1565	2892
1	1550000	1560000	321	2066
1	1560000	1570000	272	1709
1	1570000	1580000	1624	1369
1	1580000	1590000	702	1556
1	1590000	1600000	1597	1720
1	1600000	1610000	1765	1790
1	1610000	1620000	2044	1216
1	1620000	1630000	1415	3416
1	1630000	1640000	4513	3997
1	1640000	1650000	440	3191
1	1650000	1660000	1186	1357
1	1660000	1670000	423	2070
1	1670000	1680000	719	2288
1	1680000	1690000	488	2314
1	1690000	1700000	3182	2177
1	1700000	1710000	2530	5149
1	1710000	1720000	419	1696
1	1720000	1730000	1305	1362
1	1730000	1740000	432	2247
1	1740000	1750000	2681	1663
1	1750000	1760000	578	3331
1	1760000	1770000	476	1650
1	1770000	1780000	1535	681
1	1780000	1790000	896	1132
1	1790000	1800000	262	1395
1	1800000	1810000	210	1050
1	1810000	1820000	184	1077
1	1820000	1830000	169	802
1	1830000	1840000	177	1114
1	1840000	1850000	269	766
1	1850000	1860000	340	998
1	1860000	1870000	279	979
1	1870000	1880000	204	1057
1	1880000	1890000	428	980
1	1890000	1900000	2696	1009
1	1900000	1910000	1633	1673
1	1910000	1920000	1417	1796
1	1920000	1930000	824	2646
1	1930000	1940000	541	1968
1	1940000	1950000	1247	2260
1	1950000	1960000	610	1990
1	1960000	1970000	948	1880
1	1970000	1980000	633	2866
1	1980000	1990000	622	3679
1	1990000	2000000	648	1468
1	2000000	2010000	909	1133
1	2010000	2020000	2175	1339
1	2020000	2030000	1025	2588
1	2030000	2040000	447	2176
1	2040000	2050000	2107	1700
1	2050000	2060000	3195	2308
1	2060000	2070000	261	1956
1	2070000	2080000	462	2615
1	2080000	2090000	305	2580
1	2090000	2100000	462	2681
1	2100000	2110000	559	2851
1	2110000	2120000	513	2003
1	2120000	2130000	1534	2655
1	2130000	2140000	845	1729
1	2140000	2150000	668	1911
1	2150000	2160000	388	1624
1	2160000	2170000	356	2112
1	2170000	2180000	633	2415
1	2180000	2190000	653	2408
1	2190000	2200000	1434	1920
1	2200000	2210000	1592	1913
1	2210000	2220000	1169	1756
1	2220000	2230000	3250	1268
1	2230000	2240000	1295	1793
1	2240000	2250000	703	1616
1	2250000	2260000	361	1623
1	2260000	2270000	325	1780
1	2270000	2280000	747	2172
1	2280000	2290000	587	2913
1	2290000	2300000	1166	1876
1	2300000	2310000	1132	2156
1	2310000	2320000	2047	2319
1	2320000	2330000	759	2974
1	2330000	2340000	493	3278
1	2340000	2350000	420	2907
1	2350000	2360000	418	2529
1	2360000	2370000	271	803
1	2370000	2380000	349	2210
1	2380000	2390000	510	2009
1	2390000	2400000	1298	1294
1	2400000	2410000	295	2298
1	2410000	2420000	2574	1445
1	2420000	2430000	471	1990
1	2430000	2440000	914	2129
1	2440000	2450000	2521	2476
1	2450000	2460000	1073	2733
1	2460000	2470000	1713	1913
1	2470000	2480000	1031	2784
1	2480000	2490000	399	1906
1	2490000	2500000	840	3071
1	2500000	2510000	1109	3055
1	2510000	2520000	293	3324
1	2520000	2530000	2708	1821
1	2530000	2540000	2078	1696
1	2540000	2550000	2660	1123
1	2550000	2560000	1326	2022
1	2560000	2570000	554	2478
1	2570000	2580000	599	1033
1	2580000	2590000	1657	1106
1	2590000	2600000	725	2023
1	2600000	2610000	496	2061
1	2610000	2620000	560	1234
1	2620000	2630000	1446	799
1	2630000	2640000	480	1621
1	2640000	2650000	1469	1443
1	2650000	2660000	10991	9132
1	2660000	2670000	16629	18494
1	2670000	2680000	19208	20103
1	2680000	2690000	9267	7381
1	2690000	2700000	5747	2966
1	2700000	2710000	1490	677
1	2740000	2750000	1219	729
1	2750000	2760000	4060	2346
1	2760000	2770000	3854	1903
1	2770000	2780000	2989	1373
1	2780000	2790000	1373	1184
1	2790000	2800000	1107	1018
1	2800000	2810000	1035	2679
1	2810000	2820000	338	1701
1	2820000	2830000	788	1882
1	2830000	2840000	449	1843
1	2840000	2850000	709	962
1	2850000	2860000	385	1806
1	2860000	2870000	1260	2230
1	2870000	2880000	513	2260
1	2880000	2890000	974	2100
1	2890000	2900000	392	1870
1	2900000	2910000	594	2712
1	2910000	2920000	483	2096
1	2920000	2930000	623	2126
1	2930000	2940000	440	2183
1	2940000	2950000	480	1627
1	2950000	2960000	218	813
1	2960000	2970000	513	1396
1	2970000	2980000	840	1669
1	2980000	2990000	418	1756
1	2990000	3000000	168	834
1	3000000	3010000	411	1517
1	3010000	3020000	778	2117
1	3020000	3030000	540	1691
1	3030000	3040000	580	2225
1	3040000	3050000	94	500
1	3050000	3060000	155	811
1	3060000	3070000	4091	1791
1	3070000	3080000	4404	1393
1	3080000	3090000	535	2333
1	3090000	3100000	949	2432
1	3100000	3110000	429	1775
1	3110000	3120000	454	2631
1	3120000	3130000	541	2384
1	3130000	3140000	809	2419
1	3140000	3150000	497	2153
1	3150000	3160000	803	1625
1	3160000	3170000	804	2413
1	3170000	3180000	1343	1400
1	3180000	3190000	1460	1772
1	3190000	3200000	531	2326
1	3200000	3210000	733	2537
1	3210000	3220000	784	2057
1	3220000	3230000	650	1658
1	3230000	3240000	441	2331
1	3240000	3250000	1437	2085
1	3250000	3260000	551	1677
1	3260000	3270000	396	2283
1	3270000	3280000	492	2688
1	3280000	3290000	547	2263
1	3290000	3300000	512	2276
1	3300000	3310000	325	1592
1	3310000	3320000	837	1574
1	3320000	3330000	1004	1895
1	3330000	3340000	560	1651
1	3340000	3350000	398	1820
1	3350000	3360000	1040	2061
1	3360000	3370000	883	2201
1	3370000	3380000	492	1694
1	3380000	3390000	552	1928
1	3390000	3400000	1598	1624
1	3400000	3410000	493	2459
1	3410000	3420000	423	2582
1	3420000	3430000	861	2130
1	3430000	3440000	562	2393
1	3440000	3450000	340	1174
1	3450000	3460000	2428	1521
1	3460000	3470000	627	3383
1	3470000	3480000	1143	3153
1	3480000	3490000	1007	1801
1	3490000	3500000	831	2691
1	3500000	3510000	456	2994
1	3510000	3520000	832	2727
1	3520000	3530000	458	2917
1	3530000	3540000	2381	2092
1	3540000	3550000	850	3063
1	3550000	3560000	381	2550
1	3560000	3570000	462	2552
1	3570000	3580000	373	1899
1	3580000	3590000	560	2596
1	3590000	3600000	1345	2647
1	3600000	3610000	848	2261
1	3610000	3620000	2359	1087
1	3620000	3630000	1541	841
1	3630000	3640000	261	2186
1	3640000	3650000	548	2130
1	3650000	3660000	4206	1108
1	3660000	3670000	632	1147
1	3670000	3680000	1016	1821
1	3680000	3690000	939	2282
1	3690000	3700000	857	2713
1	3700000	3710000	1399	2336
1	3710000	3720000	1045	2145
1	3720000	3730000	790	1691
1	3730000	3740000	746	2438
1	3740000	3750000	1395	1588
1	3750000	3760000	329	1486
1	3760000	3770000	398	1578
1	3770000	3780000	1797	1682
1	3780000	3790000	319	2305
1	3790000	3800000	1509	1127
1	3800000	3810000	406	959
1	3810000	3820000	298	1617
1	3820000	3830000	238	1481
1	3830000	3840000	115	1068
1	3840000	3850000	214	851
1	3850000	3860000	1574	979
1	3860000	3870000	261	1284
1	3870000	3880000	267	1666
1	3880000	3890000	457	1411
1	3890000	3900000	605	1391
1	3900000	3910000	1626	1181
1	3910000	3920000	824	1905
1	3920000	3930000	417	1138
1	3930000	3940000	278	978
1	3940000	3950000	457	1531
1	3950000	3960000	465	1016
1	3960000	3970000	207	774
1	3970000	3980000	338	1330
1	3980000	3990000	339	783
1	3990000	4000000	576	1065
1	4000000	4010000	594	1586
1	4010000	4020000	350	1070
1	4020000	4030000	452	955
1	4030000	4040000	182	493
1	4040000	4050000	444	807
1	4050000	4060000	386	1396
1	4060000	4070000	504	1291
1	4070000	4080000	549	1251
1	4080000	4090000	291	1024
1	4090000	4100000	246	943
1	4100000	4110000	414	1034
1	4110000	4120000	332	866
1	4120000	4130000	461	1395
1	4130000	4140000	442	993
1	4140000	4150000	366	1036
1	4150000	4160000	539	1498
1	4160000	4170000	476	1169
1	4170000	4180000	558	1260
1	4180000	4190000	224	639
1	4190000	4200000	73	162
1	4200000	4210000	108	286
1	4210000	4220000	459	1364
1	4220000	4230000	284	924
1	4230000	4240000	123	402
1	4240000	4250000	89	233
1	4250000	4260000	147	317
1	4260000	4270000	176	428
1	4270000	4280000	294	578
1	4280000	4290000	98	288
1	4290000	4300000	141	522
1	4300000	4310000	1086	1039
1	4310000	4320000	215	520
1	4320000	4330000	327	832
1	4330000	4340000	255	755
1	4340000	4350000	306	860
1	4350000	4360000	420	1206
1	4360000	4370000	234	862
1	4370000	4380000	148	459
1	4380000	4390000	158	295
1	4390000	4400000	190	676
1	4400000	4410000	256	699
1	4410000	4420000	120	470
1	4420000	4430000	230	709
1	4430000	4440000	252	573
1	4440000	4450000	313	663
1	4450000	4460000	165	658
1	4460000	4470000	367	1298
1	4470000	4480000	151	527
1	4480000	4490000	447	1299
1	4490000	4500000	309	678
1	4500000	4510000	416	1106
1	4510000	4520000	441	1012
1	4520000	4530000	255	551
1	4530000	4540000	158	417
1	4540000	4550000	180	490
1	4550000	4560000	222	581
1	4560000	4570000	354	623
1	4570000	4580000	152	419
1	4580000	4590000	451	417
1	4590000	4600000	324	1433
1	4600000	4610000	349	882
1	4610000	4620000	296	1133
1	4620000	4630000	353	1454
1	4630000	4640000	556	1328
1	4640000	4650000	171	462
1	4650000	4660000	5726	476
1	4660000	4670000	365	1174
1	4670000	4680000	289	1005
1	4680000	4690000	361	1072
1	4690000	4700000	470	1750
1	4700000	4710000	388	1231
1	4710000	4720000	1105	1418
1	4720000	4730000	585	1850
1	4730000	4740000	441	1135
1	4740000	4750000	421	1303
1	4750000	4760000	370	775
1	4760000	4770000	301	802
1	4770000	4780000	463	1439
1	4780000	4790000	271	1332
1	4790000	4800000	228	607
1	4800000	4810000	81	368
1	4810000	4820000	70	120
1	4820000	4830000	213	567
1	4830000	4840000	245	358
1	4840000	4850000	85	171
1	4850000	4860000	115	326
1	4860000	4870000	281	649
1	4870000	4880000	230	545
1	4880000	4890000	159	354
1	4890000	4900000	187	504
1	4900000	4910000	143	563
1	4910000	4920000	201	692
1	4920000	4930000	122	371
1	4930000	4940000	264	758
1	4940000	4950000	146	612
1	4950000	4960000	144	410
1	4960000	4970000	305	881
1	4970000	4980000	306	1022
1	4980000	4990000	295	618
1	4990000	5000000	106	248
1	5000000	5010000	216	420
1	5010000	5020000	189	508
1	5020000	5030000	118	268
1	5030000	5040000	92	223
1	5040000	5050000	439	1034
1	5050000	5060000	118	377
1	5060000	5070000	58	128
1	5070000	5080000	149	337
1	5080000	5090000	161	476
1	5090000	5100000	138	374
1	5100000	5110000	128	228
1	5110000	5120000	550	1030
1	5120000	5130000	157	324
1	5130000	5140000	172	534
1	5140000	5150000	205	500
1	5150000	5160000	276	609
1	5160000	5170000	233	674
1	5170000	5180000	174	445
1	5180000	5190000	124	273
1	5190000	5200000	210	546
1	5200000	5210000	87	198
1	5210000	5220000	126	334
1	5220000	5230000	271	509
1	5230000	5240000	139	396
1	5240000	5250000	301	528
1	5250000	5260000	171	632
1	5260000	5270000	305	647
1	5270000	5280000	278	919
1	5280000	5290000	293	686
1	5290000	5300000	435	822
1	5300000	5310000	220	694
1	5310000	5320000	273	749
1	5320000	5330000	102	305
1	5330000	5340000	235	1045
1	5340000	5350000	307	830
1	5350000	5360000	94	236
1	5360000	5370000	207	479
1	5370000	5380000	237	763
1	5380000	5390000	281	993
1	5390000	5400000	216	695
1	5400000	5410000	170	711
1	5410000	5420000	265	784
1	5420000	5430000	408	802
1	5430000	5440000	210	468
1	5440000	5450000	248	689
1	5450000	5460000	356	1039
1	5460000	5470000	232	803
1	5470000	5480000	331	1182
1	5480000	5490000	359	1099
1	5490000	5500000	357	806
1	5500000	5510000	594	1265
1	5510000	5520000	313	664
1	5520000	5530000	393	1017
1	5530000	5540000	119	261
1	5540000	5550000	45	95
1	5550000	5560000	216	424
1	5560000	5570000	188	522
1	5570000	5580000	220	522
1	5580000	5590000	213	463
1	5590000	5600000	239	860
1	5600000	5610000	234	541
1	5610000	5620000	272	753
1	5620000	5630000	178	488
1	5630000	5640000	177	553
1	5640000	5650000	322	1041
1	5650000	5660000	493	734
1	5660000	5670000	619	1349
1	5670000	5680000	392	491
1	5680000	5690000	244	932
1	5690000	5700000	298	805
1	5700000	5710000	280	1149
1	5710000	5720000	468	1315
1	5720000	5730000	279	907
1	5730000	5740000	282	914
1	5740000	5750000	789	1261
1	5750000	5760000	534	1589
1	5760000	5770000	330	941
1	5770000	5780000	508	920
1	5780000	5790000	268	742
1	5790000	5800000	371	786
1	5800000	5810000	175	552
1	5810000	5820000	570	971
1	5820000	5830000	433	1191
1	5830000	5840000	1014	1581
1	5840000	5850000	825	1704
1	5850000	5860000	520	2065
1	5860000	5870000	212	2245
1	5870000	5880000	261	1944
1	5880000	5890000	402	2449
1	5890000	5900000	216	1482
1	5900000	5910000	138	1217
1	5910000	5920000	229	1470
1	5920000	5930000	148	999
1	5930000	5940000	150	1039
1	5940000	5950000	204	1120
1	5950000	5960000	190	1281
1	5960000	5970000	236	1584
1	5970000	5980000	380	1339
1	5980000	5990000	258	951
1	5990000	6000000	2244	1364
1	6000000	6010000	496	1721
1	6010000	6020000	309	1544
1	6020000	6030000	1234	824
1	6030000	6040000	437	1285
1	6040000	6050000	434	1727
1	6050000	6060000	570	1276
1	6060000	6070000	289	1875
1	6070000	6080000	235	2006
1	6080000	6090000	392	2034
1	6090000	6100000	378	2124
1	6100000	6110000	975	1869
1	6110000	6120000	459	1290
1	6120000	6130000	848	2160
1	6130000	6140000	455	1828
1	6140000	6150000	837	1557
1	6150000	6160000	532	1957
1	6160000	6170000	776	1738
1	6170000	6180000	2202	1290
1	6180000	6190000	1719	868
1	6190000	6200000	975	1106
1	6200000	6210000	4142	999
1	6210000	6220000	411	1905
1	6220000	6230000	215	1278
1	6230000	6240000	1263	1026
1	6240000	6250000	5747	600
1	6250000	6260000	879	1765
1	6260000	6270000	2366	1898
1	6270000	6280000	427	2582
1	6280000	6290000	390	1985
1	6290000	6300000	312	1511
1	6300000	6310000	585	3231
1	6310000	6320000	306	1527
1	6320000	6330000	281	1604
1	6330000	6340000	346	2104
1	6340000	6350000	474	1459
1	6350000	6360000	559	1592
1	6360000	6370000	376	1237
1	6370000	6380000	313	1351
1	6380000	6390000	286	1411
1	6390000	6400000	2140	1165
1	6400000	6410000	483	1190
1	6410000	6420000	2812	1158
1	6420000	6430000	3751	1096
1	6430000	6440000	744	1404
1	6440000	6450000	4953	1170
1	6450000	6460000	4461	1703
1	6460000	6470000	1541	1780
1	6470000	6480000	826	2608
1	6480000	6490000	1603	1286
1	6490000	6500000	2866	1000
1	6500000	6510000	719	2592
1	6510000	6520000	357	1694
1	6520000	6530000	358	1284
1	6530000	6540000	212	903
1	6540000	6550000	231	1099
1	6550000	6560000	1405	1225
1	6560000	6570000	367	1711
1	6570000	6580000	555	1554
1	6580000	6590000	936	1150
1	6590000	6600000	501	1665
1	6600000	6610000	2836	715
1	6610000	6620000	2208	808
1	6620000	6630000	1291	1380
1	6630000	6640000	257	1813
1	6640000	6650000	251	1428
1	6650000	6660000	217	1121
1	6660000	6670000	147	900
1	6670000	6680000	110	677
1	6680000	6690000	125	703
1	6690000	6700000	201	918
1	6700000	6710000	1084	769
1	6710000	6720000	360	1508
1	6720000	6730000	307	991
1	6730000	6740000	513	937
1	6740000	6750000	384	636
1	6750000	6760000	373	1145
1	6760000	6770000	240	914
1	6770000	6780000	245	826
1	6780000	6790000	1484	558
1	6790000	6800000	215	1145
1	6800000	6810000	148	471
1	6810000	6820000	86	509
1	6820000	6830000	74	265
1	6830000	6840000	201	848
1	6840000	6850000	122	699
1	6850000	6860000	62	444
1	6860000	6870000	101	427
1	6870000	6880000	106	587
1	6880000	6890000	84	527
1	6890000	6900000	100	563
1	6900000	6910000	337	774
1	6910000	6920000	427	850
1	6920000	6930000	285	828
1	6930000	6940000	401	901
1	6940000	6950000	185	1011
1	6950000	6960000	347	1503
1	6960000	6970000	1374	883
1	6970000	6980000	250	1245
1	6980000	6990000	208	878
1	6990000	7000000	122	499
1	7000000	7010000	237	1070
1	7010000	7020000	422	1324
1	7020000	7030000	210	835
1	7030000	7040000	179	675
1	7040000	7050000	365	1090
1	7050000	7060000	435	1758
1	7060000	7070000	329	1422
1	7070000	7080000	469	390
1	7080000	7090000	240	826
1	7090000	7100000	353	1000
1	7100000	7110000	274	891
1	7110000	7120000	450	1587
1	7120000	7130000	425	1173
1	7130000	7140000	143	568
1	7140000	7150000	407	794
1	7150000	7160000	406	1080
1	7160000	7170000	147	519
1	7170000	7180000	239	788
1	7180000	7190000	66	262
1	7190000	7200000	346	799
1	7200000	7210000	207	394
1	7210000	7220000	170	330
1	7220000	7230000	351	1418
1	7230000	7240000	398	1264
1	7240000	7250000	392	602
1	7250000	7260000	313	999
1	7260000	7270000	207	512
1	7270000	7280000	142	294
1	7280000	7290000	193	668
1	7290000	7300000	228	756
1	7300000	7310000	181	686
1	7310000	7320000	114	527
1	7320000	7330000	123	397
1	7330000	7340000	224	944
1	7340000	7350000	243	1013
1	7350000	7360000	277	1071
1	7360000	7370000	167	811
1	7370000	7380000	328	1036
1	7380000	7390000	296	1249
1	7390000	7400000	115	528
1	7400000	7410000	161	1066
1	7410000	7420000	525	1121
1	7420000	7430000	288	1175
1	7430000	7440000	388	1551
1	7440000	7450000	331	1621
1	7450000	7460000	603	1445
1	7460000	7470000	298	1319
1	7470000	7480000	331	1708
1	7480000	7490000	309	1376
1	7490000	7500000	412	1526
1	7500000	7510000	399	1781
1	7510000	7520000	296	1198
1	7520000	7530000	199	1032
1	7530000	7540000	599	1321
1	7540000	7550000	292	706
1	7550000	7560000	565	1164
1	7560000	7570000	318	1412
1	7570000	7580000	412	1142
1	7580000	7590000	394	1747
1	7590000	7600000	356	988
1	7600000	7610000	417	1095
1	7610000	7620000	317	1041
1	7620000	7630000	319	1093
1	7630000	7640000	659	1758
1	7640000	7650000	841	1397
1	7650000	7660000	410	1190
1	7660000	7670000	739	2237
1	7670000	7680000	447	1513
1	7680000	7690000	1990	1579
1	7690000	7700000	247	950
1	7700000	7710000	2886	628
1	7710000	7720000	158	662
1	7720000	7730000	232	799
1	7730000	7740000	299	1180
1	7740000	7750000	254	806
1	7750000	7760000	210	611
1	7760000	7770000	86	321
1	7770000	7780000	1083	417
1	7780000	7790000	1195	700
1	7790000	7800000	174	727
1	7800000	7810000	122	586
1	7810000	7820000	116	420
1	7820000	7830000	121	673
1	7830000	7840000	91	388
1	7840000	7850000	201	726
1	7850000	7860000	373	794
1	7860000	7870000	242	1335
1	7870000	7880000	161	666
1	7880000	7890000	285	531
1	7890000	7900000	264	680
1	7900000	7910000	336	684
1	7910000	7920000	258	734
1	7920000	7930000	238	756
1	7930000	7940000	194	743
1	7940000	7950000	551	510
1	7950000	7960000	1126	2815
1	7960000	7970000	771	408
1	7970000	7980000	260	983
1	7980000	7990000	211	1096
1	7990000	8000000	158	865
1	8000000	8010000	291	1035
1	8010000	8020000	115	384
1	8020000	8030000	1881	606
1	8030000	8040000	155	582
1	8040000	8050000	137	529
1	8050000	8060000	229	847
1	8060000	8070000	180	855
1	8070000	8080000	230	972
1	8080000	8090000	143	609
1	8090000	8100000	147	572
1	8100000	8110000	163	612
1	8110000	8120000	168	886
1	8120000	8130000	374	728
1	8130000	8140000	268	823
1	8140000	8150000	248	1040
1	8150000	8160000	311	852
1	8160000	8170000	296	1039
1	8170000	8180000	190	900
1	8180000	8190000	227	746
1	8190000	8200000	272	991
1	8200000	8210000	298	1660
1	8210000	8220000	1647	881
1	8220000	8230000	381	1032
1	8230000	8240000	329	1117
1	8240000	8250000	393	1258
1	8250000	8260000	282	1154
1	8260000	8270000	278	981
1	8270000	8280000	295	1139
1	8280000	8290000	388	725
1	8290000	8300000	250	951
1	8300000	8310000	215	657
1	8310000	8320000	1509	901
1	8320000	8330000	365	1311
1	8330000	8340000	324	2044
1	8340000	8350000	598	1727
1	8350000	8360000	369	2153
1	8360000	8370000	226	1764
1	8370000	8380000	263	748
1	8380000	8390000	316	715
1	8390000	8400000	199	258
1	8400000	8410000	210	679
1	8410000	8420000	170	467
1	8420000	8430000	1269	353
1	8430000	8440000	153	727
1	8440000	8450000	173	769
1	8450000	8460000	141	572
1	8460000	8470000	201	598
1	8470000	8480000	123	516
1	8480000	8490000	133	563
1	8490000	8500000	178	594
1	8500000	8510000	354	1865
1	8510000	8520000	187	577
1	8520000	8530000	238	294
1	8530000	8540000	134	678
1	8540000	8550000	75	305
1	8550000	8560000	93	530
1	8560000	8570000	58	269
1	8570000	8580000	164	455
1	8580000	8590000	49	282
1	8590000	8600000	123	406
1	8600000	8610000	180	470
1	8610000	8620000	70	357
1	8620000	8630000	108	271
1	8630000	8640000	67	368
1	8640000	8650000	73	197
1	8650000	8660000	230	849
1	8660000	8670000	142	248
1	8670000	8680000	118	405
1	8680000	8690000	122	393
1	8690000	8700000	145	615
1	8700000	8710000	1010	343
1	8710000	8720000	143	435
1	8720000	8730000	225	786
1	8730000	8740000	137	619
1	8740000	8750000	113	428
1	8750000	8760000	37	294
1	8760000	8770000	132	714
1	8770000	8780000	211	812
1	8780000	8790000	138	539
1	8790000	8800000	197	669
1	8800000	8810000	106	558
1	8810000	8820000	766	332
1	8820000	8830000	270	950
1	8830000	8840000	169	781
1	8840000	8850000	374	1149
1	8850000	8860000	400	936
1	8860000	8870000	260	1094
1	8870000	8880000	1871	418
1	8880000	8890000	399	1202
1	8890000	8900000	441	1041
1	8900000	8910000	325	929
1	8910000	8920000	410	1074
1	8920000	8930000	324	1079
1	8930000	8940000	171	704
1	8940000	8950000	524	981
1	8950000	8960000	295	1090
1	8960000	8970000	322	1002
1	8970000	8980000	447	1096
1	8980000	8990000	417	1017
1	8990000	9000000	165	869
1	9000000	9010000	535	1290
1	9010000	9020000	613	1415
1	9020000	9030000	357	1191
1	9030000	9040000	292	1540
1	9040000	9050000	156	1025
1	9050000	9060000	213	836
1	9060000	9070000	575	1222
1	9070000	9080000	520	1285
1	9080000	9090000	461	556
1	9090000	9100000	300	635
1	9100000	9110000	257	1458
1	9110000	9120000	402	1284
1	9120000	9130000	1549	910
1	9130000	9140000	301	1038
1	9140000	9150000	452	940
1	9150000	9160000	276	1250
1	9160000	9170000	309	1204
1	9170000	9180000	206	973
1	9180000	9190000	2101	936
1	9190000	9200000	1128	1043
1	9200000	9210000	847	885
1	9210000	9220000	354	1085
1	9220000	9230000	393	1042
1	9230000	9240000	1468	1036
1	9240000	9250000	464	1579
1	9250000	9260000	208	1095
1	9260000	9270000	724	2494
1	9270000	9280000	603	1608
1	9280000	9290000	501	996
1	9290000	9300000	2513	1006
1	9300000	9310000	393	1618
1	9310000	9320000	752	1805
1	9320000	9330000	523	1972
1	9330000	9340000	568	1702
1	9340000	9350000	384	1707
1	9350000	9360000	331	1554
1	9360000	9370000	439	1819
1	9370000	9380000	277	1268
1	9380000	9390000	495	1625
1	9390000	9400000	614	1497
1	9400000	9410000	611	1152
1	9410000	9420000	344	1107
1	9420000	9430000	1001	851
1	9430000	9440000	249	764
1	9440000	9450000	430	940
1	9450000	9460000	329	958
1	9460000	9470000	366	1161
1	9470000	9480000	320	1157
1	9480000	9490000	287	1282
1	9490000	9500000	783	1012
1	9500000	9510000	242	1165
1	9510000	9520000	324	1499
1	9520000	9530000	281	1351
1	9530000	9540000	1123	1055
1	9540000	9550000	607	1056
1	9550000	9560000	179	688
1	9560000	9570000	163	871
1	9570000	9580000	209	1036
1	9580000	9590000	1555	1023
1	9590000	9600000	530	2055
1	9600000	9610000	246	2414
1	9610000	9620000	407	1661
1	9620000	9630000	1233	1255
1	9630000	9640000	381	1079
1	9640000	9650000	351	1052
1	9650000	9660000	2285	572
1	9660000	9670000	342	1303
1	9670000	9680000	387	1576
1	9680000	9690000	1555	871
1	9690000	9700000	382	1104
1	9700000	9710000	357	1025
1	9710000	9720000	573	1518
1	9720000	9730000	470	2184
1	9730000	9740000	308	1749
1	9740000	9750000	194	1143
1	9750000	9760000	258	1075
1	9760000	9770000	294	1490
1	9770000	9780000	199	946
1	9780000	9790000	266	1126
1	9790000	9800000	243	1127
1	9800000	9810000	237	1164
1	9810000	9820000	202	822
1	9820000	9830000	2729	638
1	9830000	9840000	326	1257
1	9840000	9850000	476	1503
1	9850000	9860000	509	898
1	9860000	9870000	372	1528
1	9870000	9880000	324	1057
1	9880000	9890000	369	1224
1	9890000	9900000	484	1262
1	9900000	9910000	965	763
1	9910000	9920000	658	785
1	9920000	9930000	240	956
1	9930000	9940000	165	903
1	9940000	9950000	692	827
1	9950000	9960000	328	925
1	9960000	9970000	272	1062
1	9970000	9980000	173	1065
1	9980000	9990000	216	873
1	9990000	10000000	1950	926
1	10000000	10010000	215	991
1	10010000	10020000	309	1205
1	10020000	10030000	380	1405
1	10030000	10040000	890	971
1	10040000	10050000	230	1004
1	10050000	10060000	115	784
1	10060000	10070000	233	860
1	10070000	10080000	161	675
1	10080000	10090000	153	764
1	10090000	10100000	106	648
1	10100000	10110000	176	869
1	10110000	10120000	152	911
1	10120000	10130000	117	543
1	10130000	10140000	127	1015
1	10140000	10150000	224	731
1	10150000	10160000	197	983
1	10160000	10170000	162	1095
1	10170000	10180000	199	842
1	10180000	10190000	211	1028
1	10190000	10200000	348	1157
1	10200000	10210000	360	1045
1	10210000	10220000	1341	592
1	10220000	10230000	133	741
1	10230000	10240000	148	708
1	10240000	10250000	195	708
1	10250000	10260000	194	595
1	10260000	10270000	126	540
1	10270000	10280000	76	443
1	10280000	10290000	86	527
1	10290000	10300000	74	491
1	10300000	10310000	80	397
1	10310000	10320000	141	662
1	10320000	10330000	73	414
1	10330000	10340000	266	877
1	10340000	10350000	111	570
1	10350000	10360000	176	599
1	10360000	10370000	208	938
1	10370000	10380000	255	854
1	10380000	10390000	232	851
1	10390000	10400000	1457	724
1	10400000	10410000	234	857
1	10410000	10420000	249	884
1	10420000	10430000	496	1255
1	10430000	10440000	1149	706
1	10440000	10450000	246	1147
1	10450000	10460000	296	1133
1	10460000	10470000	247	1463
1	10470000	10480000	1388	944
1	10480000	10490000	307	905
1	10490000	10500000	289	803
1	10500000	10510000	336	900
1	10510000	10520000	219	654
1	10520000	10530000	128	654
1	10530000	10540000	327	647
1	10540000	10550000	212	909
1	10550000	10560000	302	919
1	10560000	10570000	169	744
1	10570000	10580000	117	494
1	10580000	10590000	126	523
1	10590000	10600000	90	771
1	10600000	10610000	145	941
1	10610000	10620000	210	1472
1	10620000	10630000	225	1951
1	10630000	10640000	1988	2201
1	10640000	10650000	627	3078
1	10650000	10660000	525	2849
1	10660000	10670000	525	3085
1	10670000	10680000	612	2342
1	10680000	10690000	576	1826
1	10690000	10700000	2435	1287
1	10700000	10710000	642	2174
1	10710000	10720000	459	1685
1	10720000	10730000	418	2228
1	10730000	10740000	466	1432
1	10740000	10750000	417	1801
1	10750000	10760000	766	1725
1	10760000	10770000	356	1682
1	10770000	10780000	289	1480
1	10780000	10790000	463	1379
1	10790000	10800000	3088	426
1	10800000	10810000	414	965
1	10810000	10820000	327	1341
1	10820000	10830000	525	1547
1	10830000	10840000	1096	1204
1	10840000	10850000	183	929
1	10850000	10860000	421	1514
1	10860000	10870000	1407	963
1	10870000	10880000	273	1213
1	10880000	10890000	1194	886
1	10890000	10900000	584	1084
1	10900000	10910000	815	1323
1	10910000	10920000	459	1412
1	10920000	10930000	214	843
1	10930000	10940000	458	1649
1	10940000	10950000	1038	1441
1	10950000	10960000	296	1412
1	10960000	10970000	697	941
1	10970000	10980000	354	1368
1	10980000	10990000	453	1088
1	10990000	11000000	237	704
1	11000000	11010000	254	975
1	11010000	11020000	1233	1072
1	11020000	11030000	71	560
1	11030000	11040000	355	1297
1	11040000	11050000	406	1660
1	11050000	11060000	1379	1842
1	11060000	11070000	850	1138
1	11070000	11080000	357	1564
1	11080000	11090000	246	690
1	11090000	11100000	904	797
1	11100000	11110000	238	897
1	11110000	11120000	145	877
1	11120000	11130000	111	975
1	11130000	11140000	84	774
1	11140000	11150000	111	714
1	11150000	11160000	98	507
1	11160000	11170000	283	818
1	11170000	11180000	110	786
1	11180000	11190000	91	640
1	11190000	11200000	56	609
1	11200000	11210000	109	580
1	11210000	11220000	83	597
1	11220000	11230000	104	468
1	11230000	11240000	173	797
1	11240000	11250000	192	944
1	11250000	11260000	170	976
1	11260000	11270000	865	774
1	11270000	11280000	945	902
1	11280000	11290000	119	758
1	11290000	11300000	197	777
1	11300000	11310000	340	1349
1	11310000	11320000	441	976
1	11320000	11330000	523	1323
1	11330000	11340000	561	1208
1	11340000	11350000	311	820
1	11350000	11360000	701	913
1	11360000	11370000	316	1030
1	11370000	11380000	320	1202
1	11380000	11390000	537	1259
1	11390000	11400000	471	1182
1	11400000	11410000	235	702
1	11410000	11420000	342	806
1	11420000	11430000	244	866
1	11430000	11440000	457	1197
1	11440000	11450000	580	1159
1	11450000	11460000	772	1290
1	11460000	11470000	396	832
1	11470000	11480000	1942	355
1	11480000	11490000	864	830
1	11490000	11500000	454	1281
1	11500000	11510000	763	752
1	11510000	11520000	203	952
1	11520000	11530000	392	1618
1	11530000	11540000	490	2091
1	11540000	11550000	341	1034
1	11550000	11560000	488	451
1	11560000	11570000	446	1184
1	11570000	11580000	435	932
1	11580000	11590000	231	617
1	11590000	11600000	482	762
1	11600000	11610000	458	1397
1	11610000	11620000	489	892
1	11620000	11630000	380	966
1	11630000	11640000	530	1008
1	11640000	11650000	955	958
1	11650000	11660000	2530	1350
1	11660000	11670000	1685	1331
1	11670000	11680000	246	1600
1	11680000	11690000	1254	901
1	11690000	11700000	3144	779
1	11700000	11710000	781	1548
1	11710000	11720000	876	1358
1	11720000	11730000	474	934
1	11730000	11740000	955	602
1	11740000	11750000	377	1461
1	11750000	11760000	294	1327
1	11760000	11770000	765	1619
1	11770000	11780000	313	1434
1	11780000	11790000	810	1266
1	11790000	11800000	262	1345
1	11800000	11810000	1253	499
1	11810000	11820000	185	772
1	11820000	11830000	164	1258
1	11830000	11840000	310	1671
1	11840000	11850000	483	918
1	11850000	11860000	1261	1088
1	11860000	11870000	322	777
1	11870000	11880000	432	1699
1	11880000	11890000	493	1441
1	11890000	11900000	1083	901
1	11900000	11910000	838	799
1	11910000	11920000	436	1462
1	11920000	11930000	1809	1385
1	11930000	11940000	782	1038
1	11940000	11950000	200	1098
1	11950000	11960000	211	1640
1	11960000	11970000	263	1406
1	11970000	11980000	281	1156
1	11980000	11990000	918	798
1	11990000	12000000	329	1663
1	12000000	12010000	279	1548
1	12010000	12020000	854	1040
1	12020000	12030000	331	1845
1	12030000	12040000	441	1330
1	12040000	12050000	610	2243
1	12050000	12060000	304	1141
1	12060000	12070000	1567	650
1	12070000	12080000	440	1378
1	12080000	12090000	411	730
1	12090000	12100000	195	832
1	12100000	12110000	306	1256
1	12110000	12120000	331	1321
1	12120000	12130000	389	1157
1	12130000	12140000	420	1250
1	12140000	12150000	680	1106
1	12150000	12160000	360	566
1	12160000	12170000	1660	733
1	12170000	12180000	916	1040
1	12180000	12190000	731	1183
1	12190000	12200000	334	1566
1	12200000	12210000	359	1152
1	12210000	12220000	339	923
1	12220000	12230000	302	873
1	12230000	12240000	1198	580
1	12240000	12250000	119	715
1	12250000	12260000	170	837
1	12260000	12270000	94	436
1	12270000	12280000	96	639
1	12280000	12290000	66	404
1	12290000	12300000	97	578
1	12300000	12310000	115	617
1	12310000	12320000	89	522
1	12320000	12330000	107	660
1	12330000	12340000	83	397
1	12340000	12350000	139	301
1	12350000	12360000	63	473
1	12360000	12370000	101	686
1	12370000	12380000	144	512
1	12380000	12390000	91	360
1	12390000	12400000	131	569
1	12400000	12410000	100	423
1	12410000	12420000	52	347
1	12420000	12430000	39	286
1	12430000	12440000	212	552
1	12440000	12450000	155	477
1	12450000	12460000	129	517
1	12460000	12470000	139	524
1	12470000	12480000	446	425
1	12480000	12490000	141	745
1	12490000	12500000	95	739
1	12500000	12510000	131	1347
1	12510000	12520000	196	1203
1	12520000	12530000	312	1463
1	12530000	12540000	168	712
1	12540000	12550000	453	1696
1	12550000	12560000	303	1457
1	12560000	12570000	240	979
1	12570000	12580000	272	1378
1	12580000	12590000	149	889
1	12590000	12600000	1340	1347
1	12600000	12610000	287	880
1	12610000	12620000	2114	526
1	12620000	12630000	377	905
1	12630000	12640000	367	994
1	12640000	12650000	234	805
1	12650000	12660000	200	753
1	12660000	12670000	135	606
1	12670000	12680000	92	401
1	12680000	12690000	232	468
1	12690000	12700000	265	762
1	12700000	12710000	140	446
1	12710000	12720000	137	423
1	12720000	12730000	181	534
1	12730000	12740000	89	185
1	12740000	12750000	129	453
1	12750000	12760000	136	524
1	12760000	12770000	173	581
1	12770000	12780000	210	757
1	12780000	12790000	257	592
1	12790000	12800000	253	745
1	12800000	12810000	137	372
1	12810000	12820000	204	394
1	12820000	12830000	414	1086
1	12830000	12840000	234	664
1	12840000	12850000	132	475
1	12850000	12860000	161	499
1	12860000	12870000	273	796
1	12870000	12880000	336	907
1	12880000	12890000	326	865
1	12890000	12900000	242	709
1	12900000	12910000	318	1001
1	12910000	12920000	403	824
1	12920000	12930000	334	1062
1	12930000	12940000	298	846
1	12940000	12950000	364	986
1	12950000	12960000	156	500
1	13000000	13010000	217	634
1	13010000	13020000	260	724
1	13020000	13030000	337	768
1	13030000	13040000	355	1019
1	13040000	13050000	297	828
1	13050000	13060000	424	1208
1	13060000	13070000	288	822
1	13070000	13080000	508	1457
1	13080000	13090000	268	1062
1	13090000	13100000	406	1369
1	13100000	13110000	204	676
1	13110000	13120000	137	448
1	13120000	13130000	236	730
1	13130000	13140000	382	1302
1	13140000	13150000	371	1267
1	13150000	13160000	370	1141
1	13160000	13170000	305	982
1	13170000	13180000	415	1104
1	13180000	13190000	296	773
1	13190000	13200000	365	1001
1	13200000	13210000	324	648
1	13210000	13220000	259	790
1	13220000	13230000	324	1061
1	13230000	13240000	453	1652
1	13240000	13250000	396	1311
1	13250000	13260000	337	939
1	13260000	13270000	309	790
1	13270000	13280000	329	880
1	13280000	13290000	321	863
1	13290000	13300000	408	1160
1	13300000	13310000	219	585
1	13310000	13320000	377	1117
1	13320000	13330000	1116	4737
1	13330000	13340000	250	717
1	13340000	13350000	405	1164
1	13350000	13360000	309	566
1	13360000	13370000	291	1049
1	13370000	13380000	330	1102
1	13380000	13390000	356	906
1	13390000	13400000	272	954
1	13400000	13410000	181	616
1	13410000	13420000	182	718
1	13420000	13430000	381	1268
1	13430000	13440000	366	1561
1	13440000	13450000	291	1205
1	13450000	13460000	292	868
1	13460000	13470000	386	1158
1	13470000	13480000	194	680
1	13480000	13490000	486	1210
1	13490000	13500000	386	979
1	13500000	13510000	423	1074
1	13510000	13520000	2631	634
1	13520000	13530000	416	1144
1	13530000	13540000	274	960
1	13540000	13550000	352	1217
1	13550000	13560000	179	710
1	13560000	13570000	242	925
1	13570000	13580000	310	939
1	13580000	13590000	1441	709
1	13590000	13600000	391	1019
1	13600000	13610000	250	850
1	13610000	13620000	157	633
1	13620000	13630000	276	826
1	13630000	13640000	224	666
1	13640000	13650000	235	834
1	13650000	13660000	323	1598
1	13660000	13670000	209	581
1	13670000	13680000	261	804
1	13680000	13690000	101	459
1	13690000	13700000	367	1048
1	13700000	13710000	1252	260
1	13710000	13720000	137	563
1	13720000	13730000	307	570
1	13730000	13740000	142	206
1	13740000	13750000	1054	415
1	13750000	13760000	150	397
1	13760000	13770000	140	664
1	13770000	13780000	104	706
1	13780000	13790000	132	732
1	13790000	13800000	121	707
1	13800000	13810000	284	1736
1	13810000	13820000	295	1255
1	13820000	13830000	337	1155
1	13830000	13840000	213	629
1	13840000	13850000	78	202
1	13850000	13860000	79	186
1	13860000	13870000	155	515
1	13870000	13880000	282	836
1	13880000	13890000	162	317
1	13890000	13900000	1196	472
1	13900000	13910000	154	525
1	13910000	13920000	157	462
1	13920000	13930000	206	552
1	13930000	13940000	173	527
1	13940000	13950000	192	843
1	13950000	13960000	142	458
1	13960000	13970000	372	529
1	13970000	13980000	129	349
1	13980000	13990000	170	752
1	13990000	14000000	104	330
1	14000000	14010000	127	520
1	14010000	14020000	186	407
1	14020000	14030000	187	340
1	14030000	14040000	202	381
1	14040000	14050000	145	323
1	14050000	14060000	152	465
1	14060000	14070000	260	722
1	14070000	14080000	247	606
1	14080000	14090000	56	224
1	14090000	14100000	77	268
1	14100000	14110000	172	540
1	14110000	14120000	241	363
1	14120000	14130000	244	526
1	14130000	14140000	162	434
1	14140000	14150000	214	591
1	14150000	14160000	62	145
1	14160000	14170000	200	619
1	14170000	14180000	149	431
1	14180000	14190000	186	358
1	14190000	14200000	106	287
1	14200000	14210000	173	342
1	14210000	14220000	65	180
1	14220000	14230000	70	213
1	14230000	14240000	140	333
1	14240000	14250000	129	332
1	14250000	14260000	199	599
1	14260000	14270000	139	383
1	14270000	14280000	108	350
1	14280000	14290000	185	430
1	14290000	14300000	167	487
1	14300000	14310000	116	389
1	14310000	14320000	53	207
1	14320000	14330000	95	249
1	14330000	14340000	179	386
1	14340000	14350000	173	514
1	14350000	14360000	136	357
1	14360000	14370000	351	629
1	14370000	14380000	181	434
1	14380000	14390000	272	635
1	14390000	14400000	226	479
1	14400000	14410000	84	222
1	14410000	14420000	198	706
1	14420000	14430000	158	669
1	14430000	14440000	289	639
1	14440000	14450000	188	540
1	14450000	14460000	156	530
1	14460000	14470000	152	520
1	14470000	14480000	168	480
1	14480000	14490000	157	420
1	14490000	14500000	139	444
1	14500000	14510000	218	632
1	14510000	14520000	204	660
1	14520000	14530000	247	662
1	14530000	14540000	187	550
1	14540000	14550000	183	380
1	14550000	14560000	163	563
1	14560000	14570000	171	464
1	14570000	14580000	151	649
1	14580000	14590000	197	700
1	14590000	14600000	2218	457
1	14600000	14610000	217	363
1	14610000	14620000	173	597
1	14620000	14630000	154	814
1	14630000	14640000	243	856
1	14640000	14650000	85	411
1	14650000	14660000	163	727
1	14660000	14670000	253	775
1	14670000	14680000	160	693
1	14680000	14690000	201	812
1	14690000	14700000	225	810
1	14700000	14710000	196	578
1	14710000	14720000	215	946
1	14720000	14730000	310	945
1	14730000	14740000	592	1143
1	14740000	14750000	182	487
1	14750000	14760000	153	537
1	14760000	14770000	249	896
1	14770000	14780000	440	972
1	14780000	14790000	357	925
1	14790000	14800000	334	1129
1	14800000	14810000	303	1106
1	14810000	14820000	235	536
1	14820000	14830000	397	1151
1	14830000	14840000	222	939
1	14840000	14850000	213	804
1	14850000	14860000	264	987
1	14860000	14870000	329	869
1	14870000	14880000	193	458
1	14880000	14890000	282	805
1	14890000	14900000	276	964
1	14900000	14910000	267	1298
1	14910000	14920000	366	1023
1	14920000	14930000	2097	857
1	14930000	14940000	335	1439
1	14940000	14950000	506	952
1	14950000	14960000	285	1179
1	14960000	14970000	273	1090
1	14970000	14980000	384	1459
1	14980000	14990000	393	1246
1	14990000	15000000	454	1604
1	15000000	15010000	530	1178
1	15010000	15020000	353	1172
1	15020000	15030000	529	1224
1	15030000	15040000	276	1202
1	15040000	15050000	410	1528
1	15050000	15060000	220	1268
1	15060000	15070000	242	1355
1	15070000	15080000	292	1269
1	15080000	15090000	295	954
1	15090000	15100000	544	1105
1	15100000	15110000	586	893
1	15110000	15120000	379	1065
1	15120000	15130000	391	966
1	15130000	15140000	297	690
1	15140000	15150000	290	654
1	15150000	15160000	3023	661
1	15160000	15170000	268	710
1	15170000	15180000	384	805
1	15180000	15190000	260	702
1	15190000	15200000	303	1310
1	15200000	15210000	282	1037
1	15210000	15220000	231	871
1	15220000	15230000	278	856
1	15230000	15240000	202	683
1	15240000	15250000	1008	643
1	15250000	15260000	225	678
1	15260000	15270000	366	342
1	15270000	15280000	379	848
1	15280000	15290000	231	837
1	15290000	15300000	221	816
1	15300000	15310000	331	934
1	15310000	15320000	290	1119
1	15320000	15330000	452	795
1	15330000	15340000	199	1052
1	15340000	15350000	505	868
1	15350000	15360000	302	1204
1	15360000	15370000	252	1185
1	15370000	15380000	505	1188
1	15380000	15390000	501	1103
1	15390000	15400000	230	1116
1	15400000	15410000	696	617
1	15410000	15420000	1786	1184
1	15420000	15430000	402	1843
1	15430000	15440000	380	1180
1	15440000	15450000	407	1217
1	15450000	15460000	262	985
1	15460000	15470000	247	1209
1	15470000	15480000	192	969
1	15480000	15490000	192	1136
1	15490000	15500000	226	937
1	15500000	15510000	209	1131
1	15510000	15520000	103	656
1	15520000	15530000	1480	507
1	15530000	15540000	227	808
1	15540000	15550000	130	643
1	15550000	15560000	156	728
1	15560000	15570000	125	765
1	15570000	15580000	233	1101
1	15580000	15590000	1457	1222
1	15590000	15600000	208	871
1	15600000	15610000	795	1040
1	15610000	15620000	850	787
1	15620000	15630000	77	443
1	15630000	15640000	120	750
1	15640000	15650000	236	890
1	15650000	15660000	96	643
1	15660000	15670000	63	435
1	15670000	15680000	207	772
1	15680000	15690000	1320	880
1	15690000	15700000	320	785
1	15700000	15710000	243	1537
1	15710000	15720000	200	1146
1	15720000	15730000	285	1927
1	15730000	15740000	329	2647
1	15740000	15750000	598	2155
1	15750000	15760000	2068	1344
1	15760000	15770000	470	1414
1	15770000	15780000	371	1405
1	15780000	15790000	358	1171
1	15790000	15800000	495	1123
1	15800000	15810000	385	1234
1	15810000	15820000	320	1158
1	15820000	15830000	362	1242
1	15830000	15840000	1886	819
1	15840000	15850000	2113	690
1	15850000	15860000	280	687
1	15860000	15870000	218	876
1	15870000	15880000	118	518
1	15880000	15890000	227	518
1	15890000	15900000	180	859
1	15900000	15910000	162	720
1	15910000	15920000	102	425
1	15920000	15930000	149	813
1	15930000	15940000	256	1626
1	15940000	15950000	442	2205
1	15950000	15960000	560	701
1	15960000	15970000	245	818
1	15970000	15980000	769	826
1	15980000	15990000	246	640
1	15990000	16000000	292	1579
1	16000000	16010000	388	1087
1	16010000	16020000	1249	1485
1	16020000	16030000	1033	1575
1	16030000	16040000	554	1463
1	16040000	16050000	834	1427
1	16050000	16060000	562	1599
1	16060000	16070000	470	1258
1	16070000	16080000	1489	1105
1	16080000	16090000	471	1498
1	16090000	16100000	491	1269
1	16100000	16110000	193	611
1	16110000	16120000	350	1678
1	16120000	16130000	371	1250
1	16130000	16140000	561	2082
1	16140000	16150000	681	1391
1	16150000	16160000	2380	975
1	16160000	16170000	1699	1028
1	16170000	16180000	731	1317
1	16180000	16190000	535	1611
1	16190000	16200000	340	979
1	16200000	16210000	1167	1164
1	16210000	16220000	1128	876
1	16220000	16230000	1392	928
1	16230000	16240000	766	1272
1	16240000	16250000	261	792
1	16250000	16260000	106	474
1	16260000	16270000	133	664
1	16270000	16280000	279	632
1	16280000	16290000	204	720
1	16290000	16300000	294	654
1	16300000	16310000	143	826
1	16310000	16320000	218	768
1	16320000	16330000	135	669
1	16330000	16340000	224	995
1	16340000	16350000	209	1053
1	16350000	16360000	982	808
1	16360000	16370000	970	818
1	16370000	16380000	273	1012
1	16380000	16390000	286	1155
1	16390000	16400000	202	1001
1	16400000	16410000	292	1450
1	16410000	16420000	282	1357
1	16420000	16430000	226	973
1	16430000	16440000	213	819
1	16440000	16450000	1047	935
1	16450000	16460000	149	989
1	16460000	16470000	111	703
1	16470000	16480000	204	1487
1	16480000	16490000	280	1920
1	16490000	16500000	1867	975
1	16500000	16510000	455	920
1	16510000	16520000	1532	842
1	16520000	16530000	744	718
1	16530000	16540000	2963	2445
1	16540000	16550000	929	1967
1	16550000	16560000	227	1296
1	16560000	16570000	637	1804
1	16570000	16580000	624	1924
1	16580000	16590000	789	2572
1	16590000	16600000	522	1257
1	16600000	16610000	432	1618
1	16610000	16620000	5189	2378
1	16620000	16630000	979	5927
1	16630000	16640000	527	4430
1	16640000	16650000	7000	3562
1	16650000	16660000	457	2312
1	16660000	16670000	1524	893
1	16670000	16680000	589	1891
1	16680000	16690000	830	1274
1	16690000	16700000	7522	1991
1	16700000	16710000	5183	1994
1	16710000	16720000	896	2420
1	16720000	16730000	679	2669
1	16730000	16740000	504	1586
1	16740000	16750000	1634	1519
1	16750000	16760000	2476	2350
1	16760000	16770000	1044	2372
1	16770000	16780000	537	2144
1	16780000	16790000	215	744
1	16790000	16800000	187	903
1	16840000	16850000	22	104
1	16850000	16860000	696	1540
1	16860000	16870000	566	1558
1	16870000	16880000	3005	2312
1	16880000	16890000	1053	721
1	16890000	16900000	1099	655
1	16900000	16910000	694	497
1	16910000	16920000	2029	1121
1	16920000	16930000	693	2102
1	16930000	16940000	395	2669
1	16940000	16950000	497	2712
1	16950000	16960000	549	2062
1	16960000	16970000	956	1644
1	16970000	16980000	585	1811
1	16980000	16990000	1500	1696
1	16990000	17000000	259	1916
1	17000000	17010000	331	1800
1	17010000	17020000	1565	695
1	17020000	17030000	91	704
1	17030000	17040000	106	491
1	17040000	17050000	176	690
1	17050000	17060000	580	719
1	17060000	17070000	333	564
1	17070000	17080000	321	1111
1	17080000	17090000	306	1169
1	17090000	17100000	364	996
1	17100000	17110000	308	1203
1	17110000	17120000	1231	804
1	17120000	17130000	597	972
1	17130000	17140000	197	868
1	17140000	17150000	560	646
1	17150000	17160000	173	399
1	17160000	17170000	179	880
1	17170000	17180000	122	406
1	17180000	17190000	310	716
1	17190000	17200000	326	1027
1	17200000	17210000	281	723
1	17210000	17220000	456	1030
1	17220000	17230000	244	1286
1	17230000	17240000	478	906
1	17240000	17250000	415	1361
1	17250000	17260000	440	1111
1	17260000	17270000	165	820
1	17270000	17280000	458	1161
1	17280000	17290000	363	920
1	17290000	17300000	241	558
1	17300000	17310000	469	602
1	17310000	17320000	502	1208
1	17320000	17330000	85	283
1	17330000	17340000	382	1024
1	17340000	17350000	325	1020
1	17350000	17360000	562	1188
1	17360000	17370000	283	1078
1	17370000	17380000	378	1338
1	17380000	17390000	225	1258
1	17390000	17400000	338	1250
1	17400000	17410000	400	1427
1	17410000	17420000	291	1235
1	17420000	17430000	411	1453
1	17430000	17440000	2273	681
1	17440000	17450000	397	1041
1	17450000	17460000	413	1392
1	17460000	17470000	461	1497
1	17470000	17480000	417	1133
1	17480000	17490000	497	1336
1	17490000	17500000	273	905
1	17500000	17510000	567	1104
1	17510000	17520000	369	909
1	17520000	17530000	477	970
1	17530000	17540000	1498	811
1	17540000	17550000	817	654
1	17550000	17560000	316	832
1	17560000	17570000	525	1208
1	17570000	17580000	491	1403
1	17580000	17590000	581	845
1	17590000	17600000	502	1436
1	17600000	17610000	613	1550
1	17610000	17620000	706	1341
1	17620000	17630000	325	1398
1	17630000	17640000	433	1548
1	17640000	17650000	384	1835
1	17650000	17660000	301	1136
1	17660000	17670000	429	1521
1	17670000	17680000	488	1573
1	17680000	17690000	313	1324
1	17690000	17700000	509	1513
1	17700000	17710000	301	1266
1	17710000	17720000	327	1035
1	17720000	17730000	306	941
1	17730000	17740000	391	1000
1	17740000	17750000	295	913
1	17750000	17760000	197	495
1	17760000	17770000	440	1315
1	17770000	17780000	440	978
1	17780000	17790000	172	571
1	17790000	17800000	411	1005
1	17800000	17810000	211	652
1	17810000	17820000	188	496
1	17820000	17830000	431	812
1	17830000	17840000	271	697
1	17840000	17850000	452	873
1	17850000	17860000	248	994
1	17860000	17870000	225	540
1	17870000	17880000	196	650
1	17880000	17890000	419	988
1	17890000	17900000	462	881
1	17900000	17910000	145	293
1	17910000	17920000	439	508
1	17920000	17930000	436	668
1	17930000	17940000	229	567
1	17940000	17950000	293	603
1	17950000	17960000	508	922
1	17960000	17970000	234	536
1	17970000	17980000	242	729
1	17980000	17990000	273	470
1	17990000	18000000	243	550
1	18000000	18010000	526	766
1	18010000	18020000	359	659
1	18020000	18030000	363	747
1	18030000	18040000	231	609
1	18040000	18050000	330	633
1	18050000	18060000	210	566
1	18060000	18070000	346	751
1	18070000	18080000	339	1114
1	18080000	18090000	242	511
1	18090000	18100000	304	410
1	18100000	18110000	2170	495
1	18110000	18120000	1938	389
1	18120000	18130000	286	871
1	18130000	18140000	383	648
1	18140000	18150000	419	1299
1	18150000	18160000	314	1000
1	18160000	18170000	281	821
1	18170000	18180000	362	685
1	18180000	18190000	292	627
1	18190000	18200000	509	762
1	18200000	18210000	276	585
1	18210000	18220000	216	592
1	18220000	18230000	258	736
1	18230000	18240000	355	418
1	18240000	18250000	223	661
1	18250000	18260000	236	401
1	18260000	18270000	291	652
1	18270000	18280000	275	874
1	18280000	18290000	477	1004
1	18290000	18300000	736	912
1	18300000	18310000	326	754
1	18310000	18320000	219	643
1	18320000	18330000	447	951
1	18330000	18340000	289	803
1	18340000	18350000	292	559
1	18350000	18360000	466	643
1	18360000	18370000	350	868
1	18370000	18380000	338	677
1	18380000	18390000	409	636
1	18390000	18400000	269	577
1	18400000	18410000	282	620
1	18410000	18420000	207	524
1	18420000	18430000	98	308
1	18430000	18440000	175	465
1	18440000	18450000	197	522
1	18450000	18460000	159	474
1	18460000	18470000	295	845
1	18470000	18480000	370	718
1	18480000	18490000	549	1411
1	18490000	18500000	151	477
1	18500000	18510000	315	535
1	18510000	18520000	250	494
1	18520000	18530000	118	278
1	18530000	18540000	282	729
1	18540000	18550000	472	623
1	18550000	18560000	805	1016
1	18560000	18570000	326	817
1	18570000	18580000	571	897
1	18580000	18590000	548	698
1	18590000	18600000	631	627
1	18600000	18610000	453	1241
1	18610000	18620000	376	714
1	18620000	18630000	540	710
1	18630000	18640000	5325	207
1	18640000	18650000	4158	318
1	18650000	18660000	780	549
1	18660000	18670000	470	675
1	18670000	18680000	554	912
1	18680000	18690000	549	937
1	18690000	18700000	733	788
1	18700000	18710000	587	979
1	18710000	18720000	1545	978
1	18720000	18730000	778	949
1	18730000	18740000	512	852
1	18740000	18750000	273	641
1	18750000	18760000	162	415
1	18760000	18770000	251	666
1	18770000	18780000	299	518
1	18780000	18790000	535	726
1	18790000	18800000	440	966
1	18800000	18810000	417	785
1	18810000	18820000	849	877
1	18820000	18830000	388	1021
1	18830000	18840000	295	774
1	18840000	18850000	175	554
1	18850000	18860000	306	903
1	18860000	18870000	360	1106
1	18870000	18880000	485	1560
1	18880000	18890000	318	1849
1	18890000	18900000	291	1037
1	18900000	18910000	1700	377
1	18910000	18920000	378	1793
1	18920000	18930000	1171	786
1	18930000	18940000	210	1148
1	18940000	18950000	605	1097
1	18950000	18960000	3041	497
1	18960000	18970000	168	765
1	18970000	18980000	261	831
1	18980000	18990000	100	536
1	18990000	19000000	153	684
1	19000000	19010000	209	585
1	19010000	19020000	311	829
1	19020000	19030000	412	616
1	19030000	19040000	356	1385
1	19040000	19050000	381	1096
1	19050000	19060000	743	1290
1	19060000	19070000	509	1477
1	19070000	19080000	369	1437
1	19080000	19090000	306	874
1	19090000	19100000	82	660
1	19100000	19110000	80	696
1	19110000	19120000	152	725
1	19120000	19130000	210	556
1	19130000	19140000	38	359
1	19140000	19150000	78	640
1	19150000	19160000	100	538
1	19160000	19170000	73	543
1	19170000	19180000	84	408
1	19180000	19190000	109	342
1	19190000	19200000	95	506
1	19200000	19210000	315	450
1	19210000	19220000	676	340
1	19220000	19230000	175	791
1	19230000	19240000	173	958
1	19240000	19250000	209	768
1	19250000	19260000	1373	933
1	19260000	19270000	280	1271
1	19270000	19280000	1339	1030
1	19280000	19290000	1131	1102
1	19290000	19300000	108	550
1	19300000	19310000	103	851
1	19310000	19320000	1648	767
1	19320000	19330000	710	1787
1	19330000	19340000	299	1678
1	19340000	19350000	414	1730
1	19350000	19360000	350	1549
1	19360000	19370000	289	908
1	19370000	19380000	370	1092
1	19380000	19390000	167	1014
1	19390000	19400000	493	1406
1	19400000	19410000	221	930
1	19410000	19420000	135	688
1	19420000	19430000	218	741
1	19430000	19440000	353	780
1	19440000	19450000	385	909
1	19450000	19460000	242	651
1	19460000	19470000	428	786
1	19470000	19480000	477	652
1	19480000	19490000	1486	841
1	19490000	19500000	146	478
1	19500000	19510000	441	1060
1	19510000	19520000	163	754
1	19520000	19530000	123	607
1	19530000	19540000	190	769
1	19540000	19550000	79	349
1	19550000	19560000	217	596
1	19560000	19570000	255	1083
1	19570000	19580000	242	726
1	19580000	19590000	232	690
1	19590000	19600000	736	461
1	19600000	19610000	87	409
1	19610000	19620000	153	576
1	19620000	19630000	141	650
1	19630000	19640000	320	924
1	19640000	19650000	3062	1005
1	19650000	19660000	644	1526
1	19660000	19670000	2607	1164
1	19670000	19680000	383	1023
1	19680000	19690000	211	987
1	19690000	19700000	175	1045
1	19700000	19710000	361	1005
1	19710000	19720000	262	796
1	19720000	19730000	115	866
1	19730000	19740000	95	772
1	19740000	19750000	157	1036
1	19750000	19760000	188	1003
1	19760000	19770000	213	1090
1	19770000	19780000	167	947
1	19780000	19790000	158	883
1	19790000	19800000	859	686
1	19800000	19810000	629	849
1	19810000	19820000	213	929
1	19820000	19830000	178	608
1	19830000	19840000	176	544
1	19840000	19850000	185	557
1	19850000	19860000	239	595
1	19860000	19870000	122	377
1	19870000	19880000	285	885
1	19880000	19890000	1335	503
1	19890000	19900000	75	424
1	19900000	19910000	74	571
1	19910000	19920000	266	933
1	19920000	19930000	337	1208
1	19930000	19940000	163	527
1	19940000	19950000	162	650
1	19950000	19960000	251	609
1	19960000	19970000	230	613
1	19970000	19980000	231	556
1	19980000	19990000	224	692
1	19990000	20000000	166	397
1	20000000	20010000	118	236
1	20010000	20020000	62	234
1	20020000	20030000	120	505
1	20030000	20040000	111	342
1	20040000	20050000	100	281
1	20050000	20060000	49	170
1	20060000	20070000	190	606
1	20070000	20080000	199	847
1	20080000	20090000	436	930
1	20090000	20100000	148	625
1	20100000	20110000	294	605
1	20110000	20120000	236	909
1	20120000	20130000	251	761
1	20130000	20140000	147	583
1	20140000	20150000	354	1399
1	20150000	20160000	855	1294
1	20160000	20170000	281	1000
1	20170000	20180000	460	1786
1	20180000	20190000	883	657
1	20190000	20200000	252	719
1	20200000	20210000	233	856
1	20210000	20220000	511	576
1	20220000	20230000	255	682
[truncated: 292,942+ more rows]

## Sheet: conventional-BS-rep1
ref	start	end	converted	unconverted
1	10000	20000	1282	4820
1	20000	30000	3283	2955
1	30000	40000	905	2382
1	40000	50000	133	489
1	50000	60000	94	447
1	60000	70000	83	298
1	70000	80000	138	502
1	80000	90000	122	590
1	90000	100000	568	953
1	100000	110000	257	750
1	110000	120000	287	620
1	120000	130000	446	2022
1	130000	140000	1151	10617
1	140000	150000	642	2879
1	150000	160000	439	2607
1	160000	170000	619	3708
1	170000	180000	789	3598
1	180000	190000	1450	5121
1	190000	200000	3174	2647
1	200000	210000	1155	1211
1	250000	260000	70	494
1	260000	270000	657	1628
1	270000	280000	510	1009
1	280000	290000	272	688
1	290000	300000	364	760
1	340000	350000	126	833
1	350000	360000	867	1872
1	360000	370000	528	3977
1	370000	380000	843	2598
1	380000	390000	611	2871
1	390000	400000	341	997
1	400000	410000	534	1047
1	410000	420000	333	1003
1	420000	430000	182	517
1	430000	440000	572	1589
1	440000	450000	324	663
1	450000	460000	279	929
1	460000	470000	379	930
1	470000	480000	538	1218
1	480000	490000	1050	5391
1	490000	500000	1030	9463
1	500000	510000	510	2840
1	510000	520000	436	2580
1	520000	530000	638	4390
1	530000	540000	441	2454
1	580000	590000	345	472
1	590000	600000	1023	6551
1	600000	610000	815	2753
1	610000	620000	568	3120
1	620000	630000	465	919
1	630000	640000	1294	846
1	640000	650000	425	1278
1	650000	660000	244	541
1	660000	670000	809	1384
1	670000	680000	215	409
1	680000	690000	217	365
1	690000	700000	407	1235
1	700000	710000	251	808
1	710000	720000	654	2412
1	720000	730000	1280	10699
1	730000	740000	905	4581
1	740000	750000	501	3018
1	750000	760000	388	2406
1	760000	770000	468	2750
1	770000	780000	1093	2605
1	780000	790000	773	611
1	790000	800000	208	637
1	800000	810000	107	585
1	810000	820000	252	459
1	820000	830000	1161	452
1	830000	840000	162	850
1	840000	850000	113	793
1	850000	860000	527	1253
1	860000	870000	355	994
1	870000	880000	410	949
1	880000	890000	110	383
1	890000	900000	512	830
1	900000	910000	1226	1562
1	910000	920000	1120	1692
1	920000	930000	3185	1419
1	930000	940000	1385	1844
1	940000	950000	1995	1439
1	950000	960000	879	1729
1	960000	970000	1451	1864
1	970000	980000	1346	2705
1	980000	990000	665	1828
1	990000	1000000	2369	1109
1	1000000	1010000	2001	1726
1	1010000	1020000	760	1602
1	1020000	1030000	1176	1671
1	1030000	1040000	1871	1305
1	1040000	1050000	1110	3495
1	1050000	1060000	1212	2723
1	1060000	1070000	2201	1429
1	1070000	1080000	1327	2276
1	1080000	1090000	621	3255
1	1090000	1100000	165	1560
1	1100000	1110000	180	1572
1	1110000	1120000	1179	1598
1	1120000	1130000	764	2249
1	1130000	1140000	887	2261
1	1140000	1150000	699	2426
1	1150000	1160000	649	1939
1	1160000	1170000	764	3018
1	1170000	1180000	1047	2099
1	1180000	1190000	840	2157
1	1190000	1200000	213	1464
1	1200000	1210000	1684	1627
1	1210000	1220000	794	2300
1	1220000	1230000	232	2953
1	1230000	1240000	1524	1967
1	1240000	1250000	1114	3622
1	1250000	1260000	347	2188
1	1260000	1270000	248	1630
1	1270000	1280000	881	1442
1	1280000	1290000	544	3096
1	1290000	1300000	604	3478
1	1300000	1310000	1800	1523
1	1310000	1320000	212	2317
1	1320000	1330000	678	1670
1	1330000	1340000	369	2949
1	1340000	1350000	1012	1973
1	1350000	1360000	1853	1107
1	1360000	1370000	467	1344
1	1370000	1380000	1105	1373
1	1380000	1390000	186	1743
1	1390000	1400000	735	1078
1	1400000	1410000	1255	1164
1	1410000	1420000	348	1292
1	1420000	1430000	1408	1426
1	1430000	1440000	1753	1455
1	1440000	1450000	501	2307
1	1450000	1460000	433	3198
1	1460000	1470000	548	1686
1	1470000	1480000	1225	2395
1	1480000	1490000	270	3243
1	1490000	1500000	223	2527
1	1500000	1510000	599	2111
1	1510000	1520000	1142	2578
1	1520000	1530000	262	3794
1	1530000	1540000	562	2799
1	1540000	1550000	1161	2635
1	1550000	1560000	245	1917
1	1560000	1570000	178	1795
1	1570000	1580000	1032	1194
1	1580000	1590000	502	1530
1	1590000	1600000	920	1551
1	1600000	1610000	840	1666
1	1610000	1620000	1287	1083
1	1620000	1630000	841	2606
1	1630000	1640000	2514	2963
1	1640000	1650000	280	3103
1	1650000	1660000	722	1423
1	1660000	1670000	335	2074
1	1670000	1680000	521	2312
1	1680000	1690000	294	2288
1	1690000	1700000	2057	1888
1	1700000	1710000	1133	4237
1	1710000	1720000	316	1830
1	1720000	1730000	963	1434
1	1730000	1740000	295	2424
1	1740000	1750000	1553	1695
1	1750000	1760000	364	2825
1	1760000	1770000	315	1685
1	1770000	1780000	748	620
1	1780000	1790000	544	1112
1	1790000	1800000	146	1302
1	1800000	1810000	124	1287
1	1810000	1820000	130	1043
1	1820000	1830000	137	881
1	1830000	1840000	122	1092
1	1840000	1850000	249	768
1	1850000	1860000	207	1194
1	1860000	1870000	203	887
1	1870000	1880000	126	1075
1	1880000	1890000	310	981
1	1890000	1900000	1486	938
1	1900000	1910000	1008	1506
1	1910000	1920000	940	1704
1	1920000	1930000	530	2112
1	1930000	1940000	365	1907
1	1940000	1950000	776	2158
1	1950000	1960000	385	1740
1	1960000	1970000	581	1619
1	1970000	1980000	453	2557
1	1980000	1990000	414	2931
1	1990000	2000000	362	1381
1	2000000	2010000	606	1411
1	2010000	2020000	964	1210
1	2020000	2030000	632	2142
1	2030000	2040000	385	1938
1	2040000	2050000	1288	1587
1	2050000	2060000	1518	2271
1	2060000	2070000	192	1958
1	2070000	2080000	340	2774
1	2080000	2090000	231	2602
1	2090000	2100000	404	2513
1	2100000	2110000	438	2584
1	2110000	2120000	396	1926
1	2120000	2130000	1431	2837
1	2130000	2140000	633	1825
1	2140000	2150000	409	1688
1	2150000	2160000	299	1673
1	2160000	2170000	244	2078
1	2170000	2180000	429	2340
1	2180000	2190000	549	2256
1	2190000	2200000	745	1542
1	2200000	2210000	956	1578
1	2210000	2220000	619	1632
1	2220000	2230000	1886	1342
1	2230000	2240000	1045	1664
1	2240000	2250000	566	1424
1	2250000	2260000	264	1401
1	2260000	2270000	239	1693
1	2270000	2280000	530	1928
1	2280000	2290000	458	2607
1	2290000	2300000	899	1860
1	2300000	2310000	687	2299
1	2310000	2320000	1143	2077
1	2320000	2330000	504	2405
1	2330000	2340000	323	2741
1	2340000	2350000	322	2702
1	2350000	2360000	235	2104
1	2360000	2370000	311	765
1	2370000	2380000	221	1948
1	2380000	2390000	300	1698
1	2390000	2400000	943	1248
1	2400000	2410000	198	2196
1	2410000	2420000	1668	1214
1	2420000	2430000	344	1797
1	2430000	2440000	630	1925
1	2440000	2450000	1401	2037
1	2450000	2460000	771	2295
1	2460000	2470000	1002	1544
1	2470000	2480000	802	2445
1	2480000	2490000	243	1654
1	2490000	2500000	631	2699
1	2500000	2510000	691	2652
1	2510000	2520000	197	2846
1	2520000	2530000	1543	1480
1	2530000	2540000	1212	1483
1	2540000	2550000	1475	939
1	2550000	2560000	780	1723
1	2560000	2570000	299	2104
1	2570000	2580000	475	1148
1	2580000	2590000	1008	975
1	2590000	2600000	487	1666
1	2600000	2610000	294	2019
1	2610000	2620000	444	1211
1	2620000	2630000	922	650
1	2630000	2640000	257	1452
1	2640000	2650000	877	1336
1	2650000	2660000	8182	7378
1	2660000	2670000	11286	14686
1	2670000	2680000	13268	16093
1	2680000	2690000	6581	5812
1	2690000	2700000	4269	2498
1	2700000	2710000	1028	561
1	2740000	2750000	879	513
1	2750000	2760000	2854	1949
1	2760000	2770000	2772	1411
1	2770000	2780000	2043	944
1	2780000	2790000	954	1041
1	2790000	2800000	679	833
1	2800000	2810000	682	2355
1	2810000	2820000	241	1584
1	2820000	2830000	539	1622
1	2830000	2840000	272	1640
1	2840000	2850000	541	817
1	2850000	2860000	247	1608
1	2860000	2870000	810	2054
1	2870000	2880000	378	2001
1	2880000	2890000	756	2000
1	2890000	2900000	328	1648
1	2900000	2910000	431	2388
1	2910000	2920000	413	1949
1	2920000	2930000	421	1798
1	2930000	2940000	305	1940
1	2940000	2950000	338	1546
1	2950000	2960000	138	799
1	2960000	2970000	350	1249
1	2970000	2980000	578	1497
1	2980000	2990000	285	1478
1	2990000	3000000	99	756
1	3000000	3010000	311	1545
1	3010000	3020000	507	1851
1	3020000	3030000	513	1650
1	3030000	3040000	483	1974
1	3040000	3050000	85	476
1	3050000	3060000	96	755
1	3060000	3070000	2447	1658
1	3070000	3080000	2482	1274
1	3080000	3090000	368	2380
1	3090000	3100000	677	2143
1	3100000	3110000	268	1567
1	3110000	3120000	262	2553
1	3120000	3130000	403	2130
1	3130000	3140000	564	2321
1	3140000	3150000	392	2133
1	3150000	3160000	586	1411
1	3160000	3170000	645	2216
1	3170000	3180000	1086	1182
1	3180000	3190000	1073	1710
1	3190000	3200000	377	2374
1	3200000	3210000	544	2260
1	3210000	3220000	554	1663
1	3220000	3230000	483	1756
1	3230000	3240000	321	2286
1	3240000	3250000	970	1930
1	3250000	3260000	414	1599
1	3260000	3270000	246	1914
1	3270000	3280000	340	2585
1	3280000	3290000	392	1931
1	3290000	3300000	365	2285
1	3300000	3310000	192	1373
1	3310000	3320000	602	1496
1	3320000	3330000	755	1653
1	3330000	3340000	321	1409
1	3340000	3350000	282	1572
1	3350000	3360000	726	1813
1	3360000	3370000	619	1733
1	3370000	3380000	338	1493
1	3380000	3390000	330	1661
1	3390000	3400000	955	1399
1	3400000	3410000	402	2171
1	3410000	3420000	326	2319
1	3420000	3430000	630	2081
1	3430000	3440000	337	1981
1	3440000	3450000	277	1068
1	3450000	3460000	989	1263
1	3460000	3470000	350	2661
1	3470000	3480000	768	2536
1	3480000	3490000	592	1436
1	3490000	3500000	519	2539
1	3500000	3510000	269	2494
1	3510000	3520000	467	2213
1	3520000	3530000	296	2460
1	3530000	3540000	1369	1912
1	3540000	3550000	507	2816
1	3550000	3560000	266	2207
1	3560000	3570000	296	2173
1	3570000	3580000	253	1778
1	3580000	3590000	453	2524
1	3590000	3600000	1010	2296
1	3600000	3610000	580	2047
1	3610000	3620000	1535	914
1	3620000	3630000	1145	754
1	3630000	3640000	169	1922
1	3640000	3650000	319	1667
1	3650000	3660000	2232	1003
1	3660000	3670000	443	1157
1	3670000	3680000	649	1541
1	3680000	3690000	668	1856
1	3690000	3700000	636	2368
1	3700000	3710000	935	1903
1	3710000	3720000	594	1860
1	3720000	3730000	508	1452
1	3730000	3740000	479	2061
1	3740000	3750000	897	1592
1	3750000	3760000	263	1527
1	3760000	3770000	317	1619
1	3770000	3780000	1262	1365
1	3780000	3790000	217	2040
1	3790000	3800000	870	1246
1	3800000	3810000	300	1066
1	3810000	3820000	258	1473
1	3820000	3830000	212	1358
1	3830000	3840000	112	1028
1	3840000	3850000	153	882
1	3850000	3860000	1108	990
1	3860000	3870000	192	1342
1	3870000	3880000	172	1511
1	3880000	3890000	345	1157
1	3890000	3900000	517	1582
1	3900000	3910000	830	1203
1	3910000	3920000	510	1748
1	3920000	3930000	269	975
1	3930000	3940000	197	1016
1	3940000	3950000	338	1457
1	3950000	3960000	378	1048
1	3960000	3970000	136	692
1	3970000	3980000	292	1200
1	3980000	3990000	330	859
1	3990000	4000000	330	1037
1	4000000	4010000	396	1294
1	4010000	4020000	347	1036
1	4020000	4030000	297	888
1	4030000	4040000	128	486
1	4040000	4050000	328	760
1	4050000	4060000	290	1266
1	4060000	4070000	403	1081
1	4070000	4080000	375	1118
1	4080000	4090000	204	1080
1	4090000	4100000	186	893
1	4100000	4110000	342	918
1	4110000	4120000	245	816
1	4120000	4130000	324	1459
1	4130000	4140000	373	928
1	4140000	4150000	293	911
1	4150000	4160000	343	1353
1	4160000	4170000	395	1256
1	4170000	4180000	359	1085
1	4180000	4190000	181	608
1	4190000	4200000	44	168
1	4200000	4210000	87	274
1	4210000	4220000	367	1546
1	4220000	4230000	239	799
1	4230000	4240000	100	409
1	4240000	4250000	92	198
1	4250000	4260000	91	254
1	4260000	4270000	180	412
1	4270000	4280000	181	559
1	4280000	4290000	65	254
1	4290000	4300000	108	564
1	4300000	4310000	1007	991
1	4310000	4320000	189	484
1	4320000	4330000	258	704
1	4330000	4340000	245	660
1	4340000	4350000	251	680
1	4350000	4360000	315	1060
1	4360000	4370000	171	784
1	4370000	4380000	128	432
1	4380000	4390000	127	281
1	4390000	4400000	139	620
1	4400000	4410000	191	691
1	4410000	4420000	143	542
1	4420000	4430000	163	665
1	4430000	4440000	165	558
1	4440000	4450000	193	546
1	4450000	4460000	141	632
1	4460000	4470000	230	1202
1	4470000	4480000	123	538
1	4480000	4490000	334	1218
1	4490000	4500000	231	574
1	4500000	4510000	317	1154
1	4510000	4520000	305	904
1	4520000	4530000	246	666
1	4530000	4540000	131	381
1	4540000	4550000	159	422
1	4550000	4560000	197	600
1	4560000	4570000	246	658
1	4570000	4580000	154	488
1	4580000	4590000	292	405
1	4590000	4600000	193	1258
1	4600000	4610000	334	805
1	4610000	4620000	201	1047
1	4620000	4630000	268	1262
1	4630000	4640000	396	1295
1	4640000	4650000	123	486
1	4650000	4660000	3040	405
1	4660000	4670000	279	930
1	4670000	4680000	231	791
1	4680000	4690000	270	981
1	4690000	4700000	333	1652
1	4700000	4710000	267	1080
1	4710000	4720000	809	1296
1	4720000	4730000	389	1677
1	4730000	4740000	417	1158
1	4740000	4750000	314	1093
1	4750000	4760000	230	634
1	4760000	4770000	227	762
1	4770000	4780000	355	1285
1	4780000	4790000	190	1101
1	4790000	4800000	201	628
1	4800000	4810000	80	274
1	4810000	4820000	34	126
1	4820000	4830000	147	548
1	4830000	4840000	195	319
1	4840000	4850000	65	206
1	4850000	4860000	98	347
1	4860000	4870000	207	519
1	4870000	4880000	232	584
1	4880000	4890000	118	307
1	4890000	4900000	141	514
1	4900000	4910000	112	512
1	4910000	4920000	195	619
1	4920000	4930000	105	329
1	4930000	4940000	199	666
1	4940000	4950000	104	525
1	4950000	4960000	135	491
1	4960000	4970000	231	718
1	4970000	4980000	235	854
1	4980000	4990000	267	652
1	4990000	5000000	84	289
1	5000000	5010000	175	412
1	5010000	5020000	145	473
1	5020000	5030000	80	274
1	5030000	5040000	73	241
1	5040000	5050000	344	871
1	5050000	5060000	115	341
1	5060000	5070000	38	144
1	5070000	5080000	99	325
1	5080000	5090000	106	508
1	5090000	5100000	91	348
1	5100000	5110000	71	186
1	5110000	5120000	348	994
1	5120000	5130000	129	330
1	5130000	5140000	122	430
1	5140000	5150000	184	500
1	5150000	5160000	218	593
1	5160000	5170000	159	661
1	5170000	5180000	136	371
1	5180000	5190000	89	340
1	5190000	5200000	194	445
1	5200000	5210000	89	234
1	5210000	5220000	107	291
1	5220000	5230000	245	477
1	5230000	5240000	105	457
1	5240000	5250000	254	463
1	5250000	5260000	126	538
1	5260000	5270000	229	599
1	5270000	5280000	222	757
1	5280000	5290000	218	666
1	5290000	5300000	303	710
1	5300000	5310000	152	592
1	5310000	5320000	253	747
1	5320000	5330000	81	244
1	5330000	5340000	233	1390
1	5340000	5350000	223	798
1	5350000	5360000	84	246
1	5360000	5370000	159	500
1	5370000	5380000	141	660
1	5380000	5390000	186	801
1	5390000	5400000	137	573
1	5400000	5410000	147	696
1	5410000	5420000	214	762
1	5420000	5430000	318	758
1	5430000	5440000	182	527
1	5440000	5450000	200	665
1	5450000	5460000	317	852
1	5460000	5470000	182	801
1	5470000	5480000	223	1060
1	5480000	5490000	262	840
1	5490000	5500000	216	779
1	5500000	5510000	459	1097
1	5510000	5520000	264	652
1	5520000	5530000	367	1058
1	5530000	5540000	106	266
1	5540000	5550000	30	116
1	5550000	5560000	173	395
1	5560000	5570000	169	511
1	5570000	5580000	167	489
1	5580000	5590000	177	436
1	5590000	5600000	247	1030
1	5600000	5610000	189	537
1	5610000	5620000	203	649
1	5620000	5630000	143	428
1	5630000	5640000	125	455
1	5640000	5650000	250	1034
1	5650000	5660000	366	721
1	5660000	5670000	520	1366
1	5670000	5680000	375	461
1	5680000	5690000	235	901
1	5690000	5700000	210	721
1	5700000	5710000	230	1078
1	5710000	5720000	331	1138
1	5720000	5730000	235	765
1	5730000	5740000	222	943
1	5740000	5750000	598	1148
1	5750000	5760000	377	1393
1	5760000	5770000	310	904
1	5770000	5780000	395	873
1	5780000	5790000	213	768
1	5790000	5800000	255	644
1	5800000	5810000	138	534
1	5810000	5820000	363	961
1	5820000	5830000	360	1154
1	5830000	5840000	751	1473
1	5840000	5850000	528	1423
1	5850000	5860000	368	1942
1	5860000	5870000	161	2037
1	5870000	5880000	145	1763
1	5880000	5890000	258	2407
1	5890000	5900000	174	1645
1	5900000	5910000	71	1281
1	5910000	5920000	191	1341
1	5920000	5930000	83	787
1	5930000	5940000	125	1068
1	5940000	5950000	120	1177
1	5950000	5960000	134	1182
1	5960000	5970000	156	1391
1	5970000	5980000	343	1236
1	5980000	5990000	178	869
1	5990000	6000000	1342	1161
1	6000000	6010000	323	1590
1	6010000	6020000	194	1449
1	6020000	6030000	798	780
1	6030000	6040000	347	1277
1	6040000	6050000	304	1580
1	6050000	6060000	419	1284
1	6060000	6070000	124	1601
1	6070000	6080000	140	1824
1	6080000	6090000	256	1894
1	6090000	6100000	245	2183
1	6100000	6110000	687	1594
1	6110000	6120000	410	1302
1	6120000	6130000	597	2158
1	6130000	6140000	332	1305
1	6140000	6150000	542	1414
1	6150000	6160000	375	1772
1	6160000	6170000	533	1486
1	6170000	6180000	1239	1095
1	6180000	6190000	1176	787
1	6190000	6200000	535	992
1	6200000	6210000	2060	1061
1	6210000	6220000	335	1808
1	6220000	6230000	135	1458
1	6230000	6240000	916	1046
1	6240000	6250000	3426	472
1	6250000	6260000	566	1637
1	6260000	6270000	942	1585
1	6270000	6280000	220	2500
1	6280000	6290000	257	1922
1	6290000	6300000	200	1349
1	6300000	6310000	396	2933
1	6310000	6320000	192	1349
1	6320000	6330000	159	1464
1	6330000	6340000	296	1754
1	6340000	6350000	356	1381
1	6350000	6360000	348	1659
1	6360000	6370000	278	1360
1	6370000	6380000	159	1285
1	6380000	6390000	176	1445
1	6390000	6400000	1126	1166
1	6400000	6410000	400	1363
1	6410000	6420000	1362	1159
1	6420000	6430000	2257	1010
1	6430000	6440000	558	1201
1	6440000	6450000	2460	1083
1	6450000	6460000	2343	1518
1	6460000	6470000	953	1685
1	6470000	6480000	441	2025
1	6480000	6490000	945	1237
1	6490000	6500000	1585	977
1	6500000	6510000	435	2181
1	6510000	6520000	263	1477
1	6520000	6530000	242	1206
1	6530000	6540000	107	973
1	6540000	6550000	172	1057
1	6550000	6560000	852	1296
1	6560000	6570000	200	1641
1	6570000	6580000	331	1311
1	6580000	6590000	653	1056
1	6590000	6600000	342	1259
1	6600000	6610000	1432	625
1	6610000	6620000	1564	914
1	6620000	6630000	850	1455
1	6630000	6640000	192	1760
1	6640000	6650000	167	1685
1	6650000	6660000	166	1251
1	6660000	6670000	69	1063
1	6670000	6680000	80	748
1	6680000	6690000	66	652
1	6690000	6700000	136	948
1	6700000	6710000	712	844
1	6710000	6720000	237	1283
1	6720000	6730000	235	1083
1	6730000	6740000	410	1142
1	6740000	6750000	319	695
1	6750000	6760000	277	1121
1	6760000	6770000	126	990
1	6770000	6780000	169	846
1	6780000	6790000	1033	636
1	6790000	6800000	182	1007
1	6800000	6810000	95	522
1	6810000	6820000	79	494
1	6820000	6830000	34	242
1	6830000	6840000	133	840
1	6840000	6850000	90	684
1	6850000	6860000	48	377
1	6860000	6870000	65	470
1	6870000	6880000	100	486
1	6880000	6890000	46	515
1	6890000	6900000	77	498
1	6900000	6910000	271	657
1	6910000	6920000	343	837
1	6920000	6930000	192	778
1	6930000	6940000	272	731
1	6940000	6950000	153	993
1	6950000	6960000	228	1378
1	6960000	6970000	1033	844
1	6970000	6980000	196	1197
1	6980000	6990000	174	798
1	6990000	7000000	104	660
1	7000000	7010000	180	1035
1	7010000	7020000	291	1336
1	7020000	7030000	158	818
1	7030000	7040000	132	775
1	7040000	7050000	284	1056
1	7050000	7060000	283	1442
1	7060000	7070000	202	1198
1	7070000	7080000	315	371
1	7080000	7090000	179	767
1	7090000	7100000	314	1064
1	7100000	7110000	252	867
1	7110000	7120000	402	1517
1	7120000	7130000	346	943
1	7130000	7140000	109	530
1	7140000	7150000	302	842
1	7150000	7160000	395	1068
1	7160000	7170000	114	451
1	7170000	7180000	182	863
1	7180000	7190000	53	247
1	7190000	7200000	251	715
1	7200000	7210000	125	397
1	7210000	7220000	135	290
1	7220000	7230000	234	1425
1	7230000	7240000	328	1197
1	7240000	7250000	302	558
1	7250000	7260000	248	962
1	7260000	7270000	155	508
1	7270000	7280000	107	240
1	7280000	7290000	138	585
1	7290000	7300000	184	645
1	7300000	7310000	123	665
1	7310000	7320000	105	489
1	7320000	7330000	84	434
1	7330000	7340000	147	904
1	7340000	7350000	177	949
1	7350000	7360000	277	939
1	7360000	7370000	125	730
1	7370000	7380000	344	850
1	7380000	7390000	231	1128
1	7390000	7400000	67	450
1	7400000	7410000	153	1007
1	7410000	7420000	327	1016
1	7420000	7430000	248	1083
1	7430000	7440000	235	1492
1	7440000	7450000	213	1568
1	7450000	7460000	416	1323
1	7460000	7470000	242	1272
1	7470000	7480000	206	1552
1	7480000	7490000	242	1092
1	7490000	7500000	253	1521
1	7500000	7510000	243	1491
1	7510000	7520000	219	1139
1	7520000	7530000	121	872
1	7530000	7540000	454	1409
1	7540000	7550000	206	630
1	7550000	7560000	432	1186
1	7560000	7570000	169	1248
1	7570000	7580000	268	1179
1	7580000	7590000	262	1400
1	7590000	7600000	260	906
1	7600000	7610000	266	935
1	7610000	7620000	278	956
1	7620000	7630000	288	1007
1	7630000	7640000	474	1514
1	7640000	7650000	597	1246
1	7650000	7660000	330	1193
1	7660000	7670000	451	2080
1	7670000	7680000	291	1440
1	7680000	7690000	947	1341
1	7690000	7700000	154	880
1	7700000	7710000	1395	611
1	7710000	7720000	117	658
1	7720000	7730000	189	721
1	7730000	7740000	209	1111
1	7740000	7750000	202	885
1	7750000	7760000	156	575
1	7760000	7770000	60	336
1	7770000	7780000	599	435
1	7780000	7790000	697	665
1	7790000	7800000	85	707
1	7800000	7810000	91	570
1	7810000	7820000	109	422
1	7820000	7830000	85	675
1	7830000	7840000	75	445
1	7840000	7850000	120	678
1	7850000	7860000	223	806
1	7860000	7870000	163	1288
1	7870000	7880000	111	665
1	7880000	7890000	225	636
1	7890000	7900000	183	712
1	7900000	7910000	232	744
1	7910000	7920000	199	785
1	7920000	7930000	160	737
1	7930000	7940000	163	855
1	7940000	7950000	370	439
1	7950000	7960000	720	2328
1	7960000	7970000	402	472
1	7970000	7980000	184	878
1	7980000	7990000	162	1055
1	7990000	8000000	135	788
1	8000000	8010000	209	1057
1	8010000	8020000	117	381
1	8020000	8030000	918	483
1	8030000	8040000	104	606
1	8040000	8050000	99	675
1	8050000	8060000	109	950
1	8060000	8070000	136	812
1	8070000	8080000	129	1005
1	8080000	8090000	119	680
1	8090000	8100000	110	524
1	8100000	8110000	127	576
1	8110000	8120000	144	967
1	8120000	8130000	284	696
1	8130000	8140000	174	840
1	8140000	8150000	162	960
1	8150000	8160000	316	858
1	8160000	8170000	215	1068
1	8170000	8180000	109	812
1	8180000	8190000	166	828
1	8190000	8200000	222	1050
1	8200000	8210000	257	1490
1	8210000	8220000	973	928
1	8220000	8230000	278	874
1	8230000	8240000	214	1085
1	8240000	8250000	303	1327
1	8250000	8260000	207	1024
1	8260000	8270000	215	977
1	8270000	8280000	175	1214
1	8280000	8290000	281	762
1	8290000	8300000	144	938
1	8300000	8310000	138	717
1	8310000	8320000	792	759
1	8320000	8330000	241	1140
1	8330000	8340000	196	2111
1	8340000	8350000	426	1883
1	8350000	8360000	250	2041
1	8360000	8370000	133	1614
1	8370000	8380000	258	724
1	8380000	8390000	265	802
1	8390000	8400000	172	293
1	8400000	8410000	132	689
1	8410000	8420000	136	550
1	8420000	8430000	1025	315
1	8430000	8440000	117	797
1	8440000	8450000	94	972
1	8450000	8460000	83	578
1	8460000	8470000	125	623
1	8470000	8480000	101	475
1	8480000	8490000	120	646
1	8490000	8500000	77	579
1	8500000	8510000	176	1466
1	8510000	8520000	169	676
1	8520000	8530000	204	273
1	8530000	8540000	125	637
1	8540000	8550000	74	303
1	8550000	8560000	61	494
1	8560000	8570000	49	291
1	8570000	8580000	86	473
1	8580000	8590000	40	259
1	8590000	8600000	110	399
1	8600000	8610000	86	517
1	8610000	8620000	37	410
1	8620000	8630000	101	232
1	8630000	8640000	50	399
1	8640000	8650000	52	232
1	8650000	8660000	200	971
1	8660000	8670000	131	241
1	8670000	8680000	102	379
1	8680000	8690000	87	352
1	8690000	8700000	77	648
1	8700000	8710000	622	368
1	8710000	8720000	104	469
1	8720000	8730000	155	763
1	8730000	8740000	68	606
1	8740000	8750000	74	415
1	8750000	8760000	32	266
1	8760000	8770000	84	655
1	8770000	8780000	148	882
1	8780000	8790000	117	513
1	8790000	8800000	143	626
1	8800000	8810000	94	697
1	8810000	8820000	720	372
1	8820000	8830000	198	910
1	8830000	8840000	110	800
1	8840000	8850000	252	1080
1	8850000	8860000	263	829
1	8860000	8870000	182	864
1	8870000	8880000	1075	431
1	8880000	8890000	349	1104
1	8890000	8900000	337	952
1	8900000	8910000	240	951
1	8910000	8920000	257	1016
1	8920000	8930000	245	1083
1	8930000	8940000	170	732
1	8940000	8950000	341	879
1	8950000	8960000	155	1070
1	8960000	8970000	217	863
1	8970000	8980000	282	1044
1	8980000	8990000	313	1033
1	8990000	9000000	118	960
1	9000000	9010000	397	1326
1	9010000	9020000	385	1677
1	9020000	9030000	236	1156
1	9030000	9040000	180	1348
1	9040000	9050000	108	1093
1	9050000	9060000	132	852
1	9060000	9070000	458	1262
1	9070000	9080000	403	1279
1	9080000	9090000	306	593
1	9090000	9100000	224	659
1	9100000	9110000	162	1394
1	9110000	9120000	287	1103
1	9120000	9130000	1134	819
1	9130000	9140000	156	999
1	9140000	9150000	324	957
1	9150000	9160000	129	1115
1	9160000	9170000	228	1176
1	9170000	9180000	191	1038
1	9180000	9190000	1354	845
1	9190000	9200000	815	1070
1	9200000	9210000	778	888
1	9210000	9220000	302	1262
1	9220000	9230000	297	1012
1	9230000	9240000	801	932
1	9240000	9250000	358	1391
1	9250000	9260000	148	1045
1	9260000	9270000	453	2197
1	9270000	9280000	410	1524
1	9280000	9290000	289	833
1	9290000	9300000	1229	806
1	9300000	9310000	274	1505
1	9310000	9320000	529	1620
1	9320000	9330000	424	1989
1	9330000	9340000	410	1658
1	9340000	9350000	232	1563
1	9350000	9360000	261	1597
1	9360000	9370000	343	1508
1	9370000	9380000	188	1267
1	9380000	9390000	297	1544
1	9390000	9400000	376	1264
1	9400000	9410000	479	1196
1	9410000	9420000	256	1012
1	9420000	9430000	737	834
1	9430000	9440000	226	779
1	9440000	9450000	354	879
1	9450000	9460000	246	971
1	9460000	9470000	222	1146
1	9470000	9480000	278	1008
1	9480000	9490000	173	1409
1	9490000	9500000	722	843
1	9500000	9510000	196	1007
1	9510000	9520000	248	1391
1	9520000	9530000	230	1411
1	9530000	9540000	531	1019
1	9540000	9550000	445	1029
1	9550000	9560000	117	585
1	9560000	9570000	128	968
1	9570000	9580000	111	868
1	9580000	9590000	1011	1080
1	9590000	9600000	414	1906
1	9600000	9610000	134	2343
1	9610000	9620000	319	1593
1	9620000	9630000	761	1120
1	9630000	9640000	296	1056
1	9640000	9650000	184	922
1	9650000	9660000	1496	577
1	9660000	9670000	293	1400
1	9670000	9680000	314	1486
1	9680000	9690000	1151	988
1	9690000	9700000	287	1031
1	9700000	9710000	206	889
1	9710000	9720000	483	1553
1	9720000	9730000	254	1977
1	9730000	9740000	223	1709
1	9740000	9750000	123	1121
1	9750000	9760000	172	948
1	9760000	9770000	167	1514
1	9770000	9780000	147	990
1	9780000	9790000	177	1130
1	9790000	9800000	215	1067
1	9800000	9810000	186	1108
1	9810000	9820000	113	770
1	9820000	9830000	1532	719
1	9830000	9840000	253	1413
1	9840000	9850000	335	1248
1	9850000	9860000	394	819
1	9860000	9870000	223	1284
1	9870000	9880000	210	989
1	9880000	9890000	218	1151
1	9890000	9900000	322	1264
1	9900000	9910000	557	790
1	9910000	9920000	360	777
1	9920000	9930000	192	1018
1	9930000	9940000	100	767
1	9940000	9950000	478	853
1	9950000	9960000	247	949
1	9960000	9970000	186	1120
1	9970000	9980000	95	1104
1	9980000	9990000	132	1022
1	9990000	10000000	892	1058
1	10000000	10010000	148	979
1	10010000	10020000	166	1196
1	10020000	10030000	253	1124
1	10030000	10040000	591	838
1	10040000	10050000	125	1054
1	10050000	10060000	84	872
1	10060000	10070000	215	883
1	10070000	10080000	120	646
1	10080000	10090000	77	655
1	10090000	10100000	69	637
1	10100000	10110000	113	777
1	10110000	10120000	63	785
1	10120000	10130000	58	516
1	10130000	10140000	73	877
1	10140000	10150000	131	796
1	10150000	10160000	114	1024
1	10160000	10170000	90	1208
1	10170000	10180000	128	1089
1	10180000	10190000	120	893
1	10190000	10200000	220	1065
1	10200000	10210000	272	984
1	10210000	10220000	1018	533
1	10220000	10230000	104	765
1	10230000	10240000	95	798
1	10240000	10250000	138	740
1	10250000	10260000	111	592
1	10260000	10270000	86	603
1	10270000	10280000	57	487
1	10280000	10290000	56	559
1	10290000	10300000	45	459
1	10300000	10310000	70	395
1	10310000	10320000	87	653
1	10320000	10330000	37	532
1	10330000	10340000	107	828
1	10340000	10350000	63	558
1	10350000	10360000	123	599
1	10360000	10370000	153	827
1	10370000	10380000	211	899
1	10380000	10390000	158	765
1	10390000	10400000	1060	683
1	10400000	10410000	146	884
1	10410000	10420000	211	945
1	10420000	10430000	351	1044
1	10430000	10440000	728	774
1	10440000	10450000	144	1103
1	10450000	10460000	219	1033
1	10460000	10470000	161	1526
1	10470000	10480000	1073	905
1	10480000	10490000	203	1000
1	10490000	10500000	188	730
1	10500000	10510000	234	970
1	10510000	10520000	188	704
1	10520000	10530000	89	659
1	10530000	10540000	200	713
1	10540000	10550000	132	771
1	10550000	10560000	170	906
1	10560000	10570000	103	731
1	10570000	10580000	80	497
1	10580000	10590000	80	542
1	10590000	10600000	85	671
1	10600000	10610000	81	853
1	10610000	10620000	132	1474
1	10620000	10630000	124	1878
1	10630000	10640000	964	1791
1	10640000	10650000	349	2569
1	10650000	10660000	377	2379
1	10660000	10670000	270	2530
1	10670000	10680000	390	1966
1	10680000	10690000	398	1519
1	10690000	10700000	1410	1136
1	10700000	10710000	486	2069
1	10710000	10720000	387	1744
1	10720000	10730000	279	1833
1	10730000	10740000	424	1419
1	10740000	10750000	298	1723
1	10750000	10760000	467	1516
1	10760000	10770000	242	1592
1	10770000	10780000	217	1431
1	10780000	10790000	374	1309
1	10790000	10800000	2241	403
1	10800000	10810000	358	911
1	10810000	10820000	223	1125
1	10820000	10830000	374	1403
1	10830000	10840000	664	1063
1	10840000	10850000	130	818
1	10850000	10860000	257	1298
1	10860000	10870000	855	940
1	10870000	10880000	213	1185
1	10880000	10890000	544	824
1	10890000	10900000	461	943
1	10900000	10910000	526	1201
1	10910000	10920000	359	1295
1	10920000	10930000	153	877
1	10930000	10940000	303	1551
1	10940000	10950000	774	1240
1	10950000	10960000	199	1368
1	10960000	10970000	600	1012
1	10970000	10980000	275	1363
1	10980000	10990000	304	1104
1	10990000	11000000	161	779
1	11000000	11010000	170	1025
1	11010000	11020000	703	1103
1	11020000	11030000	52	684
1	11030000	11040000	249	1218
1	11040000	11050000	244	1339
1	11050000	11060000	686	1433
1	11060000	11070000	659	1050
1	11070000	11080000	219	1404
1	11080000	11090000	184	700
1	11090000	11100000	509	862
1	11100000	11110000	158	918
1	11110000	11120000	84	959
1	11120000	11130000	96	968
1	11130000	11140000	100	808
1	11140000	11150000	61	660
1	11150000	11160000	71	570
1	11160000	11170000	231	830
1	11170000	11180000	85	890
1	11180000	11190000	53	552
1	11190000	11200000	48	671
1	11200000	11210000	69	626
1	11210000	11220000	65	579
1	11220000	11230000	79	499
1	11230000	11240000	137	844
1	11240000	11250000	138	989
1	11250000	11260000	102	889
1	11260000	11270000	504	675
1	11270000	11280000	509	775
1	11280000	11290000	104	833
1	11290000	11300000	127	868
1	11300000	11310000	222	1417
1	11310000	11320000	264	1017
1	11320000	11330000	325	1228
1	11330000	11340000	428	1158
1	11340000	11350000	245	844
1	11350000	11360000	545	960
1	11360000	11370000	258	983
1	11370000	11380000	219	1126
1	11380000	11390000	430	1165
1	11390000	11400000	309	1104
1	11400000	11410000	168	696
1	11410000	11420000	265	719
1	11420000	11430000	177	950
1	11430000	11440000	303	1128
1	11440000	11450000	407	908
1	11450000	11460000	454	1194
1	11460000	11470000	316	793
1	11470000	11480000	1392	336
1	11480000	11490000	577	715
1	11490000	11500000	278	1069
1	11500000	11510000	606	771
1	11510000	11520000	181	845
1	11520000	11530000	285	1563
1	11530000	11540000	317	1776
1	11540000	11550000	298	1029
1	11550000	11560000	376	414
1	11560000	11570000	366	1046
1	11570000	11580000	376	963
1	11580000	11590000	179	590
1	11590000	11600000	338	638
1	11600000	11610000	271	1242
1	11610000	11620000	281	810
1	11620000	11630000	270	859
1	11630000	11640000	352	849
1	11640000	11650000	722	986
1	11650000	11660000	1112	1169
1	11660000	11670000	877	1465
1	11670000	11680000	153	1542
1	11680000	11690000	868	868
1	11690000	11700000	2040	756
1	11700000	11710000	691	1436
1	11710000	11720000	382	1283
1	11720000	11730000	318	748
1	11730000	11740000	736	533
1	11740000	11750000	266	1343
1	11750000	11760000	203	1129
1	11760000	11770000	420	1396
1	11770000	11780000	212	1191
1	11780000	11790000	437	1206
1	11790000	11800000	166	1334
1	11800000	11810000	949	590
1	11810000	11820000	128	652
1	11820000	11830000	113	1152
1	11830000	11840000	115	1310
1	11840000	11850000	401	1021
1	11850000	11860000	898	987
1	11860000	11870000	250	715
1	11870000	11880000	294	1556
1	11880000	11890000	287	1231
1	11890000	11900000	673	949
1	11900000	11910000	736	862
1	11910000	11920000	287	1240
1	11920000	11930000	949	1365
1	11930000	11940000	447	976
1	11940000	11950000	119	1168
1	11950000	11960000	166	1401
1	11960000	11970000	162	1081
1	11970000	11980000	245	1099
1	11980000	11990000	557	810
1	11990000	12000000	154	1501
1	12000000	12010000	203	1548
1	12010000	12020000	630	967
1	12020000	12030000	283	1704
1	12030000	12040000	316	1160
1	12040000	12050000	429	1879
1	12050000	12060000	202	934
1	12060000	12070000	1115	658
1	12070000	12080000	366	1250
1	12080000	12090000	305	685
1	12090000	12100000	97	923
1	12100000	12110000	197	1137
1	12110000	12120000	188	1212
1	12120000	12130000	278	1177
1	12130000	12140000	291	1188
1	12140000	12150000	556	933
1	12150000	12160000	265	548
1	12160000	12170000	867	689
1	12170000	12180000	695	989
1	12180000	12190000	445	1067
1	12190000	12200000	229	1666
1	12200000	12210000	262	1165
1	12210000	12220000	262	898
1	12220000	12230000	166	846
1	12230000	12240000	505	594
1	12240000	12250000	78	710
1	12250000	12260000	129	699
1	12260000	12270000	97	387
1	12270000	12280000	87	641
1	12280000	12290000	38	357
1	12290000	12300000	52	476
1	12300000	12310000	95	689
1	12310000	12320000	48	546
1	12320000	12330000	47	689
1	12330000	12340000	31	429
1	12340000	12350000	118	347
1	12350000	12360000	67	456
1	12360000	12370000	58	818
1	12370000	12380000	138	554
1	12380000	12390000	43	366
1	12390000	12400000	82	602
1	12400000	12410000	67	450
1	12410000	12420000	41	437
1	12420000	12430000	41	345
1	12430000	12440000	145	480
1	12440000	12450000	100	504
1	12450000	12460000	97	542
1	12460000	12470000	67	466
1	12470000	12480000	308	464
1	12480000	12490000	82	634
1	12490000	12500000	59	859
1	12500000	12510000	101	1293
1	12510000	12520000	168	1043
1	12520000	12530000	232	1461
1	12530000	12540000	144	752
1	12540000	12550000	374	1587
1	12550000	12560000	253	1335
1	12560000	12570000	155	1005
1	12570000	12580000	156	1352
1	12580000	12590000	102	895
1	12590000	12600000	963	1160
1	12600000	12610000	228	768
1	12610000	12620000	1531	537
1	12620000	12630000	260	840
1	12630000	12640000	248	1027
1	12640000	12650000	170	743
1	12650000	12660000	122	752
1	12660000	12670000	125	670
1	12670000	12680000	87	378
1	12680000	12690000	185	483
1	12690000	12700000	231	743
1	12700000	12710000	103	435
1	12710000	12720000	100	456
1	12720000	12730000	126	480
1	12730000	12740000	57	201
1	12740000	12750000	114	457
1	12750000	12760000	108	508
1	12760000	12770000	184	639
1	12770000	12780000	134	692
1	12780000	12790000	195	648
1	12790000	12800000	208	683
1	12800000	12810000	68	341
1	12810000	12820000	122	389
1	12820000	12830000	313	999
1	12830000	12840000	199	766
1	12840000	12850000	97	466
1	12850000	12860000	103	412
1	12860000	12870000	186	737
1	12870000	12880000	284	862
1	12880000	12890000	257	792
1	12890000	12900000	213	702
1	12900000	12910000	240	862
1	12910000	12920000	282	784
1	12920000	12930000	253	1028
1	12930000	12940000	300	896
1	12940000	12950000	268	940
1	12950000	12960000	112	505
1	13000000	13010000	227	736
1	13010000	13020000	256	744
1	13020000	13030000	235	794
1	13030000	13040000	296	937
1	13040000	13050000	258	824
1	13050000	13060000	389	1145
1	13060000	13070000	205	769
1	13070000	13080000	393	1292
1	13080000	13090000	191	1107
1	13090000	13100000	260	1250
1	13100000	13110000	187	605
1	13110000	13120000	150	503
1	13120000	13130000	184	712
1	13130000	13140000	233	1174
1	13140000	13150000	294	1240
1	13150000	13160000	278	1041
1	13160000	13170000	304	908
1	13170000	13180000	334	1032
1	13180000	13190000	269	766
1	13190000	13200000	291	856
1	13200000	13210000	268	700
1	13210000	13220000	234	771
1	13220000	13230000	276	1054
1	13230000	13240000	408	1671
1	13240000	13250000	266	1366
1	13250000	13260000	242	924
1	13260000	13270000	274	769
1	13270000	13280000	277	976
1	13280000	13290000	228	796
1	13290000	13300000	294	954
1	13300000	13310000	180	621
1	13310000	13320000	286	1067
1	13320000	13330000	550	3281
1	13330000	13340000	232	708
1	13340000	13350000	308	1071
1	13350000	13360000	234	627
1	13360000	13370000	228	1005
1	13370000	13380000	223	1014
1	13380000	13390000	265	919
1	13390000	13400000	214	962
1	13400000	13410000	113	569
1	13410000	13420000	141	723
1	13420000	13430000	297	1352
1	13430000	13440000	245	1362
1	13440000	13450000	232	1124
1	13450000	13460000	230	873
1	13460000	13470000	295	1005
1	13470000	13480000	148	620
1	13480000	13490000	357	1256
1	13490000	13500000	320	957
1	13500000	13510000	292	1079
1	13510000	13520000	1704	616
1	13520000	13530000	303	1136
1	13530000	13540000	204	799
1	13540000	13550000	246	1143
1	13550000	13560000	172	734
1	13560000	13570000	193	870
1	13570000	13580000	215	849
1	13580000	13590000	1017	658
1	13590000	13600000	311	993
1	13600000	13610000	152	769
1	13610000	13620000	115	609
1	13620000	13630000	183	748
1	13630000	13640000	172	689
1	13640000	13650000	178	845
1	13650000	13660000	218	1477
1	13660000	13670000	167	540
1	13670000	13680000	168	811
1	13680000	13690000	70	445
1	13690000	13700000	199	1087
1	13700000	13710000	638	263
1	13710000	13720000	120	612
1	13720000	13730000	199	625
1	13730000	13740000	120	213
1	13740000	13750000	407	384
1	13750000	13760000	118	460
1	13760000	13770000	82	734
1	13770000	13780000	73	778
1	13780000	13790000	107	768
1	13790000	13800000	81	724
1	13800000	13810000	222	1571
1	13810000	13820000	213	1418
1	13820000	13830000	250	1195
1	13830000	13840000	153	638
1	13840000	13850000	67	187
1	13850000	13860000	62	146
1	13860000	13870000	133	514
1	13870000	13880000	221	766
1	13880000	13890000	131	336
1	13890000	13900000	594	420
1	13900000	13910000	118	496
1	13910000	13920000	96	457
1	13920000	13930000	130	573
1	13930000	13940000	181	708
1	13940000	13950000	153	761
1	13950000	13960000	119	542
1	13960000	13970000	257	487
1	13970000	13980000	126	406
1	13980000	13990000	125	674
1	13990000	14000000	91	353
1	14000000	14010000	96	531
1	14010000	14020000	153	378
1	14020000	14030000	163	334
1	14030000	14040000	132	349
1	14040000	14050000	115	296
1	14050000	14060000	83	382
1	14060000	14070000	152	636
1	14070000	14080000	146	625
1	14080000	14090000	61	270
1	14090000	14100000	82	300
1	14100000	14110000	153	506
1	14110000	14120000	251	421
1	14120000	14130000	196	463
1	14130000	14140000	138	462
1	14140000	14150000	153	504
1	14150000	14160000	38	146
1	14160000	14170000	124	526
1	14170000	14180000	128	492
1	14180000	14190000	159	423
1	14190000	14200000	68	310
1	14200000	14210000	135	386
1	14210000	14220000	57	259
1	14220000	14230000	55	224
1	14230000	14240000	100	262
1	14240000	14250000	107	360
1	14250000	14260000	164	556
1	14260000	14270000	121	453
1	14270000	14280000	89	382
1	14280000	14290000	141	384
1	14290000	14300000	106	502
1	14300000	14310000	103	419
1	14310000	14320000	44	194
1	14320000	14330000	70	313
1	14330000	14340000	109	407
1	14340000	14350000	131	488
1	14350000	14360000	95	309
1	14360000	14370000	259	634
1	14370000	14380000	131	353
1	14380000	14390000	218	564
1	14390000	14400000	175	442
1	14400000	14410000	65	266
1	14410000	14420000	128	743
1	14420000	14430000	85	654
1	14430000	14440000	199	655
1	14440000	14450000	142	573
1	14450000	14460000	159	530
1	14460000	14470000	99	474
1	14470000	14480000	118	486
1	14480000	14490000	113	455
1	14490000	14500000	119	393
1	14500000	14510000	175	688
1	14510000	14520000	148	525
1	14520000	14530000	211	711
1	14530000	14540000	106	540
1	14540000	14550000	161	427
1	14550000	14560000	117	585
1	14560000	14570000	155	550
1	14570000	14580000	130	544
1	14580000	14590000	126	612
1	14590000	14600000	1260	510
1	14600000	14610000	200	344
1	14610000	14620000	129	617
1	14620000	14630000	159	732
1	14630000	14640000	179	936
1	14640000	14650000	93	443
1	14650000	14660000	130	686
1	14660000	14670000	232	685
1	14670000	14680000	107	545
1	14680000	14690000	143	763
1	14690000	14700000	187	737
1	14700000	14710000	132	528
1	14710000	14720000	181	870
1	14720000	14730000	241	968
1	14730000	14740000	370	1055
1	14740000	14750000	164	510
1	14750000	14760000	133	551
1	14760000	14770000	191	944
1	14770000	14780000	242	854
1	14780000	14790000	266	795
1	14790000	14800000	209	1228
1	14800000	14810000	253	1002
1	14810000	14820000	193	555
1	14820000	14830000	263	1036
1	14830000	14840000	145	882
1	14840000	14850000	146	708
1	14850000	14860000	224	1034
1	14860000	14870000	226	685
1	14870000	14880000	148	475
1	14880000	14890000	249	792
1	14890000	14900000	194	1021
1	14900000	14910000	198	1337
1	14910000	14920000	241	884
1	14920000	14930000	1120	823
1	14930000	14940000	229	1335
1	14940000	14950000	421	874
1	14950000	14960000	216	1325
1	14960000	14970000	208	990
1	14970000	14980000	383	1530
1	14980000	14990000	243	1137
1	14990000	15000000	280	1473
1	15000000	15010000	439	1259
1	15010000	15020000	224	1068
1	15020000	15030000	388	1144
1	15030000	15040000	185	1229
1	15040000	15050000	257	1351
1	15050000	15060000	135	1278
1	15060000	15070000	172	1336
1	15070000	15080000	189	1127
1	15080000	15090000	174	899
1	15090000	15100000	428	1018
1	15100000	15110000	413	727
1	15110000	15120000	313	953
1	15120000	15130000	241	1029
1	15130000	15140000	232	644
1	15140000	15150000	243	751
1	15150000	15160000	1824	576
1	15160000	15170000	202	596
1	15170000	15180000	377	829
1	15180000	15190000	222	900
1	15190000	15200000	206	1050
1	15200000	15210000	203	925
1	15210000	15220000	165	860
1	15220000	15230000	280	892
1	15230000	15240000	157	745
1	15240000	15250000	671	602
1	15250000	15260000	191	695
1	15260000	15270000	283	390
1	15270000	15280000	349	930
1	15280000	15290000	139	829
1	15290000	15300000	161	842
1	15300000	15310000	253	914
1	15310000	15320000	193	1063
1	15320000	15330000	432	877
1	15330000	15340000	128	1003
1	15340000	15350000	448	827
1	15350000	15360000	202	1195
1	15360000	15370000	204	1261
1	15370000	15380000	354	1113
1	15380000	15390000	422	1163
1	15390000	15400000	225	1151
1	15400000	15410000	624	751
1	15410000	15420000	1150	921
1	15420000	15430000	325	1689
1	15430000	15440000	269	1172
1	15440000	15450000	326	1140
1	15450000	15460000	137	899
1	15460000	15470000	210	1124
1	15470000	15480000	122	1079
1	15480000	15490000	140	1183
1	15490000	15500000	189	948
1	15500000	15510000	179	1154
1	15510000	15520000	84	637
1	15520000	15530000	744	428
1	15530000	15540000	153	817
1	15540000	15550000	80	605
1	15550000	15560000	88	738
1	15560000	15570000	66	783
1	15570000	15580000	128	1031
1	15580000	15590000	583	1110
1	15590000	15600000	158	931
1	15600000	15610000	587	1078
1	15610000	15620000	602	887
1	15620000	15630000	77	410
1	15630000	15640000	62	718
1	15640000	15650000	137	929
1	15650000	15660000	64	509
1	15660000	15670000	34	414
1	15670000	15680000	152	768
1	15680000	15690000	590	894
1	15690000	15700000	226	810
1	15700000	15710000	147	1324
1	15710000	15720000	141	1110
1	15720000	15730000	139	1983
1	15730000	15740000	220	2394
1	15740000	15750000	413	1701
1	15750000	15760000	1485	1271
1	15760000	15770000	350	1248
1	15770000	15780000	262	1289
1	15780000	15790000	268	1303
1	15790000	15800000	338	1045
1	15800000	15810000	298	1294
1	15810000	15820000	209	1135
1	15820000	15830000	209	1188
1	15830000	15840000	1113	785
1	15840000	15850000	1262	660
1	15850000	15860000	209	657
1	15860000	15870000	133	1078
1	15870000	15880000	70	721
1	15880000	15890000	157	495
1	15890000	15900000	159	837
1	15900000	15910000	105	664
1	15910000	15920000	95	407
1	15920000	15930000	91	871
1	15930000	15940000	219	1501
1	15940000	15950000	264	1933
1	15950000	15960000	409	686
1	15960000	15970000	204	820
1	15970000	15980000	541	794
1	15980000	15990000	166	680
1	15990000	16000000	173	1207
1	16000000	16010000	293	1023
1	16010000	16020000	891	1275
1	16020000	16030000	640	1246
1	16030000	16040000	394	1243
1	16040000	16050000	623	1209
1	16050000	16060000	442	1409
1	16060000	16070000	386	1232
1	16070000	16080000	761	881
1	16080000	16090000	273	1200
1	16090000	16100000	413	1314
1	16100000	16110000	154	656
1	16110000	16120000	241	1510
1	16120000	16130000	322	1253
1	16130000	16140000	320	1980
1	16140000	16150000	535	1162
1	16150000	16160000	1368	778
1	16160000	16170000	1106	865
1	16170000	16180000	493	1280
1	16180000	16190000	328	1555
1	16190000	16200000	221	820
1	16200000	16210000	667	1170
1	16210000	16220000	661	758
1	16220000	16230000	834	909
1	16230000	16240000	406	1093
1	16240000	16250000	184	824
1	16250000	16260000	75	446
1	16260000	16270000	95	702
1	16270000	16280000	266	685
1	16280000	16290000	173	742
1	16290000	16300000	181	746
1	16300000	16310000	108	798
1	16310000	16320000	131	784
1	16320000	16330000	94	644
1	16330000	16340000	140	987
1	16340000	16350000	131	1014
1	16350000	16360000	662	747
1	16360000	16370000	787	714
1	16370000	16380000	203	1064
1	16380000	16390000	200	953
1	16390000	16400000	153	798
1	16400000	16410000	185	1395
1	16410000	16420000	175	1316
1	16420000	16430000	142	959
1	16430000	16440000	127	752
1	16440000	16450000	593	947
1	16450000	16460000	94	932
1	16460000	16470000	54	684
1	16470000	16480000	122	1333
1	16480000	16490000	163	1538
1	16490000	16500000	1114	948
1	16500000	16510000	339	865
1	16510000	16520000	1419	763
1	16520000	16530000	461	722
1	16530000	16540000	2362	2392
1	16540000	16550000	670	1860
1	16550000	16560000	165	1157
1	16560000	16570000	558	1702
1	16570000	16580000	498	1724
1	16580000	16590000	550	2469
1	16590000	16600000	429	1157
1	16600000	16610000	290	1610
1	16610000	16620000	3364	2440
1	16620000	16630000	601	5560
1	16630000	16640000	313	3954
1	16640000	16650000	4354	3167
1	16650000	16660000	336	2169
1	16660000	16670000	1358	746
1	16670000	16680000	480	1887
1	16680000	16690000	464	1089
1	16690000	16700000	3901	1484
1	16700000	16710000	2799	1452
1	16710000	16720000	599	1846
1	16720000	16730000	601	2647
1	16730000	16740000	460	1629
1	16740000	16750000	1454	1431
1	16750000	16760000	1464	1942
1	16760000	16770000	710	2265
1	16770000	16780000	511	1861
1	16780000	16790000	170	770
1	16790000	16800000	105	830
1	16840000	16850000	28	123
1	16850000	16860000	491	1352
1	16860000	16870000	523	1531
1	16870000	16880000	2197	2205
1	16880000	16890000	664	700
1	16890000	16900000	912	540
1	16900000	16910000	535	518
1	16910000	16920000	1441	1252
1	16920000	16930000	457	2020
1	16930000	16940000	286	2373
1	16940000	16950000	288	2510
1	16950000	16960000	406	1958
1	16960000	16970000	460	1647
1	16970000	16980000	460	1633
1	16980000	16990000	755	1456
1	16990000	17000000	175	1722
1	17000000	17010000	212	1726
1	17010000	17020000	855	658
1	17020000	17030000	97	755
1	17030000	17040000	71	549
1	17040000	17050000	124	674
1	17050000	17060000	379	654
1	17060000	17070000	262	616
1	17070000	17080000	222	1036
1	17080000	17090000	277	1074
1	17090000	17100000	322	985
1	17100000	17110000	224	1063
1	17110000	17120000	620	549
1	17120000	17130000	545	946
1	17130000	17140000	119	866
1	17140000	17150000	357	631
1	17150000	17160000	111	385
1	17160000	17170000	123	749
1	17170000	17180000	107	437
1	17180000	17190000	269	550
1	17190000	17200000	268	932
1	17200000	17210000	238	687
1	17210000	17220000	342	1052
1	17220000	17230000	193	1254
1	17230000	17240000	327	867
1	17240000	17250000	277	1323
1	17250000	17260000	281	1019
1	17260000	17270000	94	672
1	17270000	17280000	392	1118
1	17280000	17290000	311	877
1	17290000	17300000	154	569
1	17300000	17310000	380	531
1	17310000	17320000	388	1106
1	17320000	17330000	60	303
1	17330000	17340000	223	965
1	17340000	17350000	230	965
1	17350000	17360000	331	1105
1	17360000	17370000	181	871
1	17370000	17380000	283	1262
1	17380000	17390000	173	1080
1	17390000	17400000	209	1000
1	17400000	17410000	317	1358
1	17410000	17420000	219	1173
1	17420000	17430000	277	1319
1	17430000	17440000	1380	659
1	17440000	17450000	313	1095
1	17450000	17460000	314	1367
1	17460000	17470000	327	1404
1	17470000	17480000	311	1186
1	17480000	17490000	273	1429
1	17490000	17500000	235	960
1	17500000	17510000	441	1136
1	17510000	17520000	235	931
1	17520000	17530000	328	829
1	17530000	17540000	616	862
1	17540000	17550000	470	618
1	17550000	17560000	297	830
1	17560000	17570000	365	1091
1	17570000	17580000	353	1228
1	17580000	17590000	429	710
1	17590000	17600000	313	1268
1	17600000	17610000	439	1397
1	17610000	17620000	460	1290
1	17620000	17630000	281	1398
1	17630000	17640000	358	1348
1	17640000	17650000	261	1631
1	17650000	17660000	233	1186
1	17660000	17670000	314	1349
1	17670000	17680000	390	1410
1	17680000	17690000	226	1199
1	17690000	17700000	376	1207
1	17700000	17710000	220	1107
1	17710000	17720000	239	1006
1	17720000	17730000	176	840
1	17730000	17740000	287	878
1	17740000	17750000	185	872
1	17750000	17760000	150	521
1	17760000	17770000	258	1192
1	17770000	17780000	377	1023
1	17780000	17790000	164	507
1	17790000	17800000	308	721
1	17800000	17810000	169	645
1	17810000	17820000	105	378
1	17820000	17830000	318	745
1	17830000	17840000	252	679
1	17840000	17850000	362	802
1	17850000	17860000	197	818
1	17860000	17870000	178	539
1	17870000	17880000	222	564
1	17880000	17890000	277	819
1	17890000	17900000	293	722
1	17900000	17910000	122	266
1	17910000	17920000	372	555
1	17920000	17930000	324	613
1	17930000	17940000	187	527
1	17940000	17950000	192	733
1	17950000	17960000	365	797
1	17960000	17970000	182	508
1	17970000	17980000	168	627
1	17980000	17990000	199	444
1	17990000	18000000	187	482
1	18000000	18010000	416	630
1	18010000	18020000	250	585
1	18020000	18030000	241	690
1	18030000	18040000	208	569
1	18040000	18050000	238	615
1	18050000	18060000	169	609
1	18060000	18070000	236	722
1	18070000	18080000	229	932
1	18080000	18090000	262	566
1	18090000	18100000	230	356
1	18100000	18110000	1634	546
1	18110000	18120000	1171	295
1	18120000	18130000	239	869
1	18130000	18140000	308	609
1	18140000	18150000	343	1100
1	18150000	18160000	197	997
1	18160000	18170000	190	950
1	18170000	18180000	269	749
1	18180000	18190000	218	640
1	18190000	18200000	375	690
1	18200000	18210000	220	522
1	18210000	18220000	169	531
1	18220000	18230000	222	605
1	18230000	18240000	270	455
1	18240000	18250000	179	655
1	18250000	18260000	169	345
1	18260000	18270000	230	563
1	18270000	18280000	256	838
1	18280000	18290000	394	940
1	18290000	18300000	621	861
1	18300000	18310000	247	729
1	18310000	18320000	168	616
1	18320000	18330000	332	882
1	18330000	18340000	243	768
1	18340000	18350000	179	444
1	18350000	18360000	394	619
1	18360000	18370000	272	748
1	18370000	18380000	243	710
1	18380000	18390000	274	543
1	18390000	18400000	211	639
1	18400000	18410000	258	621
1	18410000	18420000	177	571
1	18420000	18430000	87	297
1	18430000	18440000	136	489
1	18440000	18450000	200	620
1	18450000	18460000	126	448
1	18460000	18470000	203	830
1	18470000	18480000	262	737
1	18480000	18490000	428	1316
1	18490000	18500000	100	374
1	18500000	18510000	158	422
1	18510000	18520000	178	528
1	18520000	18530000	97	339
1	18530000	18540000	260	678
1	18540000	18550000	335	598
1	18550000	18560000	644	928
1	18560000	18570000	227	720
1	18570000	18580000	516	913
1	18580000	18590000	409	699
1	18590000	18600000	481	615
1	18600000	18610000	328	1193
1	18610000	18620000	292	670
1	18620000	18630000	491	646
1	18630000	18640000	3685	156
1	18640000	18650000	3238	337
1	18650000	18660000	640	576
1	18660000	18670000	366	678
1	18670000	18680000	430	859
1	18680000	18690000	429	996
1	18690000	18700000	587	754
1	18700000	18710000	439	926
1	18710000	18720000	873	878
1	18720000	18730000	503	822
1	18730000	18740000	403	841
1	18740000	18750000	165	565
1	18750000	18760000	142	402
1	18760000	18770000	165	583
1	18770000	18780000	279	528
1	18780000	18790000	352	731
1	18790000	18800000	331	789
1	18800000	18810000	325	764
1	18810000	18820000	737	944
1	18820000	18830000	307	901
1	18830000	18840000	246	805
1	18840000	18850000	127	529
1	18850000	18860000	262	1152
1	18860000	18870000	288	1095
1	18870000	18880000	332	1582
1	18880000	18890000	277	1664
1	18890000	18900000	214	1076
1	18900000	18910000	1275	311
1	18910000	18920000	286	1802
1	18920000	18930000	838	782
1	18930000	18940000	151	941
1	18940000	18950000	542	1080
1	18950000	18960000	1873	438
1	18960000	18970000	126	638
1	18970000	18980000	177	759
1	18980000	18990000	92	464
1	18990000	19000000	142	601
1	19000000	19010000	128	568
1	19010000	19020000	191	804
1	19020000	19030000	233	553
1	19030000	19040000	242	1128
1	19040000	19050000	285	976
1	19050000	19060000	603	1076
1	19060000	19070000	318	1181
1	19070000	19080000	277	1305
1	19080000	19090000	279	892
1	19090000	19100000	61	676
1	19100000	19110000	48	646
1	19110000	19120000	111	710
1	19120000	19130000	140	493
1	19130000	19140000	24	342
1	19140000	19150000	71	583
1	19150000	19160000	72	499
1	19160000	19170000	56	556
1	19170000	19180000	61	372
1	19180000	19190000	138	415
1	19190000	19200000	49	517
1	19200000	19210000	202	432
1	19210000	19220000	416	362
1	19220000	19230000	126	877
1	19230000	19240000	103	910
1	19240000	19250000	162	816
1	19250000	19260000	840	932
1	19260000	19270000	184	1109
1	19270000	19280000	697	891
1	19280000	19290000	683	1128
1	19290000	19300000	72	629
1	19300000	19310000	52	747
1	19310000	19320000	1022	726
1	19320000	19330000	584	1580
1	19330000	19340000	183	1634
1	19340000	19350000	369	1697
1	19350000	19360000	171	1261
1	19360000	19370000	262	911
1	19370000	19380000	259	1097
1	19380000	19390000	93	862
1	19390000	19400000	322	1386
1	19400000	19410000	152	912
1	19410000	19420000	82	757
1	19420000	19430000	106	648
1	19430000	19440000	244	810
1	19440000	19450000	328	962
1	19450000	19460000	264	754
1	19460000	19470000	299	766
1	19470000	19480000	338	625
1	19480000	19490000	917	773
1	19490000	19500000	102	456
1	19500000	19510000	306	1031
1	19510000	19520000	130	839
1	19520000	19530000	72	560
1	19530000	19540000	115	684
1	19540000	19550000	72	351
1	19550000	19560000	163	528
1	19560000	19570000	180	909
1	19570000	19580000	111	661
1	19580000	19590000	189	667
1	19590000	19600000	502	452
1	19600000	19610000	68	385
1	19610000	19620000	99	520
1	19620000	19630000	91	747
1	19630000	19640000	245	905
1	19640000	19650000	1571	868
1	19650000	19660000	455	1347
1	19660000	19670000	1544	972
1	19670000	19680000	309	917
1	19680000	19690000	141	947
1	19690000	19700000	136	995
1	19700000	19710000	188	942
1	19710000	19720000	117	784
1	19720000	19730000	67	756
1	19730000	19740000	55	684
1	19740000	19750000	144	1041
1	19750000	19760000	121	880
1	19760000	19770000	127	990
1	19770000	19780000	114	920
1	19780000	19790000	102	884
1	19790000	19800000	397	621
1	19800000	19810000	393	837
1	19810000	19820000	149	950
1	19820000	19830000	154	642
1	19830000	19840000	148	608
1	19840000	19850000	132	589
1	19850000	19860000	169	617
1	19860000	19870000	81	392
1	19870000	19880000	203	848
1	19880000	19890000	665	487
1	19890000	19900000	30	396
1	19900000	19910000	43	535
1	19910000	19920000	150	829
1	19920000	19930000	246	983
1	19930000	19940000	129	501
1	19940000	19950000	123	662
1	19950000	19960000	228	524
1	19960000	19970000	143	574
1	19970000	19980000	184	529
1	19980000	19990000	145	694
1	19990000	20000000	156	420
1	20000000	20010000	110	214
1	20010000	20020000	47	214
1	20020000	20030000	105	403
1	20030000	20040000	90	304
1	20040000	20050000	60	253
1	20050000	20060000	53	167
1	20060000	20070000	117	545
1	20070000	20080000	153	857
1	20080000	20090000	366	808
1	20090000	20100000	111	617
1	20100000	20110000	229	564
1	20110000	20120000	203	963
1	20120000	20130000	208	673
1	20130000	20140000	97	521
1	20140000	20150000	249	1308
1	20150000	20160000	563	1204
1	20160000	20170000	231	881
1	20170000	20180000	303	1884
1	20180000	20190000	546	559
1	20190000	20200000	245	667
1	20200000	20210000	179	752
1	20210000	20220000	289	481
1	20220000	20230000	231	708
[truncated: 292,943+ more rows]

## Sheet: conventional-BS-rep2
ref	start	end	converted	unconverted
1	10000	20000	1454	6183
1	20000	30000	4474	3874
1	30000	40000	1198	2969
1	40000	50000	170	620
1	50000	60000	125	456
1	60000	70000	106	389
1	70000	80000	205	594
1	80000	90000	147	604
1	90000	100000	727	1313
1	100000	110000	339	907
1	110000	120000	450	805
1	120000	130000	563	2491
1	130000	140000	1504	13585
1	140000	150000	909	3818
1	150000	160000	545	3345
1	160000	170000	738	4512
1	170000	180000	1116	4457
1	180000	190000	1801	6674
1	190000	200000	4408	3411
1	200000	210000	1461	1689
1	250000	260000	82	657
1	260000	270000	935	2058
1	270000	280000	602	1287
1	280000	290000	389	869
1	290000	300000	536	1053
1	340000	350000	190	1226
1	350000	360000	1188	2122
1	360000	370000	680	5401
1	370000	380000	1375	3403
1	380000	390000	805	3874
1	390000	400000	410	1250
1	400000	410000	732	1404
1	410000	420000	436	1158
1	420000	430000	251	573
1	430000	440000	808	2531
1	440000	450000	387	984
1	450000	460000	381	1258
1	460000	470000	484	1097
1	470000	480000	765	1551
1	480000	490000	1384	7120
1	490000	500000	1314	11107
1	500000	510000	682	3661
1	510000	520000	599	3405
1	520000	530000	755	5302
1	530000	540000	568	3068
1	580000	590000	475	619
1	590000	600000	1287	8787
1	600000	610000	1144	3641
1	610000	620000	762	3866
1	620000	630000	519	1087
1	630000	640000	1648	1041
1	640000	650000	598	1566
1	650000	660000	297	707
1	660000	670000	1156	1969
1	670000	680000	265	573
1	680000	690000	281	476
1	690000	700000	522	1654
1	700000	710000	353	1037
1	710000	720000	923	2971
1	720000	730000	1642	13093
1	730000	740000	1166	5483
1	740000	750000	713	3749
1	750000	760000	494	3198
1	760000	770000	594	3301
1	770000	780000	1489	3341
1	780000	790000	901	800
1	790000	800000	295	950
1	800000	810000	136	765
1	810000	820000	307	688
1	820000	830000	1631	602
1	830000	840000	240	1090
1	840000	850000	207	947
1	850000	860000	660	1576
1	860000	870000	644	1236
1	870000	880000	598	1268
1	880000	890000	161	502
1	890000	900000	777	1181
1	900000	910000	1688	1942
1	910000	920000	1287	2259
1	920000	930000	3694	1623
1	930000	940000	1959	2164
1	940000	950000	3046	1847
1	950000	960000	1179	2137
1	960000	970000	2193	2493
1	970000	980000	1896	3484
1	980000	990000	846	2263
1	990000	1000000	2877	1476
1	1000000	1010000	3026	1860
1	1010000	1020000	1147	2275
1	1020000	1030000	1734	2331
1	1030000	1040000	1929	1700
1	1040000	1050000	1377	4546
1	1050000	1060000	1394	2980
1	1060000	1070000	2750	2118
1	1070000	1080000	1617	2804
1	1080000	1090000	828	4118
1	1090000	1100000	189	1950
1	1100000	1110000	179	1736
1	1110000	1120000	1711	1970
1	1120000	1130000	973	2721
1	1130000	1140000	1139	3533
1	1140000	1150000	950	3149
1	1150000	1160000	871	2389
1	1160000	1170000	989	3956
1	1170000	1180000	1210	2775
1	1180000	1190000	1007	2746
1	1190000	1200000	291	1963
1	1200000	1210000	2649	2175
1	1210000	1220000	1193	3072
1	1220000	1230000	334	3882
1	1230000	1240000	2070	2790
1	1240000	1250000	1331	4511
1	1250000	1260000	553	2742
1	1260000	1270000	373	1976
1	1270000	1280000	1455	1609
1	1280000	1290000	671	3642
1	1290000	1300000	755	4773
1	1300000	1310000	2642	1736
1	1310000	1320000	257	2630
1	1320000	1330000	907	2433
1	1330000	1340000	460	4045
1	1340000	1350000	1260	2415
1	1350000	1360000	2569	1320
1	1360000	1370000	560	1633
1	1370000	1380000	1384	1658
1	1380000	1390000	223	2180
1	1390000	1400000	984	1387
1	1400000	1410000	1549	1464
1	1410000	1420000	448	1835
1	1420000	1430000	1925	1892
1	1430000	1440000	2088	1976
1	1440000	1450000	622	2687
1	1450000	1460000	656	4075
1	1460000	1470000	731	2436
1	1470000	1480000	1211	3101
1	1480000	1490000	361	4019
1	1490000	1500000	296	3470
1	1500000	1510000	974	2672
1	1510000	1520000	1650	3182
1	1520000	1530000	324	4386
1	1530000	1540000	883	3719
1	1540000	1550000	1186	3514
1	1550000	1560000	336	2414
1	1560000	1570000	209	2131
1	1570000	1580000	1285	1443
1	1580000	1590000	714	2068
1	1590000	1600000	1111	2325
1	1600000	1610000	1158	2071
1	1610000	1620000	1547	1432
1	1620000	1630000	882	3316
1	1630000	1640000	3718	3836
1	1640000	1650000	324	3795
1	1650000	1660000	1000	1839
1	1660000	1670000	359	2458
1	1670000	1680000	516	3042
1	1680000	1690000	435	2800
1	1690000	1700000	2537	2549
1	1700000	1710000	1701	5040
1	1710000	1720000	428	2071
1	1720000	1730000	1216	1794
1	1730000	1740000	459	2983
1	1740000	1750000	1852	2112
1	1750000	1760000	488	3587
1	1760000	1770000	424	2059
1	1770000	1780000	1233	858
1	1780000	1790000	735	1101
1	1790000	1800000	195	1576
1	1800000	1810000	159	1454
1	1810000	1820000	171	1286
1	1820000	1830000	180	1088
1	1830000	1840000	180	1446
1	1840000	1850000	333	961
1	1850000	1860000	300	1435
1	1860000	1870000	283	1153
1	1870000	1880000	174	1271
1	1880000	1890000	460	1277
1	1890000	1900000	1584	1015
1	1900000	1910000	1449	1950
1	1910000	1920000	1064	2070
1	1920000	1930000	587	2509
1	1930000	1940000	543	2379
1	1940000	1950000	961	2778
1	1950000	1960000	525	2380
1	1960000	1970000	822	2019
1	1970000	1980000	683	3285
1	1980000	1990000	521	3983
1	1990000	2000000	472	1696
1	2000000	2010000	681	1696
1	2010000	2020000	1859	1567
1	2020000	2030000	789	2452
1	2030000	2040000	447	2718
1	2040000	2050000	1554	1921
1	2050000	2060000	1813	2720
1	2060000	2070000	248	2504
1	2070000	2080000	395	3308
1	2080000	2090000	319	3334
1	2090000	2100000	483	3144
1	2100000	2110000	442	2977
1	2110000	2120000	470	2235
1	2120000	2130000	1617	3391
1	2130000	2140000	856	2378
1	2140000	2150000	606	2265
1	2150000	2160000	390	1977
1	2160000	2170000	358	2747
1	2170000	2180000	513	2848
1	2180000	2190000	681	2696
1	2190000	2200000	1052	2074
1	2200000	2210000	1020	2228
1	2210000	2220000	851	2032
1	2220000	2230000	2330	1611
1	2230000	2240000	1220	2010
1	2240000	2250000	753	2106
1	2250000	2260000	256	1722
1	2260000	2270000	284	2102
1	2270000	2280000	652	2375
1	2280000	2290000	560	3344
1	2290000	2300000	1067	2130
1	2300000	2310000	826	2782
1	2310000	2320000	1623	2541
1	2320000	2330000	611	3079
1	2330000	2340000	443	3744
1	2340000	2350000	382	3426
1	2350000	2360000	360	2801
1	2360000	2370000	280	994
1	2370000	2380000	255	2597
1	2380000	2390000	443	2151
1	2390000	2400000	1020	1516
1	2400000	2410000	272	2611
1	2410000	2420000	2044	1535
1	2420000	2430000	402	1990
1	2430000	2440000	796	2267
1	2440000	2450000	1715	2688
1	2450000	2460000	869	2953
1	2460000	2470000	1279	2031
1	2470000	2480000	1033	2921
1	2480000	2490000	342	2148
1	2490000	2500000	815	3223
1	2500000	2510000	884	3543
1	2510000	2520000	255	3480
1	2520000	2530000	1964	1959
1	2530000	2540000	1316	1783
1	2540000	2550000	2127	1221
1	2550000	2560000	1307	2272
1	2560000	2570000	417	2770
1	2570000	2580000	602	1286
1	2580000	2590000	1225	1291
1	2590000	2600000	595	2218
1	2600000	2610000	363	2440
1	2610000	2620000	588	1386
1	2620000	2630000	1370	809
1	2630000	2640000	379	1725
1	2640000	2650000	1099	1427
1	2650000	2660000	10088	9298
1	2660000	2670000	14461	18121
1	2670000	2680000	16875	20103
1	2680000	2690000	8591	7503
1	2690000	2700000	5777	3236
1	2700000	2710000	1238	685
1	2740000	2750000	1291	730
1	2750000	2760000	3984	2527
1	2760000	2770000	3234	1953
1	2770000	2780000	2683	1366
1	2780000	2790000	1182	1291
1	2790000	2800000	799	1160
1	2800000	2810000	931	2996
1	2810000	2820000	329	1875
1	2820000	2830000	721	1941
1	2830000	2840000	369	1863
1	2840000	2850000	771	1160
1	2850000	2860000	390	2095
1	2860000	2870000	1045	2478
1	2870000	2880000	488	2683
1	2880000	2890000	842	2413
1	2890000	2900000	350	2270
1	2900000	2910000	561	3075
1	2910000	2920000	506	2486
1	2920000	2930000	540	2432
1	2930000	2940000	371	2566
1	2940000	2950000	467	1940
1	2950000	2960000	212	1046
1	2960000	2970000	473	1701
1	2970000	2980000	749	1834
1	2980000	2990000	371	2099
1	2990000	3000000	162	991
1	3000000	3010000	391	2055
1	3010000	3020000	813	2426
1	3020000	3030000	546	1920
1	3030000	3040000	530	2482
1	3040000	3050000	92	571
1	3050000	3060000	170	1002
1	3060000	3070000	2994	1904
1	3070000	3080000	2972	1483
1	3080000	3090000	529	2918
1	3090000	3100000	869	2920
1	3100000	3110000	367	1981
1	3110000	3120000	427	2993
1	3120000	3130000	598	2971
1	3130000	3140000	790	2607
1	3140000	3150000	562	2858
1	3150000	3160000	860	1905
1	3160000	3170000	722	2558
1	3170000	3180000	1328	1549
1	3180000	3190000	1355	2033
1	3190000	3200000	504	2861
1	3200000	3210000	599	2919
1	3210000	3220000	660	2444
1	3220000	3230000	595	1854
1	3230000	3240000	417	2801
1	3240000	3250000	1429	2613
1	3250000	3260000	490	1931
1	3260000	3270000	270	2098
1	3270000	3280000	588	3163
1	3280000	3290000	569	2510
1	3290000	3300000	405	2816
1	3300000	3310000	257	1795
1	3310000	3320000	935	1900
1	3320000	3330000	988	2089
1	3330000	3340000	536	2018
1	3340000	3350000	388	2123
1	3350000	3360000	966	2256
1	3360000	3370000	834	2758
1	3370000	3380000	528	1871
1	3380000	3390000	476	2372
1	3390000	3400000	1343	1968
1	3400000	3410000	468	2926
1	3410000	3420000	386	3179
1	3420000	3430000	858	2408
1	3430000	3440000	426	2907
1	3440000	3450000	404	1325
1	3450000	3460000	1636	1810
1	3460000	3470000	563	3661
1	3470000	3480000	841	3097
1	3480000	3490000	876	2096
1	3490000	3500000	727	3051
1	3500000	3510000	341	3079
1	3510000	3520000	676	2771
1	3520000	3530000	355	3173
1	3530000	3540000	1515	2231
1	3540000	3550000	685	3389
1	3550000	3560000	343	2969
1	3560000	3570000	347	2800
1	3570000	3580000	328	2086
1	3580000	3590000	509	2976
1	3590000	3600000	1249	2712
1	3600000	3610000	835	2563
1	3610000	3620000	1949	1185
1	3620000	3630000	1243	1077
1	3630000	3640000	187	2317
1	3640000	3650000	556	2980
1	3650000	3660000	3095	1332
1	3660000	3670000	495	1359
1	3670000	3680000	806	2133
1	3680000	3690000	816	2390
1	3690000	3700000	803	3164
1	3700000	3710000	1232	2452
1	3710000	3720000	753	2272
1	3720000	3730000	651	1662
1	3730000	3740000	577	2679
1	3740000	3750000	1154	1899
1	3750000	3760000	314	1861
1	3760000	3770000	405	2000
1	3770000	3780000	1526	1785
1	3780000	3790000	252	2425
1	3790000	3800000	932	1421
1	3800000	3810000	299	1207
1	3810000	3820000	308	2047
1	3820000	3830000	226	1674
1	3830000	3840000	123	1194
1	3840000	3850000	227	1201
1	3850000	3860000	1264	1115
1	3860000	3870000	279	1798
1	3870000	3880000	179	2316
1	3880000	3890000	444	1550
1	3890000	3900000	547	1934
1	3900000	3910000	1196	1613
1	3910000	3920000	626	2264
1	3920000	3930000	365	1260
1	3930000	3940000	328	1251
1	3940000	3950000	365	1823
1	3950000	3960000	457	1272
1	3960000	3970000	223	820
1	3970000	3980000	364	1577
1	3980000	3990000	445	1005
1	3990000	4000000	513	1344
1	4000000	4010000	547	1761
1	4010000	4020000	368	1158
1	4020000	4030000	371	1143
1	4030000	4040000	155	595
1	4040000	4050000	510	983
1	4050000	4060000	422	1579
1	4060000	4070000	497	1461
1	4070000	4080000	498	1395
1	4080000	4090000	302	1200
1	4090000	4100000	261	1194
1	4100000	4110000	505	1269
1	4110000	4120000	336	1066
1	4120000	4130000	450	1842
1	4130000	4140000	432	1214
1	4140000	4150000	390	1212
1	4150000	4160000	468	1555
1	4160000	4170000	484	1442
1	4170000	4180000	433	1371
1	4180000	4190000	228	783
1	4190000	4200000	56	195
1	4200000	4210000	95	370
1	4210000	4220000	464	1620
1	4220000	4230000	315	1027
1	4230000	4240000	150	495
1	4240000	4250000	112	275
1	4250000	4260000	136	333
1	4260000	4270000	259	552
1	4270000	4280000	274	694
1	4280000	4290000	101	377
1	4290000	4300000	134	631
1	4300000	4310000	1113	1074
1	4310000	4320000	202	666
1	4320000	4330000	303	835
1	4330000	4340000	251	766
1	4340000	4350000	300	980
1	4350000	4360000	403	1389
1	4360000	4370000	238	1135
1	4370000	4380000	187	572
1	4380000	4390000	201	423
1	4390000	4400000	192	778
1	4400000	4410000	261	951
1	4410000	4420000	160	681
1	4420000	4430000	229	874
1	4430000	4440000	226	771
1	4440000	4450000	261	710
1	4450000	4460000	168	790
1	4460000	4470000	377	1561
1	4470000	4480000	139	680
1	4480000	4490000	383	1538
1	4490000	4500000	311	825
1	4500000	4510000	398	1370
1	4510000	4520000	447	1177
1	4520000	4530000	313	871
1	4530000	4540000	131	541
1	4540000	4550000	181	499
1	4550000	4560000	249	718
1	4560000	4570000	321	882
1	4570000	4580000	190	561
1	4580000	4590000	356	549
1	4590000	4600000	331	1734
1	4600000	4610000	419	1078
1	4610000	4620000	241	1396
1	4620000	4630000	289	1550
1	4630000	4640000	575	1536
1	4640000	4650000	145	546
1	4650000	4660000	4092	517
1	4660000	4670000	350	1543
1	4670000	4680000	256	1107
1	4680000	4690000	327	1263
1	4690000	4700000	396	2078
1	4700000	4710000	373	1571
1	4710000	4720000	976	1842
1	4720000	4730000	473	1918
1	4730000	4740000	496	1489
1	4740000	4750000	448	1567
1	4750000	4760000	362	905
1	4760000	4770000	270	921
1	4770000	4780000	506	1630
1	4780000	4790000	252	1496
1	4790000	4800000	234	795
1	4800000	4810000	94	442
1	4810000	4820000	71	182
1	4820000	4830000	218	669
1	4830000	4840000	252	455
1	4840000	4850000	95	267
1	4850000	4860000	119	508
1	4860000	4870000	282	763
1	4870000	4880000	233	736
1	4880000	4890000	137	377
1	4890000	4900000	202	622
1	4900000	4910000	159	691
1	4910000	4920000	197	720
1	4920000	4930000	135	436
1	4930000	4940000	264	854
1	4940000	4950000	127	679
1	4950000	4960000	149	565
1	4960000	4970000	293	889
1	4970000	4980000	312	1173
1	4980000	4990000	304	772
1	4990000	5000000	93	324
1	5000000	5010000	202	527
1	5010000	5020000	210	675
1	5020000	5030000	133	359
1	5030000	5040000	100	300
1	5040000	5050000	390	1051
1	5050000	5060000	143	412
1	5060000	5070000	78	150
1	5070000	5080000	137	443
1	5080000	5090000	163	507
1	5090000	5100000	123	441
1	5100000	5110000	91	262
1	5110000	5120000	563	1279
1	5120000	5130000	146	450
1	5130000	5140000	144	567
1	5140000	5150000	252	631
1	5150000	5160000	300	722
1	5160000	5170000	262	832
1	5170000	5180000	178	468
1	5180000	5190000	137	376
1	5190000	5200000	215	616
1	5200000	5210000	93	281
1	5210000	5220000	119	350
1	5220000	5230000	301	740
1	5230000	5240000	139	585
1	5240000	5250000	290	613
1	5250000	5260000	164	655
1	5260000	5270000	299	699
1	5270000	5280000	291	942
1	5280000	5290000	283	838
1	5290000	5300000	431	943
1	5300000	5310000	276	859
1	5310000	5320000	285	858
1	5320000	5330000	119	351
1	5330000	5340000	314	1644
1	5340000	5350000	298	938
1	5350000	5360000	111	292
1	5360000	5370000	232	636
1	5370000	5380000	214	910
1	5380000	5390000	304	1236
1	5390000	5400000	204	759
1	5400000	5410000	184	795
1	5410000	5420000	266	994
1	5420000	5430000	460	1003
1	5430000	5440000	185	624
1	5440000	5450000	244	811
1	5450000	5460000	406	1060
1	5460000	5470000	215	1014
1	5470000	5480000	336	1490
1	5480000	5490000	368	1226
1	5490000	5500000	318	1058
1	5500000	5510000	606	1352
1	5510000	5520000	320	745
1	5520000	5530000	396	1165
1	5530000	5540000	142	332
1	5540000	5550000	42	130
1	5550000	5560000	221	543
1	5560000	5570000	233	666
1	5570000	5580000	222	626
1	5580000	5590000	212	578
1	5590000	5600000	314	1178
1	5600000	5610000	264	719
1	5610000	5620000	306	924
1	5620000	5630000	182	592
1	5630000	5640000	163	634
1	5640000	5650000	339	1197
1	5650000	5660000	478	925
1	5660000	5670000	614	1714
1	5670000	5680000	474	583
1	5680000	5690000	288	1146
1	5690000	5700000	295	1051
1	5700000	5710000	290	1367
1	5710000	5720000	446	1641
1	5720000	5730000	296	1158
1	5730000	5740000	306	1118
1	5740000	5750000	752	1348
1	5750000	5760000	481	1721
1	5760000	5770000	365	1019
1	5770000	5780000	554	1169
1	5780000	5790000	238	901
1	5790000	5800000	416	893
1	5800000	5810000	179	716
1	5810000	5820000	560	1190
1	5820000	5830000	473	1304
1	5830000	5840000	859	1799
1	5840000	5850000	779	1704
1	5850000	5860000	509	2371
1	5860000	5870000	224	2537
1	5870000	5880000	234	2275
1	5880000	5890000	355	2881
1	5890000	5900000	231	1943
1	5900000	5910000	133	1632
1	5910000	5920000	243	1936
1	5920000	5930000	118	1229
1	5930000	5940000	114	1221
1	5940000	5950000	194	1539
1	5950000	5960000	188	1576
1	5960000	5970000	184	1898
1	5970000	5980000	401	1569
1	5980000	5990000	215	1186
1	5990000	6000000	2017	1465
1	6000000	6010000	486	1925
1	6010000	6020000	254	1780
1	6020000	6030000	1114	1063
1	6030000	6040000	512	1633
1	6040000	6050000	418	1952
1	6050000	6060000	514	1519
1	6060000	6070000	223	2275
1	6070000	6080000	189	2405
1	6080000	6090000	331	2385
1	6090000	6100000	350	2593
1	6100000	6110000	880	2080
1	6110000	6120000	445	1546
1	6120000	6130000	867	2475
1	6130000	6140000	370	1789
1	6140000	6150000	711	1661
1	6150000	6160000	629	2155
1	6160000	6170000	772	1880
1	6170000	6180000	1322	1390
1	6180000	6190000	1157	1050
1	6190000	6200000	937	1216
1	6200000	6210000	2891	1232
1	6210000	6220000	383	2186
1	6220000	6230000	199	1674
1	6230000	6240000	1048	1295
1	6240000	6250000	4216	693
1	6250000	6260000	813	2205
1	6260000	6270000	1408	2168
1	6270000	6280000	260	3106
1	6280000	6290000	343	2471
1	6290000	6300000	266	1971
1	6300000	6310000	508	3795
1	6310000	6320000	258	1683
1	6320000	6330000	210	1882
1	6330000	6340000	325	2486
1	6340000	6350000	418	2052
1	6350000	6360000	546	2000
1	6360000	6370000	256	1540
1	6370000	6380000	269	1622
1	6380000	6390000	230	1741
1	6390000	6400000	1405	1342
1	6400000	6410000	457	1476
1	6410000	6420000	1950	1445
1	6420000	6430000	2502	1205
1	6430000	6440000	772	1621
1	6440000	6450000	3271	1386
1	6450000	6460000	3238	1977
1	6460000	6470000	1223	2122
1	6470000	6480000	683	2808
1	6480000	6490000	1101	1573
1	6490000	6500000	1999	1174
1	6500000	6510000	660	2662
1	6510000	6520000	293	2067
1	6520000	6530000	331	1683
1	6530000	6540000	186	1167
1	6540000	6550000	266	1496
1	6550000	6560000	1119	1624
1	6560000	6570000	312	1885
1	6570000	6580000	521	1573
1	6580000	6590000	858	1439
1	6590000	6600000	550	1874
1	6600000	6610000	2042	816
1	6610000	6620000	2003	1152
1	6620000	6630000	922	1724
1	6630000	6640000	233	2230
1	6640000	6650000	203	1890
1	6650000	6660000	212	1609
1	6660000	6670000	125	1232
1	6670000	6680000	93	988
1	6680000	6690000	86	878
1	6690000	6700000	200	1164
1	6700000	6710000	988	1076
1	6710000	6720000	350	1805
1	6720000	6730000	368	1294
1	6730000	6740000	589	1157
1	6740000	6750000	435	959
1	6750000	6760000	400	1498
1	6760000	6770000	202	1186
1	6770000	6780000	247	960
1	6780000	6790000	1230	745
1	6790000	6800000	203	1359
1	6800000	6810000	158	632
1	6810000	6820000	97	728
1	6820000	6830000	49	362
1	6830000	6840000	168	1041
1	6840000	6850000	130	886
1	6850000	6860000	55	462
1	6860000	6870000	91	636
1	6870000	6880000	117	650
1	6880000	6890000	80	673
1	6890000	6900000	103	685
1	6900000	6910000	383	929
1	6910000	6920000	419	997
1	6920000	6930000	260	1022
1	6930000	6940000	359	932
1	6940000	6950000	192	1150
1	6950000	6960000	264	1684
1	6960000	6970000	1307	1014
1	6970000	6980000	233	1302
1	6980000	6990000	202	1090
1	6990000	7000000	152	780
1	7000000	7010000	214	1384
1	7010000	7020000	336	1623
1	7020000	7030000	182	1023
1	7030000	7040000	163	856
1	7040000	7050000	374	1301
1	7050000	7060000	376	1752
1	7060000	7070000	317	1572
1	7070000	7080000	564	492
1	7080000	7090000	274	993
1	7090000	7100000	334	1310
1	7100000	7110000	370	973
1	7110000	7120000	449	1837
1	7120000	7130000	392	1313
1	7130000	7140000	134	669
1	7140000	7150000	453	919
1	7150000	7160000	419	1192
1	7160000	7170000	152	672
1	7170000	7180000	181	981
1	7180000	7190000	68	365
1	7190000	7200000	347	989
1	7200000	7210000	171	550
1	7210000	7220000	221	410
1	7220000	7230000	322	1614
1	7230000	7240000	359	1412
1	7240000	7250000	318	664
1	7250000	7260000	350	1279
1	7260000	7270000	213	712
1	7270000	7280000	131	361
1	7280000	7290000	196	901
1	7290000	7300000	292	912
1	7300000	7310000	166	868
1	7310000	7320000	128	717
1	7320000	7330000	129	532
1	7330000	7340000	203	1253
1	7340000	7350000	231	1272
1	7350000	7360000	323	1351
1	7360000	7370000	164	1025
1	7370000	7380000	326	1204
1	7380000	7390000	335	1312
1	7390000	7400000	93	595
1	7400000	7410000	174	1273
1	7410000	7420000	512	1313
1	7420000	7430000	293	1354
1	7430000	7440000	317	1909
1	7440000	7450000	280	1826
1	7450000	7460000	557	1538
1	7460000	7470000	323	1749
1	7470000	7480000	298	1940
1	7480000	7490000	321	1526
1	7490000	7500000	357	1751
1	7500000	7510000	336	2104
1	7510000	7520000	263	1259
1	7520000	7530000	212	1107
1	7530000	7540000	576	1618
1	7540000	7550000	316	744
1	7550000	7560000	552	1424
1	7560000	7570000	291	1531
1	7570000	7580000	341	1289
1	7580000	7590000	390	1877
1	7590000	7600000	325	1171
1	7600000	7610000	337	1382
1	7610000	7620000	372	1185
1	7620000	7630000	335	1248
1	7630000	7640000	656	2123
1	7640000	7650000	767	1508
1	7650000	7660000	481	1467
1	7660000	7670000	591	2503
1	7670000	7680000	374	1774
1	7680000	7690000	1413	1777
1	7690000	7700000	238	1139
1	7700000	7710000	1758	765
1	7710000	7720000	166	966
1	7720000	7730000	285	980
1	7730000	7740000	299	1520
1	7740000	7750000	183	1084
1	7750000	7760000	282	695
1	7760000	7770000	76	408
1	7770000	7780000	694	585
1	7780000	7790000	1109	777
1	7790000	7800000	170	1011
1	7800000	7810000	141	736
1	7810000	7820000	119	478
1	7820000	7830000	141	874
1	7830000	7840000	97	495
1	7840000	7850000	157	969
1	7850000	7860000	331	1007
1	7860000	7870000	246	1602
1	7870000	7880000	135	839
1	7880000	7890000	275	617
1	7890000	7900000	214	946
1	7900000	7910000	369	901
1	7910000	7920000	260	987
1	7920000	7930000	196	888
1	7930000	7940000	222	1100
1	7940000	7950000	668	615
1	7950000	7960000	876	2817
1	7960000	7970000	479	546
1	7970000	7980000	215	1176
1	7980000	7990000	161	1407
1	7990000	8000000	166	1099
1	8000000	8010000	309	1280
1	8010000	8020000	120	509
1	8020000	8030000	1312	564
1	8030000	8040000	150	791
1	8040000	8050000	157	790
1	8050000	8060000	180	1307
1	8060000	8070000	174	970
1	8070000	8080000	207	1202
1	8080000	8090000	156	679
1	8090000	8100000	152	660
1	8100000	8110000	177	880
1	8110000	8120000	188	1140
1	8120000	8130000	364	918
1	8130000	8140000	267	1112
1	8140000	8150000	247	1197
1	8150000	8160000	347	1039
1	8160000	8170000	301	1408
1	8170000	8180000	176	1141
1	8180000	8190000	204	979
1	8190000	8200000	341	1423
1	8200000	8210000	301	1986
1	8210000	8220000	1278	1134
1	8220000	8230000	412	1133
1	8230000	8240000	284	1414
1	8240000	8250000	381	1575
1	8250000	8260000	235	1348
1	8260000	8270000	298	1199
1	8270000	8280000	309	1547
1	8280000	8290000	307	820
1	8290000	8300000	227	1153
1	8300000	8310000	159	924
1	8310000	8320000	1184	1118
1	8320000	8330000	299	1517
1	8330000	8340000	317	2807
1	8340000	8350000	610	2239
1	8350000	8360000	343	2474
1	8360000	8370000	164	2013
1	8370000	8380000	275	890
1	8380000	8390000	328	772
1	8390000	8400000	200	329
1	8400000	8410000	161	966
1	8410000	8420000	171	657
1	8420000	8430000	1023	402
1	8430000	8440000	158	926
1	8440000	8450000	168	1193
1	8450000	8460000	130	687
1	8460000	8470000	185	741
1	8470000	8480000	105	581
1	8480000	8490000	159	843
1	8490000	8500000	159	764
1	8500000	8510000	250	2050
1	8510000	8520000	234	923
1	8520000	8530000	267	404
1	8530000	8540000	147	887
1	8540000	8550000	89	380
1	8550000	8560000	102	636
1	8560000	8570000	66	324
1	8570000	8580000	102	632
1	8580000	8590000	45	329
1	8590000	8600000	149	583
1	8600000	8610000	136	666
1	8610000	8620000	81	620
1	8620000	8630000	120	347
1	8630000	8640000	84	502
1	8640000	8650000	57	295
1	8650000	8660000	248	1149
1	8660000	8670000	150	363
1	8670000	8680000	130	517
1	8680000	8690000	90	459
1	8690000	8700000	103	793
1	8700000	8710000	812	457
1	8710000	8720000	134	538
1	8720000	8730000	251	1032
1	8730000	8740000	122	767
1	8740000	8750000	89	610
1	8750000	8760000	63	366
1	8760000	8770000	130	865
1	8770000	8780000	188	1090
1	8780000	8790000	183	681
1	8790000	8800000	221	885
1	8800000	8810000	115	839
1	8810000	8820000	803	465
1	8820000	8830000	281	1212
1	8830000	8840000	164	925
1	8840000	8850000	367	1403
1	8850000	8860000	423	1213
1	8860000	8870000	205	1216
1	8870000	8880000	1527	505
1	8880000	8890000	389	1602
1	8890000	8900000	472	1325
1	8900000	8910000	356	1196
1	8910000	8920000	361	1341
1	8920000	8930000	275	1354
1	8930000	8940000	145	902
1	8940000	8950000	439	1311
1	8950000	8960000	237	1311
1	8960000	8970000	244	1150
1	8970000	8980000	451	1309
1	8980000	8990000	435	1188
1	8990000	9000000	150	1167
1	9000000	9010000	496	1718
1	9010000	9020000	521	1914
1	9020000	9030000	303	1449
1	9030000	9040000	244	1776
1	9040000	9050000	123	1485
1	9050000	9060000	175	1052
1	9060000	9070000	671	1590
1	9070000	9080000	525	1414
1	9080000	9090000	431	829
1	9090000	9100000	290	870
1	9100000	9110000	211	1718
1	9110000	9120000	337	1499
1	9120000	9130000	1220	1009
1	9130000	9140000	237	1254
1	9140000	9150000	424	1204
1	9150000	9160000	235	1563
1	9160000	9170000	319	1398
1	9170000	9180000	232	1230
1	9180000	9190000	1563	1052
1	9190000	9200000	939	1254
1	9200000	9210000	850	1132
1	9210000	9220000	346	1514
1	9220000	9230000	407	1168
1	9230000	9240000	988	1189
1	9240000	9250000	476	1731
1	9250000	9260000	178	1248
1	9260000	9270000	576	2733
1	9270000	9280000	536	1995
1	9280000	9290000	509	1100
1	9290000	9300000	1667	1099
1	9300000	9310000	350	1853
1	9310000	9320000	589	2020
1	9320000	9330000	527	2265
1	9330000	9340000	471	1851
1	9340000	9350000	334	2160
1	9350000	9360000	291	1912
1	9360000	9370000	411	1886
1	9370000	9380000	302	1670
1	9380000	9390000	450	1868
1	9390000	9400000	470	1530
1	9400000	9410000	556	1468
1	9410000	9420000	322	1253
1	9420000	9430000	847	1049
1	9430000	9440000	284	953
1	9440000	9450000	385	1094
1	9450000	9460000	287	1201
1	9460000	9470000	310	1327
1	9470000	9480000	349	1375
1	9480000	9490000	278	1817
1	9490000	9500000	719	1221
1	9500000	9510000	248	1393
1	9510000	9520000	317	1763
1	9520000	9530000	308	1814
1	9530000	9540000	687	1199
1	9540000	9550000	681	1596
1	9550000	9560000	165	894
1	9560000	9570000	170	1223
1	9570000	9580000	172	1227
1	9580000	9590000	949	1316
1	9590000	9600000	496	2161
1	9600000	9610000	185	2767
1	9610000	9620000	459	2190
1	9620000	9630000	1290	1478
1	9630000	9640000	371	1241
1	9640000	9650000	323	1240
1	9650000	9660000	1913	688
1	9660000	9670000	300	1571
1	9670000	9680000	364	1910
1	9680000	9690000	1420	1183
1	9690000	9700000	353	1315
1	9700000	9710000	293	1122
1	9710000	9720000	527	1983
1	9720000	9730000	330	2305
1	9730000	9740000	236	2064
1	9740000	9750000	189	1570
1	9750000	9760000	234	1396
1	9760000	9770000	291	1740
1	9770000	9780000	209	1208
1	9780000	9790000	260	1335
1	9790000	9800000	265	1547
1	9800000	9810000	252	1445
1	9810000	9820000	162	1109
1	9820000	9830000	2126	851
1	9830000	9840000	379	1700
1	9840000	9850000	443	1621
1	9850000	9860000	544	975
1	9860000	9870000	303	1526
1	9870000	9880000	251	1253
1	9880000	9890000	339	1455
1	9890000	9900000	461	1630
1	9900000	9910000	715	1015
1	9910000	9920000	445	1025
1	9920000	9930000	219	1135
1	9930000	9940000	155	1038
1	9940000	9950000	632	1147
1	9950000	9960000	266	1087
1	9960000	9970000	171	1325
1	9970000	9980000	147	1378
1	9980000	9990000	186	1084
1	9990000	10000000	1436	1384
1	10000000	10010000	213	1161
1	10010000	10020000	195	1532
1	10020000	10030000	328	1506
1	10030000	10040000	827	1107
1	10040000	10050000	176	1342
1	10050000	10060000	116	973
1	10060000	10070000	245	1018
1	10070000	10080000	110	674
1	10080000	10090000	126	912
1	10090000	10100000	104	920
1	10100000	10110000	169	942
1	10110000	10120000	121	1037
1	10120000	10130000	102	676
1	10130000	10140000	144	1216
1	10140000	10150000	149	1026
1	10150000	10160000	189	1196
1	10160000	10170000	115	1449
1	10170000	10180000	224	1345
1	10180000	10190000	175	1228
1	10190000	10200000	312	1474
1	10200000	10210000	431	1166
1	10210000	10220000	1199	740
1	10220000	10230000	122	1005
1	10230000	10240000	157	916
1	10240000	10250000	168	811
1	10250000	10260000	163	848
1	10260000	10270000	82	817
1	10270000	10280000	87	590
1	10280000	10290000	99	641
1	10290000	10300000	50	560
1	10300000	10310000	87	558
1	10310000	10320000	159	1000
1	10320000	10330000	70	599
1	10330000	10340000	158	1069
1	10340000	10350000	87	723
1	10350000	10360000	152	887
1	10360000	10370000	197	1122
1	10370000	10380000	274	1049
1	10380000	10390000	267	1098
1	10390000	10400000	1248	976
1	10400000	10410000	216	1182
1	10410000	10420000	233	1205
1	10420000	10430000	486	1432
1	10430000	10440000	1001	860
1	10440000	10450000	171	1348
1	10450000	10460000	268	1321
1	10460000	10470000	232	1853
1	10470000	10480000	1356	1228
1	10480000	10490000	286	1333
1	10490000	10500000	292	966
1	10500000	10510000	283	1230
1	10510000	10520000	268	898
1	10520000	10530000	133	711
1	10530000	10540000	249	857
1	10540000	10550000	187	1180
1	10550000	10560000	268	1172
1	10560000	10570000	128	911
1	10570000	10580000	110	676
1	10580000	10590000	109	672
1	10590000	10600000	121	833
1	10600000	10610000	129	1149
1	10610000	10620000	162	1900
1	10620000	10630000	190	2260
1	10630000	10640000	1290	2307
1	10640000	10650000	491	3417
1	10650000	10660000	437	2931
1	10660000	10670000	342	2948
1	10670000	10680000	601	2663
1	10680000	10690000	532	1865
1	10690000	10700000	1906	1348
1	10700000	10710000	529	2386
1	10710000	10720000	436	2190
1	10720000	10730000	335	2265
1	10730000	10740000	475	1549
1	10740000	10750000	415	2209
1	10750000	10760000	624	2031
1	10760000	10770000	359	1976
1	10770000	10780000	258	1745
1	10780000	10790000	486	1620
1	10790000	10800000	2885	460
1	10800000	10810000	399	1103
1	10810000	10820000	303	1622
1	10820000	10830000	538	1892
1	10830000	10840000	909	1391
1	10840000	10850000	226	1211
1	10850000	10860000	364	1738
1	10860000	10870000	1170	1107
1	10870000	10880000	270	1665
1	10880000	10890000	878	1131
1	10890000	10900000	587	1110
1	10900000	10910000	714	1548
1	10910000	10920000	446	1603
1	10920000	10930000	170	1056
1	10930000	10940000	390	2012
1	10940000	10950000	916	1694
1	10950000	10960000	290	1761
1	10960000	10970000	753	1266
1	10970000	10980000	379	1712
1	10980000	10990000	388	1183
1	10990000	11000000	196	971
1	11000000	11010000	222	1259
1	11010000	11020000	1167	1110
1	11020000	11030000	87	758
1	11030000	11040000	350	1537
1	11040000	11050000	348	1761
1	11050000	11060000	1242	1914
1	11060000	11070000	769	1401
1	11070000	11080000	311	1880
1	11080000	11090000	297	809
1	11090000	11100000	720	1045
1	11100000	11110000	166	1103
1	11110000	11120000	149	1098
1	11120000	11130000	118	1142
1	11130000	11140000	106	1184
1	11140000	11150000	79	872
1	11150000	11160000	65	720
1	11160000	11170000	254	939
1	11170000	11180000	119	1019
1	11180000	11190000	65	766
1	11190000	11200000	70	827
1	11200000	11210000	79	690
1	11210000	11220000	65	712
1	11220000	11230000	83	553
1	11230000	11240000	180	991
1	11240000	11250000	141	1210
1	11250000	11260000	128	1196
1	11260000	11270000	643	784
1	11270000	11280000	726	1075
1	11280000	11290000	98	1049
1	11290000	11300000	184	1213
1	11300000	11310000	306	1784
1	11310000	11320000	400	1331
1	11320000	11330000	493	1475
1	11330000	11340000	554	1452
1	11340000	11350000	290	1034
1	11350000	11360000	687	1224
1	11360000	11370000	300	1347
1	11370000	11380000	275	1384
1	11380000	11390000	529	1332
1	11390000	11400000	469	1413
1	11400000	11410000	265	895
1	11410000	11420000	354	868
1	11420000	11430000	256	1091
1	11430000	11440000	372	1378
1	11440000	11450000	568	1262
1	11450000	11460000	627	1434
1	11460000	11470000	409	1106
1	11470000	11480000	1885	455
1	11480000	11490000	894	1093
1	11490000	11500000	351	1460
1	11500000	11510000	637	864
1	11510000	11520000	215	1117
1	11520000	11530000	345	1926
1	11530000	11540000	474	2138
1	11540000	11550000	397	1273
1	11550000	11560000	414	542
1	11560000	11570000	473	1344
1	11570000	11580000	465	1307
1	11580000	11590000	203	716
1	11590000	11600000	422	824
1	11600000	11610000	402	1745
1	11610000	11620000	473	1081
1	11620000	11630000	413	1195
1	11630000	11640000	544	1182
1	11640000	11650000	817	1166
1	11650000	11660000	1563	1476
1	11660000	11670000	1103	1995
1	11670000	11680000	210	1919
1	11680000	11690000	1099	1153
1	11690000	11700000	2478	862
1	11700000	11710000	740	1746
1	11710000	11720000	691	1723
1	11720000	11730000	431	1057
1	11730000	11740000	938	649
1	11740000	11750000	344	1569
1	11750000	11760000	273	1604
1	11760000	11770000	496	1845
1	11770000	11780000	321	1653
1	11780000	11790000	676	1562
1	11790000	11800000	242	1704
1	11800000	11810000	1060	623
1	11810000	11820000	161	844
1	11820000	11830000	158	1619
1	11830000	11840000	223	1759
1	11840000	11850000	471	1410
1	11850000	11860000	1131	1134
1	11860000	11870000	318	939
1	11870000	11880000	309	1715
1	11880000	11890000	410	1656
1	11890000	11900000	1004	1114
1	11900000	11910000	809	1088
1	11910000	11920000	388	1714
1	11920000	11930000	1187	1847
1	11930000	11940000	731	1278
1	11940000	11950000	142	1400
1	11950000	11960000	235	1938
1	11960000	11970000	200	1340
1	11970000	11980000	290	1491
1	11980000	11990000	898	1020
1	11990000	12000000	307	1975
1	12000000	12010000	229	1822
1	12010000	12020000	790	1411
1	12020000	12030000	336	2178
1	12030000	12040000	436	1530
1	12040000	12050000	597	2756
1	12050000	12060000	281	1244
1	12060000	12070000	1316	797
1	12070000	12080000	401	1625
1	12080000	12090000	441	872
1	12090000	12100000	133	1078
1	12100000	12110000	236	1606
1	12110000	12120000	274	1558
1	12120000	12130000	383	1385
1	12130000	12140000	354	1448
1	12140000	12150000	663	1382
1	12150000	12160000	342	765
1	12160000	12170000	1235	858
1	12170000	12180000	911	1232
1	12180000	12190000	573	1350
1	12190000	12200000	356	1815
1	12200000	12210000	385	1493
1	12210000	12220000	377	1108
1	12220000	12230000	264	1092
1	12230000	12240000	664	703
1	12240000	12250000	92	895
1	12250000	12260000	145	945
1	12260000	12270000	103	534
1	12270000	12280000	86	864
1	12280000	12290000	50	553
1	12290000	12300000	73	690
1	12300000	12310000	111	851
1	12310000	12320000	85	708
1	12320000	12330000	91	842
1	12330000	12340000	43	575
1	12340000	12350000	141	343
1	12350000	12360000	51	605
1	12360000	12370000	108	912
1	12370000	12380000	149	724
1	12380000	12390000	58	436
1	12390000	12400000	89	819
1	12400000	12410000	86	483
1	12410000	12420000	61	545
1	12420000	12430000	51	425
1	12430000	12440000	241	720
1	12440000	12450000	117	572
1	12450000	12460000	134	783
1	12460000	12470000	92	630
1	12470000	12480000	453	540
1	12480000	12490000	124	897
1	12490000	12500000	91	958
1	12500000	12510000	112	1605
1	12510000	12520000	226	1410
1	12520000	12530000	247	1660
1	12530000	12540000	162	888
1	12540000	12550000	418	1788
1	12550000	12560000	329	1723
1	12560000	12570000	180	1182
1	12570000	12580000	203	1736
1	12580000	12590000	94	1008
1	12590000	12600000	1209	1468
1	12600000	12610000	302	991
1	12610000	12620000	2043	642
1	12620000	12630000	382	1138
1	12630000	12640000	356	1177
1	12640000	12650000	234	1105
1	12650000	12660000	200	1034
1	12660000	12670000	115	801
1	12670000	12680000	109	484
1	12680000	12690000	214	600
1	12690000	12700000	283	973
1	12700000	12710000	153	535
1	12710000	12720000	131	575
1	12720000	12730000	179	594
1	12730000	12740000	75	262
1	12740000	12750000	155	591
1	12750000	12760000	155	584
1	12760000	12770000	207	809
1	12770000	12780000	188	995
1	12780000	12790000	251	741
1	12790000	12800000	294	864
1	12800000	12810000	124	406
1	12810000	12820000	210	429
1	12820000	12830000	328	1186
1	12830000	12840000	322	860
1	12840000	12850000	185	590
1	12850000	12860000	126	549
1	12860000	12870000	271	835
1	12870000	12880000	311	1022
1	12880000	12890000	342	965
1	12890000	12900000	239	871
1	12900000	12910000	315	1112
1	12910000	12920000	340	970
1	12920000	12930000	347	1260
1	12930000	12940000	330	1094
1	12940000	12950000	394	1129
1	12950000	12960000	148	599
1	13000000	13010000	255	840
1	13010000	13020000	302	893
1	13020000	13030000	281	941
1	13030000	13040000	334	1167
1	13040000	13050000	347	940
1	13050000	13060000	497	1440
1	13060000	13070000	282	945
1	13070000	13080000	566	1668
1	13080000	13090000	340	1396
1	13090000	13100000	415	1701
1	13100000	13110000	216	740
1	13110000	13120000	150	602
1	13120000	13130000	205	936
1	13130000	13140000	435	1577
1	13140000	13150000	424	1542
1	13150000	13160000	420	1436
1	13160000	13170000	384	1161
1	13170000	13180000	433	1236
1	13180000	13190000	338	929
1	13190000	13200000	318	1131
1	13200000	13210000	308	863
1	13210000	13220000	290	1018
1	13220000	13230000	357	1267
1	13230000	13240000	480	1949
1	13240000	13250000	381	1640
1	13250000	13260000	335	1060
1	13260000	13270000	344	971
1	13270000	13280000	343	1169
1	13280000	13290000	292	1009
1	13290000	13300000	366	1247
1	13300000	13310000	206	762
1	13310000	13320000	434	1401
1	13320000	13330000	887	4330
1	13330000	13340000	270	846
1	13340000	13350000	399	1389
1	13350000	13360000	317	723
1	13360000	13370000	298	1395
1	13370000	13380000	331	1398
1	13380000	13390000	341	1171
1	13390000	13400000	264	1184
1	13400000	13410000	158	691
1	13410000	13420000	201	903
1	13420000	13430000	356	1490
1	13430000	13440000	275	1642
1	13440000	13450000	252	1359
1	13450000	13460000	258	1039
1	13460000	13470000	315	1244
1	13470000	13480000	213	858
1	13480000	13490000	407	1461
1	13490000	13500000	450	1301
1	13500000	13510000	416	1345
1	13510000	13520000	2512	789
1	13520000	13530000	425	1401
1	13530000	13540000	200	1111
1	13540000	13550000	360	1389
1	13550000	13560000	204	936
1	13560000	13570000	286	1127
1	13570000	13580000	300	1132
1	13580000	13590000	1505	728
1	13590000	13600000	350	1198
1	13600000	13610000	227	938
1	13610000	13620000	145	875
1	13620000	13630000	284	1056
1	13630000	13640000	201	820
1	13640000	13650000	221	1041
1	13650000	13660000	282	1716
1	13660000	13670000	235	843
1	13670000	13680000	202	939
1	13680000	13690000	92	583
1	13690000	13700000	297	1302
1	13700000	13710000	1000	319
1	13710000	13720000	137	691
1	13720000	13730000	295	751
1	13730000	13740000	133	314
1	13740000	13750000	685	559
1	13750000	13760000	117	502
1	13760000	13770000	103	828
1	13770000	13780000	97	961
1	13780000	13790000	141	951
1	13790000	13800000	85	865
1	13800000	13810000	211	1903
1	13810000	13820000	264	1589
1	13820000	13830000	247	1330
1	13830000	13840000	217	807
1	13840000	13850000	63	264
1	13850000	13860000	71	205
1	13860000	13870000	173	634
1	13870000	13880000	290	1032
1	13880000	13890000	152	387
1	13890000	13900000	948	592
1	13900000	13910000	156	657
1	13910000	13920000	149	566
1	13920000	13930000	200	669
1	13930000	13940000	199	732
1	13940000	13950000	238	969
1	13950000	13960000	170	594
1	13960000	13970000	389	664
1	13970000	13980000	146	542
1	13980000	13990000	133	842
1	13990000	14000000	123	476
1	14000000	14010000	148	571
1	14010000	14020000	198	492
1	14020000	14030000	183	395
1	14030000	14040000	215	472
1	14040000	14050000	119	322
1	14050000	14060000	135	521
1	14060000	14070000	197	843
1	14070000	14080000	176	808
1	14080000	14090000	76	327
1	14090000	14100000	96	379
1	14100000	14110000	201	687
1	14110000	14120000	312	416
1	14120000	14130000	233	640
1	14130000	14140000	196	481
1	14140000	14150000	222	784
1	14150000	14160000	56	149
1	14160000	14170000	173	700
1	14170000	14180000	163	528
1	14180000	14190000	202	486
1	14190000	14200000	139	416
1	14200000	14210000	185	466
1	14210000	14220000	80	244
1	14220000	14230000	57	213
1	14230000	14240000	123	362
1	14240000	14250000	154	449
1	14250000	14260000	195	687
1	14260000	14270000	185	557
1	14270000	14280000	88	491
1	14280000	14290000	169	436
1	14290000	14300000	164	693
1	14300000	14310000	149	516
1	14310000	14320000	67	290
1	14320000	14330000	89	352
1	14330000	14340000	158	520
1	14340000	14350000	165	696
1	14350000	14360000	124	392
1	14360000	14370000	347	775
1	14370000	14380000	157	505
1	14380000	14390000	300	699
1	14390000	14400000	234	678
1	14400000	14410000	83	338
1	14410000	14420000	207	837
1	14420000	14430000	153	837
1	14430000	14440000	267	950
1	14440000	14450000	185	685
1	14450000	14460000	137	634
1	14460000	14470000	173	612
1	14470000	14480000	176	532
1	14480000	14490000	143	595
1	14490000	14500000	130	561
1	14500000	14510000	217	772
1	14510000	14520000	195	724
1	14520000	14530000	276	800
1	14530000	14540000	157	771
1	14540000	14550000	204	498
1	14550000	14560000	150	629
1	14560000	14570000	231	634
1	14570000	14580000	171	699
1	14580000	14590000	204	814
1	14590000	14600000	1679	712
1	14600000	14610000	247	443
1	14610000	14620000	210	803
1	14620000	14630000	180	923
1	14630000	14640000	191	1104
1	14640000	14650000	131	660
1	14650000	14660000	175	816
1	14660000	14670000	274	1042
1	14670000	14680000	174	832
1	14680000	14690000	229	944
1	14690000	14700000	206	1043
1	14700000	14710000	201	669
1	14710000	14720000	183	1046
1	14720000	14730000	292	1156
1	14730000	14740000	600	1405
1	14740000	14750000	232	662
1	14750000	14760000	173	789
1	14760000	14770000	256	1011
1	14770000	14780000	393	1057
1	14780000	14790000	347	1086
1	14790000	14800000	354	1544
1	14800000	14810000	301	1206
1	14810000	14820000	230	755
1	14820000	14830000	327	1259
1	14830000	14840000	172	1104
1	14840000	14850000	200	1031
1	14850000	14860000	295	1306
1	14860000	14870000	302	960
1	14870000	14880000	212	609
1	14880000	14890000	301	1083
1	14890000	14900000	257	1210
1	14900000	14910000	254	1568
1	14910000	14920000	302	1177
1	14920000	14930000	1398	1103
1	14930000	14940000	271	1786
1	14940000	14950000	532	1180
1	14950000	14960000	264	1604
1	14960000	14970000	300	1282
1	14970000	14980000	505	1804
1	14980000	14990000	350	1496
1	14990000	15000000	373	1843
1	15000000	15010000	563	1494
1	15010000	15020000	382	1524
1	15020000	15030000	439	1587
1	15030000	15040000	270	1340
1	15040000	15050000	379	1989
1	15050000	15060000	190	1524
1	15060000	15070000	221	1486
1	15070000	15080000	198	1610
1	15080000	15090000	305	1174
1	15090000	15100000	553	1400
1	15100000	15110000	540	933
1	15110000	15120000	426	1119
1	15120000	15130000	276	1283
1	15130000	15140000	357	749
1	15140000	15150000	339	901
1	15150000	15160000	2660	714
1	15160000	15170000	225	874
1	15170000	15180000	370	1079
1	15180000	15190000	280	999
1	15190000	15200000	268	1278
1	15200000	15210000	262	1300
1	15210000	15220000	204	1125
1	15220000	15230000	282	1069
1	15230000	15240000	234	901
1	15240000	15250000	858	732
1	15250000	15260000	208	806
1	15260000	15270000	291	482
1	15270000	15280000	543	1069
1	15280000	15290000	184	1040
1	15290000	15300000	210	985
1	15300000	15310000	331	1135
1	15310000	15320000	247	1344
1	15320000	15330000	512	1128
1	15330000	15340000	198	1244
1	15340000	15350000	494	1040
1	15350000	15360000	298	1571
1	15360000	15370000	231	1557
1	15370000	15380000	518	1593
1	15380000	15390000	518	1569
1	15390000	15400000	292	1389
1	15400000	15410000	640	883
1	15410000	15420000	1563	1323
1	15420000	15430000	397	2221
1	15430000	15440000	444	1489
1	15440000	15450000	374	1304
1	15450000	15460000	193	1012
1	15460000	15470000	243	1449
1	15470000	15480000	184	1285
1	15480000	15490000	199	1550
1	15490000	15500000	224	1164
1	15500000	15510000	216	1425
1	15510000	15520000	95	752
1	15520000	15530000	1400	534
1	15530000	15540000	270	1111
1	15540000	15550000	136	689
1	15550000	15560000	139	942
1	15560000	15570000	84	979
1	15570000	15580000	220	1312
1	15580000	15590000	702	1557
1	15590000	15600000	170	1097
1	15600000	15610000	663	1327
1	15610000	15620000	767	1108
1	15620000	15630000	101	545
1	15630000	15640000	77	1013
1	15640000	15650000	262	1258
1	15650000	15660000	88	740
1	15660000	15670000	54	562
1	15670000	15680000	184	1012
1	15680000	15690000	712	1251
1	15690000	15700000	304	1024
1	15700000	15710000	169	1835
1	15710000	15720000	176	1315
1	15720000	15730000	198	2553
1	15730000	15740000	266	3020
1	15740000	15750000	453	2167
1	15750000	15760000	1919	1593
1	15760000	15770000	420	1768
1	15770000	15780000	337	1503
1	15780000	15790000	335	1507
1	15790000	15800000	489	1435
1	15800000	15810000	411	1592
1	15810000	15820000	287	1484
1	15820000	15830000	288	1530
1	15830000	15840000	1677	1171
1	15840000	15850000	1781	806
1	15850000	15860000	225	783
1	15860000	15870000	168	1176
1	15870000	15880000	108	713
1	15880000	15890000	245	757
1	15890000	15900000	144	1049
1	15900000	15910000	144	780
1	15910000	15920000	122	554
1	15920000	15930000	105	1042
1	15930000	15940000	241	1995
1	15940000	15950000	436	2788
1	15950000	15960000	558	932
1	15960000	15970000	201	928
1	15970000	15980000	703	998
1	15980000	15990000	192	838
1	15990000	16000000	247	1673
1	16000000	16010000	376	1441
1	16010000	16020000	1001	1723
1	16020000	16030000	821	1602
1	16030000	16040000	436	1705
1	16040000	16050000	803	1626
1	16050000	16060000	500	1530
1	16060000	16070000	468	1505
1	16070000	16080000	1022	1153
1	16080000	16090000	411	1660
1	16090000	16100000	606	1543
1	16100000	16110000	213	837
1	16110000	16120000	294	1881
1	16120000	16130000	359	1621
1	16130000	16140000	424	2423
1	16140000	16150000	740	1522
1	16150000	16160000	2012	1082
1	16160000	16170000	1498	1212
1	16170000	16180000	641	1454
1	16180000	16190000	429	1873
1	16190000	16200000	291	1032
1	16200000	16210000	937	1336
1	16210000	16220000	941	922
1	16220000	16230000	1157	1116
1	16230000	16240000	668	1344
1	16240000	16250000	250	1009
1	16250000	16260000	108	629
1	16260000	16270000	153	946
1	16270000	16280000	300	924
1	16280000	16290000	167	866
1	16290000	16300000	201	879
1	16300000	16310000	140	987
1	16310000	16320000	218	1100
1	16320000	16330000	129	882
1	16330000	16340000	188	1208
1	16340000	16350000	221	1315
1	16350000	16360000	881	875
1	16360000	16370000	1019	1037
1	16370000	16380000	276	1373
1	16380000	16390000	260	1227
1	16390000	16400000	267	1073
1	16400000	16410000	196	1574
1	16410000	16420000	261	1650
1	16420000	16430000	173	1215
1	16430000	16440000	224	1024
1	16440000	16450000	945	1120
1	16450000	16460000	127	1190
1	16460000	16470000	88	947
1	16470000	16480000	179	1615
1	16480000	16490000	256	2181
1	16490000	16500000	1218	1239
1	16500000	16510000	427	1136
1	16510000	16520000	1522	969
1	16520000	16530000	630	845
1	16530000	16540000	2856	3194
1	16540000	16550000	928	2402
1	16550000	16560000	218	1408
1	16560000	16570000	685	2220
1	16570000	16580000	611	2350
1	16580000	16590000	800	3213
1	16590000	16600000	582	1505
1	16600000	16610000	449	2073
1	16610000	16620000	4282	2937
1	16620000	16630000	812	7037
1	16630000	16640000	472	5324
1	16640000	16650000	5854	3938
1	16650000	16660000	457	2534
1	16660000	16670000	1671	914
1	16670000	16680000	678	2446
1	16680000	16690000	804	1447
1	16690000	16700000	5351	2067
1	16700000	16710000	3788	2266
1	16710000	16720000	859	2544
1	16720000	16730000	654	3223
1	16730000	16740000	539	2058
1	16740000	16750000	1875	1600
1	16750000	16760000	2020	2463
1	16760000	16770000	882	2920
1	16770000	16780000	682	2356
1	16780000	16790000	238	918
1	16790000	16800000	175	1075
1	16840000	16850000	27	115
1	16850000	16860000	633	1718
1	16860000	16870000	584	1843
1	16870000	16880000	2622	3020
1	16880000	16890000	977	904
1	16890000	16900000	1215	685
1	16900000	16910000	764	665
1	16910000	16920000	1661	1416
1	16920000	16930000	596	2555
1	16930000	16940000	329	2926
1	16940000	16950000	443	3389
1	16950000	16960000	547	2312
1	16960000	16970000	649	2193
1	16970000	16980000	558	2096
1	16980000	16990000	1259	2252
1	16990000	17000000	210	2114
1	17000000	17010000	229	2262
1	17010000	17020000	1126	887
1	17020000	17030000	92	1021
1	17030000	17040000	77	663
1	17040000	17050000	150	758
1	17050000	17060000	666	863
1	17060000	17070000	239	689
1	17070000	17080000	341	1255
1	17080000	17090000	324	1328
1	17090000	17100000	357	1092
1	17100000	17110000	271	1382
1	17110000	17120000	1060	855
1	17120000	17130000	482	1066
1	17130000	17140000	219	1022
1	17140000	17150000	359	889
1	17150000	17160000	148	469
1	17160000	17170000	158	988
1	17170000	17180000	142	566
1	17180000	17190000	342	779
1	17190000	17200000	355	1129
1	17200000	17210000	306	938
1	17210000	17220000	463	1205
1	17220000	17230000	213	1599
1	17230000	17240000	383	1085
1	17240000	17250000	341	1541
1	17250000	17260000	369	1317
1	17260000	17270000	140	953
1	17270000	17280000	477	1384
1	17280000	17290000	353	1063
1	17290000	17300000	250	697
1	17300000	17310000	537	727
1	17310000	17320000	413	1332
1	17320000	17330000	94	421
1	17330000	17340000	341	1344
1	17340000	17350000	343	1285
1	17350000	17360000	542	1419
1	17360000	17370000	272	1293
1	17370000	17380000	381	1708
1	17380000	17390000	210	1476
1	17390000	17400000	330	1521
1	17400000	17410000	381	1790
1	17410000	17420000	325	1642
1	17420000	17430000	354	1735
1	17430000	17440000	1772	823
1	17440000	17450000	476	1462
1	17450000	17460000	433	1840
1	17460000	17470000	425	1706
1	17470000	17480000	381	1475
1	17480000	17490000	426	1697
1	17490000	17500000	286	1141
1	17500000	17510000	517	1279
1	17510000	17520000	332	1164
1	17520000	17530000	464	1120
1	17530000	17540000	943	1084
1	17540000	17550000	747	833
1	17550000	17560000	347	1027
1	17560000	17570000	459	1309
1	17570000	17580000	353	1619
1	17580000	17590000	542	899
1	17590000	17600000	444	1715
1	17600000	17610000	574	1728
1	17610000	17620000	537	1657
1	17620000	17630000	342	1815
1	17630000	17640000	436	1805
1	17640000	17650000	345	2050
1	17650000	17660000	280	1383
1	17660000	17670000	417	1753
1	17670000	17680000	469	1882
1	17680000	17690000	278	1496
1	17690000	17700000	428	1371
1	17700000	17710000	294	1561
1	17710000	17720000	384	1214
1	17720000	17730000	291	1076
1	17730000	17740000	377	1192
1	17740000	17750000	307	1095
1	17750000	17760000	206	640
1	17760000	17770000	362	1559
1	17770000	17780000	469	1246
1	17780000	17790000	177	705
1	17790000	17800000	381	1044
1	17800000	17810000	270	823
1	17810000	17820000	138	521
1	17820000	17830000	544	1028
1	17830000	17840000	311	841
1	17840000	17850000	436	1039
1	17850000	17860000	302	1067
1	17860000	17870000	208	615
1	17870000	17880000	263	789
1	17880000	17890000	409	1057
1	17890000	17900000	405	1018
1	17900000	17910000	145	334
1	17910000	17920000	475	661
1	17920000	17930000	441	773
1	17930000	17940000	235	620
1	17940000	17950000	285	852
1	17950000	17960000	464	1088
1	17960000	17970000	260	723
1	17970000	17980000	222	789
1	17980000	17990000	308	595
1	17990000	18000000	221	550
1	18000000	18010000	544	965
1	18010000	18020000	298	788
1	18020000	18030000	369	909
1	18030000	18040000	243	655
1	18040000	18050000	336	816
1	18050000	18060000	262	806
1	18060000	18070000	323	835
1	18070000	18080000	295	1255
1	18080000	18090000	295	606
1	18090000	18100000	324	475
1	18100000	18110000	2104	621
1	18110000	18120000	1436	480
1	18120000	18130000	293	1102
1	18130000	18140000	356	625
1	18140000	18150000	369	1328
1	18150000	18160000	292	1324
1	18160000	18170000	263	1198
1	18170000	18180000	403	957
1	18180000	18190000	285	747
1	18190000	18200000	535	897
1	18200000	18210000	292	754
1	18210000	18220000	226	682
1	18220000	18230000	306	782
1	18230000	18240000	367	520
1	18240000	18250000	289	942
1	18250000	18260000	293	447
1	18260000	18270000	303	797
1	18270000	18280000	320	1046
1	18280000	18290000	477	1147
1	18290000	18300000	856	1155
1	18300000	18310000	357	869
1	18310000	18320000	276	805
1	18320000	18330000	419	1060
1	18330000	18340000	293	958
1	18340000	18350000	265	741
1	18350000	18360000	504	822
1	18360000	18370000	411	1010
1	18370000	18380000	335	872
1	18380000	18390000	354	724
1	18390000	18400000	279	808
1	18400000	18410000	318	799
1	18410000	18420000	226	661
1	18420000	18430000	141	411
1	18430000	18440000	218	662
1	18440000	18450000	262	669
1	18450000	18460000	187	582
1	18460000	18470000	300	1028
1	18470000	18480000	357	976
1	18480000	18490000	485	1625
1	18490000	18500000	142	516
1	18500000	18510000	267	557
1	18510000	18520000	226	773
1	18520000	18530000	120	448
1	18530000	18540000	358	838
1	18540000	18550000	500	736
1	18550000	18560000	839	1176
1	18560000	18570000	360	1003
1	18570000	18580000	645	1195
1	18580000	18590000	506	894
1	18590000	18600000	626	686
1	18600000	18610000	398	1384
1	18610000	18620000	368	837
1	18620000	18630000	616	919
1	18630000	18640000	4437	192
1	18640000	18650000	4081	368
1	18650000	18660000	781	648
1	18660000	18670000	512	892
1	18670000	18680000	560	1097
1	18680000	18690000	527	1169
1	18690000	18700000	772	1129
1	18700000	18710000	552	1272
1	18710000	18720000	1172	1089
1	18720000	18730000	812	1184
1	18730000	18740000	551	1091
1	18740000	18750000	278	815
1	18750000	18760000	162	491
1	18760000	18770000	240	763
1	18770000	18780000	326	684
1	18780000	18790000	413	980
1	18790000	18800000	435	1069
1	18800000	18810000	477	1026
1	18810000	18820000	873	1053
1	18820000	18830000	397	1132
1	18830000	18840000	322	929
1	18840000	18850000	155	631
1	18850000	18860000	323	1445
1	18860000	18870000	372	1412
1	18870000	18880000	436	1896
1	18880000	18890000	379	1988
1	18890000	18900000	294	1297
1	18900000	18910000	1492	411
1	18910000	18920000	454	2222
1	18920000	18930000	1038	1032
1	18930000	18940000	195	1320
1	18940000	18950000	629	1235
1	18950000	18960000	2410	644
1	18960000	18970000	194	925
1	18970000	18980000	263	1038
1	18980000	18990000	144	621
1	18990000	19000000	218	791
1	19000000	19010000	204	798
1	19010000	19020000	274	1105
1	19020000	19030000	353	647
1	19030000	19040000	339	1651
1	19040000	19050000	440	1341
1	19050000	19060000	697	1557
1	19060000	19070000	425	1580
1	19070000	19080000	409	1803
1	19080000	19090000	367	1150
1	19090000	19100000	76	841
1	19100000	19110000	59	889
1	19110000	19120000	135	913
1	19120000	19130000	190	710
1	19130000	19140000	44	426
1	19140000	19150000	88	675
1	19150000	19160000	92	644
1	19160000	19170000	106	715
1	19170000	19180000	72	505
1	19180000	19190000	132	452
1	19190000	19200000	82	625
1	19200000	19210000	301	608
1	19210000	19220000	704	495
1	19220000	19230000	203	1171
1	19230000	19240000	146	1259
1	19240000	19250000	227	1033
1	19250000	19260000	1112	1072
1	19260000	19270000	266	1450
1	19270000	19280000	949	1238
1	19280000	19290000	1041	1560
1	19290000	19300000	105	699
1	19300000	19310000	81	928
1	19310000	19320000	1466	880
1	19320000	19330000	542	1929
1	19330000	19340000	237	2069
1	19340000	19350000	413	1964
1	19350000	19360000	232	1690
1	19360000	19370000	326	1267
1	19370000	19380000	371	1288
1	19380000	19390000	146	1227
1	19390000	19400000	405	1586
1	19400000	19410000	214	1064
1	19410000	19420000	115	822
1	19420000	19430000	213	871
1	19430000	19440000	294	1019
1	19440000	19450000	394	1164
1	19450000	19460000	304	752
1	19460000	19470000	377	996
1	19470000	19480000	476	781
1	19480000	19490000	1005	951
1	19490000	19500000	136	509
1	19500000	19510000	355	1261
1	19510000	19520000	153	945
1	19520000	19530000	92	746
1	19530000	19540000	178	814
1	19540000	19550000	91	446
1	19550000	19560000	229	713
1	19560000	19570000	252	1310
1	19570000	19580000	183	929
1	19580000	19590000	212	947
1	19590000	19600000	729	589
1	19600000	19610000	107	495
1	19610000	19620000	143	700
1	19620000	19630000	145	843
1	19630000	19640000	263	1139
1	19640000	19650000	2122	1019
1	19650000	19660000	633	1660
1	19660000	19670000	1954	1292
1	19670000	19680000	378	1229
1	19680000	19690000	205	1239
1	19690000	19700000	187	1261
1	19700000	19710000	285	1187
1	19710000	19720000	242	1057
1	19720000	19730000	106	985
1	19730000	19740000	88	1013
1	19740000	19750000	173	1416
1	19750000	19760000	121	1206
1	19760000	19770000	176	1191
1	19770000	19780000	156	1231
1	19780000	19790000	156	1063
1	19790000	19800000	557	905
1	19800000	19810000	462	890
1	19810000	19820000	209	1270
1	19820000	19830000	210	832
1	19830000	19840000	172	742
1	19840000	19850000	190	773
1	19850000	19860000	279	870
1	19860000	19870000	125	602
1	19870000	19880000	264	1060
1	19880000	19890000	862	629
1	19890000	19900000	87	581
1	19900000	19910000	64	750
1	19910000	19920000	296	1128
1	19920000	19930000	317	1334
1	19930000	19940000	129	525
1	19940000	19950000	151	878
1	19950000	19960000	272	623
1	19960000	19970000	198	759
1	19970000	19980000	224	745
1	19980000	19990000	223	1059
1	19990000	20000000	189	436
1	20000000	20010000	111	277
1	20010000	20020000	82	327
1	20020000	20030000	107	513
1	20030000	20040000	110	373
1	20040000	20050000	77	298
1	20050000	20060000	71	195
1	20060000	20070000	176	676
1	20070000	20080000	219	1015
1	20080000	20090000	408	1007
1	20090000	20100000	131	656
1	20100000	20110000	303	709
1	20110000	20120000	270	1187
1	20120000	20130000	261	976
1	20130000	20140000	133	637
1	20140000	20150000	289	1484
1	20150000	20160000	851	1599
1	20160000	20170000	362	1352
1	20170000	20180000	402	1937
1	20180000	20190000	912	785
1	20190000	20200000	276	778
1	20200000	20210000	239	991
1	20210000	20220000	402	661
1	20220000	20230000	333	854
[truncated: 292,943+ more rows]
