# Supplementary material for: Ultrafast bisulfite sequencing detection of 5-methylcytosine in DNA and RNA
Source: Nat Biotechnol. Author manuscript; Available in PMC 2025 Oct 1. (PMC11217147; doi:10.1038/s41587-023-02034-w)
Supplement: Sup Table 5 [file NIHMS1990038-supplement-Sup_Table_5.xlsx]

## Sheet: A549_tRNA_NSUN2KO_vs_WT_express
gene	pos	WT-rep1	WT-rep2	NSUN2KO-rep1	NSUN2KO-rep2
Ala-AGC-1	48	0.88	0.764706	0.333333	0.266667
Ala-AGC-2	48	0.968121	0.931682	0.806977	0.696237
Ala-AGC-3	48	0.97037	0.916667	0.853659	0.694444
Ala-AGC-4	48	0.924242	0.666667	0.307692	0.375
Ala-AGC-5	47	0.15942	0.133333	0	0.0625
Ala-AGC-5	48	0.970588	0.933333	0.666667	0.666667
Ala-AGC-6	47	0.135135	0.125	0	0.0909091
Ala-AGC-6	48	0.891892	0.5	0.6	0.727273
Ala-AGC-7	48	0.967391	0.928571	0.804878	0.675676
Ala-CGC-1	47	0.0711921	0.0515464	0	0.00458716
Ala-CGC-1	48	0.899007	0.89899	0.223684	0.246575
Ala-CGC-2	48	0.901554	0.88172	0.251852	0.191176
Ala-CGC-3	48	0.904762	0.897436	0.310345	0.464286
Ala-CGC-4	48	0.880184	0.732143	0.142857	0.166667
Ala-TGC-1	47	0.0705882	0.0526316	0	0.0047619
Ala-TGC-1	48	0.902848	0.863158	0.25974	0.227488
Ala-TGC-2	48	0.898387	0.892473	0.241379	0.20283
Ala-TGC-3	48	0.893752	0.87415	0.22968	0.23289
Ala-TGC-4	48	0.952381	0.932432	0.627451	0.6
Ala-TGC-5	47	0.418605	0.2	0.0526316	0
Ala-TGC-6	47	0.0973451	0.125	0.02	0
Ala-TGC-6	48	0.904348	0.902439	0.301887	0.266667
Arg-ACG-1	49	0.351408	0.105303	0	0.126781
Arg-ACG-2	49	0.310074	0.114583	0	0.105336
Asp-GTC-1	38	0.806243	0.844332	0.899297	0.935208
Asp-GTC-1	47	0.214654	0.191935	0.188073	0.201198
Asp-GTC-1	48	0.834375	0.868078	0.373272	0.335329
Asp-GTC-2	38	0.732884	0.68538	0.929859	0.938838
Asp-GTC-2	47	0.74994	0.809238	0.190053	0.218047
Asp-GTC-2	48	0.648643	0.638125	0.151177	0.167815
Asp-GTC-3	38	0.748111	0.642857	0.924194	0.953294
Asp-GTC-3	47	0.735525	0.8017	0.1875	0.198728
Asp-GTC-3	48	0.652857	0.575931	0.101173	0.131661
Cys-GCA-11	48	0.685714	0.285714	0.1	0.0769231
Cys-GCA-11	71	0.892857	1	0.25	0.5
Cys-GCA-14	47	0.25	0.4	0	0
Cys-GCA-14	48	0.344828	0.333333	0	0.333333
Cys-GCA-17	48	0.904762	0.5		0.25
Cys-GCA-17	71	1	0.8		0.6
Cys-GCA-2	48	0.623343	0.403139	0.0843254	0.127152
Cys-GCA-2	71	0.947803	1	0.333333	0.60119
Cys-GCA-21	48	0.851852	0.6		0
Cys-GCA-21	71	1	1
Cys-GCA-4	48	0.727273	0.416667	0	0
Cys-GCA-4	71	0.962963	1		0.571429
Cys-GCA-5	48	0.0714286	0.111111		0
Cys-GCA-5	49	0.827586	0.555556		0
Cys-GCA-5	72	0.96	0.75		0.8
Cys-GCA-7	49	0.85	0.666667		0
Cys-GCA-7	72	0.944444	1		0.6
Cys-GCA-8	48	0.809524	0.5		0
Cys-GCA-8	71	0.95	1
Gln-CTG-1	48	0.870529	0.812961	0.255396	0.279389
Gln-CTG-1	49	0.290981	0.445609	0.00444444	0.02724
Gln-CTG-2	48	0.867133	0.764706	0.255319	0.221311
Gln-CTG-2	49	0.24031	0.0666667	0.025641	0.00961538
Gln-CTG-3	48	0.839492	0.827381	0.259158	0.253483
Gln-CTG-3	49	0.136163	0.077037	0	0
Gln-CTG-4	48	0.922996	0.871212	0.279091	0.333232
Gln-CTG-6	48	0.901515	0.666667	0.393939	0.397959
Gln-CTG-6	49	0.261261	0.0909091	0	0.0114943
Gln-TTG-1	48	0.83871	0.785714	0.3125	0.353535
Gln-TTG-1	49	0.264151	0.181818	0.0344828	0
Gln-TTG-3	48	0.868749	0.767172	0.275696	0.320082
Gln-TTG-3	49	0.260616	0.220539	0.0228571	0.0211577
Glu-CTC-1	47	0.11769	0.122284	0.00500372	0.00448068
Glu-CTC-1	48	0.768637	0.74908	0.565995	0.590386
Glu-CTC-1	49	0.816418	0.822487	0.297722	0.325737
Glu-CTC-2	47	0.102207	0.130375	0.00488918	0.00386383
Glu-CTC-2	48	0.771482	0.72184	0.556232	0.55569
Glu-CTC-2	49	0.807478	0.80782	0.295189	0.327509
Glu-TTC-1	47	0.177589	0.206897	0.0169492	0.00612559
Glu-TTC-1	48	0.866322	0.858025	0.758929	0.808711
Glu-TTC-1	49	0.923575	0.864865	0.839623	0.699199
Glu-TTC-14	47	0.11859	0.125382	0.00424193	0.00566617
Glu-TTC-14	48	0.76953	0.745465	0.563688	0.590458
Glu-TTC-14	49	0.818947	0.82569	0.295325	0.324477
Glu-TTC-2	47	0.0799614	0.0753016	0.00591024	0.00530705
Glu-TTC-2	48	0.926733	0.945714	0.794199	0.803254
Glu-TTC-2	49	0.937079	0.953364	0.668457	0.643971
Glu-TTC-3	47	0.117229	0.128959	0.00471981	0.00472078
Glu-TTC-3	48	0.770577	0.747814	0.560453	0.589924
Glu-TTC-3	49	0.817889	0.826374	0.301645	0.327168
Glu-TTC-4	47	0.116148	0.12643	0.00433515	0.0048515
Glu-TTC-4	48	0.768322	0.748837	0.563591	0.590639
Glu-TTC-4	49	0.814614	0.829776	0.293459	0.324415
Gly-CCC-1	46	0.0861699	0.0809161	0.0136904	0.0176694
Gly-CCC-1	47	0.916398	0.903471	0.872268	0.888129
Gly-CCC-1	48	0.90272	0.892255	0.721758	0.710933
Gly-CCC-2	47	0.862552	0.892442	0.412298	0.425712
Gly-CCC-2	48	0.846818	0.815068	0.287909	0.324367
Gly-GCC-1	37	0.899307	0.872916	0.929758	0.933607
Gly-GCC-1	46	0.755996	0.711563	0.0370942	0.0415979
Gly-GCC-1	47	0.744323	0.527254	0.851116	0.834166
Gly-GCC-1	48	0.692408	0.867792	0.496794	0.443392
Gly-GCC-2	37	0.898332	0.900565	0.940121	0.9365
Gly-GCC-2	46	0.73705	0.721922	0.0449544	0.0509876
Gly-GCC-2	47	0.762262	0.529953	0.845479	0.820071
Gly-GCC-2	48	0.689512	0.876869	0.590096	0.502206
Gly-GCC-3	37	0.915041	0.876437	0.945719	0.93666
Gly-GCC-3	46	0.764582	0.740038	0.039823	0.0546097
Gly-GCC-3	47	0.753351	0.701595	0.865323	0.838146
Gly-GCC-3	48	0.623962	0.780864	0.56368	0.470007
Gly-GCC-4	37	0.94	0.913043	0.934783	0.918699
Gly-GCC-5	39	0.084507	0.16	0	0.0769231
Gly-TCC-1	47	0.707071	0.710526	0.0217391	0.0175439
Gly-TCC-1	48	0.834951	0.871795	0.72043	0.765217
Gly-TCC-1	49	0.813725	0.95	0.566667	0.632479
Gly-TCC-2	47	0.723286	0.81572	0.0367204	0.0269934
Gly-TCC-2	48	0.85652	0.924535	0.768784	0.780185
Gly-TCC-2	49	0.834248	0.820742	0.590687	0.541252
Gly-TCC-3	47	0.767442	0.716667	0.0294118	0.0111111
Gly-TCC-3	48	0.869231	0.868852	0.837037	0.794444
Gly-TCC-3	49	0.850394	0.868852	0.70229	0.607955
Gly-TCC-4	47	0.722892	0.842105	0.0619469	0.0283688
Gly-TCC-4	48	0.873418	1	0.836364	0.854015
Gly-TCC-4	49	0.766234	0.794118	0.584906	0.51938
His-GTG-1	47	0.228415	0.150241	0	0.019782
His-GTG-1	48	0.855614	0.68419	0.140858	0.18117
His-GTG-1	71	0.26537	0.205863	0.0161702	0.0508313
Ile-AAT-1	49	0.855422	0.769231	0	0
Ile-AAT-2	49	0.787879	0.384615	0	0.0625
Ile-AAT-3	49	0.810811	0.3	0	0.0625
Ile-AAT-4	49	0.810811	0.5	0	0
Ile-AAT-5	49	0.894295	0.78254	0.078799	0.0458183
Ile-AAT-6	49	0.833333	0.454545	0	0
Ile-AAT-7	49	0.876054	0.708937	0.05625	0.0427273
Ile-AAT-8	49	0.822222	0.789474	0	0.0454545
Leu-AAG-1	28	0.434065	0.467439	0.0559634	0.0842166
Leu-AAG-1	57	0.820539	0.844232	0.0270444	0.0290044
Leu-AAG-2	28	0.197016	0.379804	0.0488095	0
Leu-AAG-2	57	0.920416	0.893582	0.0303476	0.0505771
Leu-AAG-3	28	0.261905	0.4375	0.0909091	0
Leu-AAG-3	57	0.764706	0.545455	0.0526316	0
Leu-AAG-4	57	0.933857	0.900204	0.0309829	0.0515222
Leu-CAA-1	35	0.67803	0.821429	0.112745	0.0357143
Leu-CAA-1	80	0.798419	0.842424	0.0526316	0.0748299
Leu-CAA-1	81	0.836735	0.910828	0.0648148	0.0806452
Leu-CAA-2	83	0.863636	0.889344	0.145161	0.122995
Leu-CAA-3	82	0.881543	0.901235	0.136364	0.117021
Leu-CAA-4	81	0.916667	0.975275	0.200957	0.195122
Leu-CAA-6	59	0.82716	0.915254	0.0625	0.030303
Leu-CAG-1	58	0.815931	0.902439	0.033731	0.0287399
Leu-CAG-2	58	0.821087	0.904459	0.0308587	0.0266433
Leu-TAA-1	58	0.92233	0.863636	0.148148	0.1875
Leu-TAA-2	58	0.903846	0.934211	0.356164	0.449438
Leu-TAA-3	58	0.783784	0.545455	0.181818	0.25
Leu-TAG-1	57	0.820856	0.860577	0.0250696	0.0287206
Leu-TAG-2	57	0.90991	0.904348	0.0212766	0.0594595
Leu-TAG-3	57	0.716418	0.45	0.0701754	0.0172414
Lys-CTT-1	48	0.947447	0.9124	0.333345	0.377865
Lys-CTT-11	46	0.983871	0.975	0.611111	0.553191
Lys-CTT-2	48	0.934942	0.920271	0.316495	0.392667
Lys-CTT-3	48	0.9271	0.92	0.285	0.377193
Lys-CTT-4	48	0.953775	0.940789	0.31694	0.356083
Lys-CTT-5	48	0.310811	0.153846	0.0625	0.148148
Lys-CTT-8	48	0.95354	0.923077	0.34058	0.365385
Met-CAT-1	48	1	0.8	0.333333	0
Met-CAT-6	48	1	0.8	0.363636	0
Phe-GAA-1	49	0.39761	0.52381	0.080303	0.101323
Pro-AGG-1	48	0.827586	0.75		0.4
Pro-AGG-1	49	0.827586	0.875		0.5
Pro-AGG-2	47	0.131868	0.110272	0.0339944	0.0204322
Pro-AGG-2	48	0.693511	0.540764	0.28761	0.368237
Pro-AGG-2	49	0.714017	0.593803	0.381156	0.374297
Pro-CGG-1	47	0.0733828	0.0817927	0.00833333	0
Pro-CGG-1	48	0.780288	0.728347	0.413986	0.421355
Pro-CGG-1	49	0.779705	0.78532	0.463353	0.447589
Pro-CGG-2	47	0.104478	0.1	0.0322581	0
Pro-CGG-2	48	0.848485	0.909091	0.354839	0.454545
Pro-CGG-2	49	0.829457	0.857143	0.322581	0.537037
Pro-TGG-1	47	0.116505	0.0833333	0	0
Pro-TGG-1	48	0.764706	0.611111	0.25	0.358974
Pro-TGG-1	49	0.754902	0.6875	0.25	0.487179
Pro-TGG-3	47	0.0872256	0.0752588	0.00487805	0
Pro-TGG-3	48	0.782735	0.771818	0.472512	0.388439
Pro-TGG-3	49	0.782452	0.794743	0.459585	0.44304
Ser-AGA-1	57	0.92562	0.653846	0.130435	0.216216
Ser-AGA-2	57	0.925912	0.673429	0.142642	0.213388
Ser-AGA-3	57	0.888889	1	0	0
Ser-AGA-4	57	0.940541	0.705882	0.132979	0.201183
Ser-CGA-1	57	0.811321	0.62963	0.138889	0.0634921
Ser-CGA-2	57	0.723404	0.625	0.1875	0.176471
Ser-CGA-4	57	0.888889	1	0.0454545	0.0746269
Ser-GCT-1	57	0.720207	0.42	0.0239521	0.0284553
Ser-GCT-2	57	0.734375	0.333333	0.0178571	0.0389105
Ser-GCT-3	57	0.723618	0.339286	0.0229885	0.0311284
Ser-GCT-4	57	0.733138	0.362278	0.0322563	0.0353642
Ser-GCT-6	59	0.75419	0.292683	0.0298507	0.0325581
Ser-TGA-1	57	0.863014	0.738095	0.1125	0.175355
Ser-TGA-2	57	0.938424	0.772727	0.142857	0.219373
Ser-TGA-3	57	0.943243	0.816667	0.133333	0.225201
Ser-TGA-4	57	0.907975	0.884615	0.138462	0.25
Thr-AGT-1	49	0.868051	0.783991	0.15	0.151883
Thr-AGT-1	50	0.859352	0.66557	0.47619	0.520543
Thr-AGT-1	73	0.739509	0.333333	0.8	0.761905
Thr-AGT-2	49	0.785227	0.583333		0.0954545
Thr-AGT-2	50	0.851648	0.75		0.477273
Thr-AGT-5	49	0.87218	0.777778	0.142857	0.128205
Thr-AGT-5	50	0.847328	0.666667	0.5	0.512821
Thr-AGT-5	73	0.744681	0.333333	0.8	0.761905
Thr-AGT-6	49	0.8	0.555556	0	0.0833333
Thr-AGT-6	50	0.871795	0.666667	0.5	0.583333
Thr-CGT-2	47	0.904762	0.5	0.294118	0.2
Thr-CGT-3	49	0.818182	0.666667	0	0.285714
Thr-CGT-3	50	0.903226	0.833333	0.4	0.5
Thr-CGT-4	47	0.924138	0.694444	0.131579	0.0566038
Thr-CGT-4	71	0.674699	0.4	0.592593	0.666667
Thr-TGT-6	47	0.942308	1	0.142857	0.6
Thr-TGT-6	71	0.827586	0.666667	1
Tyr-GTA-2	64	0.757576	0.64	0.0416667	0
Tyr-GTA-4	69	0.368421	0.166667	0	0
Tyr-GTA-5	64	0.801748	0.33624	0.0575658	0
Tyr-GTA-5	68	0.78125	0.571429	0	0
Tyr-GTA-5	69	0.735679	0.514752	0.0839161	0
Val-AAC-1	48	0.849355	0.35	0.127778	0.0669048
Val-AAC-1	49	0.69693	0.288889	0.34	0.203333
Val-AAC-2	48	0.875	0.5	0	0
Val-AAC-2	49	0.675	0.25	0.5	0.230769
Val-AAC-5	49	0.294118	0.333333		0
Val-AAC-6	48	0.875	1	0.5
Val-CAC-1	38	0.0874223	0.0561224	0.0452999	0.127878
Val-CAC-1	48	0.714052	0.268707	0.0835677	0.0695441
Val-CAC-1	49	0.683896	0.727891	0.326344	0.352269
Val-CAC-14	48	0.333333	0.285714	0	0
Val-CAC-14	49	0.333333	0.285714	0.142857	0.0833333
Val-CAC-2	48	0.823529	0.428571	0	0.166667
Val-CAC-2	49	0.588235	0.666667	0.666667	0.333333
Val-CAC-4	48	0.724638	0.25	0.0769231	0.047619
Val-CAC-4	49	0.695652	0.875	0.5	0.318182
Val-CAC-5	48	0.691176	0.25	0.105263	0.05
Val-CAC-5	49	0.695652	0.75	0.368421	0.333333
Val-TAC-1	48	0.926829	0.913043	0.44	0.413793
Val-TAC-1	49	0.842975	0.695652	0.307692	0.474576
Val-TAC-2	48	0.927419	0.913043	0.44	0.413793
Val-TAC-2	49	0.844262	0.695652	0.307692	0.474576
Val-TAC-3	48	0.897959	0.833333	0.6	0.444444
Val-TAC-3	49	0.877551	0.666667	0.3	0.368421
iMet-CAT-1	47	0.946952	0.900837	0.162506	0.219069
iMet-CAT-2	47	0.915254	0.938462	0.194444	0.275862
