# Supplementary material for: Ultrafast bisulfite sequencing detection of 5-methylcytosine in DNA and RNA
Source: Nat Biotechnol. Author manuscript; Available in PMC 2025 Oct 1. (PMC11217147; doi:10.1038/s41587-023-02034-w)
Supplement: Sup Table 6 [file NIHMS1990038-supplement-Sup_Table_6.xlsx]

## Sheet: HeLa-WT_sites
chrom	position	strand	gene_type	gene_name	gene_pos	unconverted	converted	ratio
.	.	+	rRNA	rRNA-RNA28SN1	3779	4924	184	0.963978
.	.	+	rRNA	rRNA-RNA28SN1	4444	4322	237	0.948015
.	.	+	tRNA	tRNA-Ala-AGC-2-1	48	4	6	0.4
.	.	+	tRNA	tRNA-Ala-TGC-6-1	48	4	6	0.4
.	.	+	tRNA	tRNA-Asp-GTC-1-1	38	6	6	0.5
.	.	+	tRNA	tRNA-Asp-GTC-1-1	48	27	7	0.794118
.	.	+	tRNA	tRNA-Asp-GTC-2-1	38	61	12	0.835616
.	.	+	tRNA	tRNA-Asp-GTC-2-1	47	215	51	0.808271
.	.	+	tRNA	tRNA-Asp-GTC-2-1	48	236	33	0.877323
.	.	+	tRNA	tRNA-Asp-GTC-2-10	38	48	13	0.786885
.	.	+	tRNA	tRNA-Asp-GTC-2-10	47	203	36	0.849372
.	.	+	tRNA	tRNA-Asp-GTC-2-10	48	207	34	0.858921
.	.	+	tRNA	tRNA-Asp-GTC-2-11	38	51	8	0.864407
.	.	+	tRNA	tRNA-Asp-GTC-2-11	47	198	33	0.857143
.	.	+	tRNA	tRNA-Asp-GTC-2-11	48	205	27	0.883621
.	.	+	tRNA	tRNA-Asp-GTC-2-2	38	55	15	0.785714
.	.	+	tRNA	tRNA-Asp-GTC-2-2	47	211	47	0.817829
.	.	+	tRNA	tRNA-Asp-GTC-2-2	48	227	36	0.863118
.	.	+	tRNA	tRNA-Asp-GTC-2-3	38	51	8	0.864407
.	.	+	tRNA	tRNA-Asp-GTC-2-3	47	210	36	0.853659
.	.	+	tRNA	tRNA-Asp-GTC-2-3	48	211	38	0.84739
.	.	+	tRNA	tRNA-Asp-GTC-2-4	38	70	18	0.795455
.	.	+	tRNA	tRNA-Asp-GTC-2-4	47	224	46	0.82963
.	.	+	tRNA	tRNA-Asp-GTC-2-4	48	236	37	0.864469
.	.	+	tRNA	tRNA-Asp-GTC-2-5	38	54	13	0.80597
.	.	+	tRNA	tRNA-Asp-GTC-2-5	47	202	37	0.845188
.	.	+	tRNA	tRNA-Asp-GTC-2-5	48	214	33	0.866397
.	.	+	tRNA	tRNA-Asp-GTC-2-6	38	54	17	0.760563
.	.	+	tRNA	tRNA-Asp-GTC-2-6	47	216	46	0.824427
.	.	+	tRNA	tRNA-Asp-GTC-2-6	48	223	43	0.838346
.	.	+	tRNA	tRNA-Asp-GTC-2-7	38	54	14	0.794118
.	.	+	tRNA	tRNA-Asp-GTC-2-7	47	195	47	0.805785
.	.	+	tRNA	tRNA-Asp-GTC-2-7	48	215	30	0.877551
.	.	+	tRNA	tRNA-Asp-GTC-2-8	38	57	15	0.791667
.	.	+	tRNA	tRNA-Asp-GTC-2-8	47	207	45	0.821429
.	.	+	tRNA	tRNA-Asp-GTC-2-8	48	216	43	0.833977
.	.	+	tRNA	tRNA-Asp-GTC-2-9	38	54	12	0.818182
.	.	+	tRNA	tRNA-Asp-GTC-2-9	47	207	47	0.814961
.	.	+	tRNA	tRNA-Asp-GTC-2-9	48	221	35	0.863281
.	.	+	tRNA	tRNA-Asp-GTC-3-1	38	46	12	0.793103
.	.	+	tRNA	tRNA-Asp-GTC-3-1	47	213	35	0.858871
.	.	+	tRNA	tRNA-Asp-GTC-3-1	48	224	31	0.878431
.	.	+	tRNA	tRNA-Glu-CTC-1-1	47	34	149	0.185792
.	.	+	tRNA	tRNA-Glu-CTC-1-1	48	117	64	0.646409
.	.	+	tRNA	tRNA-Glu-CTC-1-1	49	133	49	0.730769
.	.	+	tRNA	tRNA-Glu-CTC-1-2	47	32	140	0.186047
.	.	+	tRNA	tRNA-Glu-CTC-1-2	48	116	52	0.690476
.	.	+	tRNA	tRNA-Glu-CTC-1-2	49	131	35	0.789157
.	.	+	tRNA	tRNA-Glu-CTC-1-3	47	34	145	0.189944
.	.	+	tRNA	tRNA-Glu-CTC-1-3	48	129	49	0.724719
.	.	+	tRNA	tRNA-Glu-CTC-1-3	49	133	43	0.755682
.	.	+	tRNA	tRNA-Glu-CTC-1-4	47	32	144	0.181818
.	.	+	tRNA	tRNA-Glu-CTC-1-4	48	120	55	0.685714
.	.	+	tRNA	tRNA-Glu-CTC-1-4	49	131	44	0.748571
.	.	+	tRNA	tRNA-Glu-CTC-1-5	47	36	143	0.201117
.	.	+	tRNA	tRNA-Glu-CTC-1-5	48	123	51	0.706897
.	.	+	tRNA	tRNA-Glu-CTC-1-5	49	127	46	0.734104
.	.	+	tRNA	tRNA-Glu-CTC-1-6	47	32	138	0.188235
.	.	+	tRNA	tRNA-Glu-CTC-1-6	48	117	50	0.700599
.	.	+	tRNA	tRNA-Glu-CTC-1-6	49	128	38	0.771084
.	.	+	tRNA	tRNA-Glu-CTC-1-7	47	39	134	0.225434
.	.	+	tRNA	tRNA-Glu-CTC-1-7	48	118	53	0.690058
.	.	+	tRNA	tRNA-Glu-CTC-1-7	49	129	39	0.767857
.	.	+	tRNA	tRNA-Glu-CTC-2-1	47	24	89	0.212389
.	.	+	tRNA	tRNA-Glu-CTC-2-1	48	69	42	0.621622
.	.	+	tRNA	tRNA-Glu-CTC-2-1	49	76	35	0.684685
.	.	+	tRNA	tRNA-Glu-TTC-1-1	48	7	1	0.875
.	.	+	tRNA	tRNA-Glu-TTC-1-1	49	8	0	1
.	.	+	tRNA	tRNA-Glu-TTC-1-2	48	7	1	0.875
.	.	+	tRNA	tRNA-Glu-TTC-1-2	49	8	0	1
.	.	+	tRNA	tRNA-Glu-TTC-14-1	47	38	134	0.22093
.	.	+	tRNA	tRNA-Glu-TTC-14-1	48	119	51	0.7
.	.	+	tRNA	tRNA-Glu-TTC-14-1	49	133	35	0.791667
.	.	+	tRNA	tRNA-Glu-TTC-2-1	48	12	1	0.923077
.	.	+	tRNA	tRNA-Glu-TTC-2-1	49	12	1	0.923077
.	.	+	tRNA	tRNA-Glu-TTC-2-2	48	12	2	0.857143
.	.	+	tRNA	tRNA-Glu-TTC-2-2	49	12	2	0.857143
.	.	+	tRNA	tRNA-Glu-TTC-3-1	47	33	133	0.198795
.	.	+	tRNA	tRNA-Glu-TTC-3-1	48	111	53	0.676829
.	.	+	tRNA	tRNA-Glu-TTC-3-1	49	125	36	0.776398
.	.	+	tRNA	tRNA-Glu-TTC-4-1	47	39	133	0.226744
.	.	+	tRNA	tRNA-Glu-TTC-4-1	48	121	47	0.720238
.	.	+	tRNA	tRNA-Glu-TTC-4-1	49	130	36	0.783133
.	.	+	tRNA	tRNA-Glu-TTC-4-2	47	36	121	0.229299
.	.	+	tRNA	tRNA-Glu-TTC-4-2	48	110	45	0.709677
.	.	+	tRNA	tRNA-Glu-TTC-4-2	49	121	33	0.785714
.	.	+	tRNA	tRNA-Gly-CCC-1-1	46	16	381	0.0403023
.	.	+	tRNA	tRNA-Gly-CCC-1-1	47	63	319	0.164921
.	.	+	tRNA	tRNA-Gly-CCC-1-1	48	55	312	0.149864
.	.	+	tRNA	tRNA-Gly-CCC-1-2	46	16	381	0.0403023
.	.	+	tRNA	tRNA-Gly-CCC-1-2	47	63	319	0.164921
.	.	+	tRNA	tRNA-Gly-CCC-1-2	48	55	312	0.149864
.	.	+	tRNA	tRNA-Gly-CCC-2-1	47	9	9	0.5
.	.	+	tRNA	tRNA-Gly-CCC-2-1	48	10	5	0.666667
.	.	+	tRNA	tRNA-Gly-CCC-2-2	47	9	9	0.5
.	.	+	tRNA	tRNA-Gly-CCC-2-2	48	10	5	0.666667
.	.	+	tRNA	tRNA-Gly-GCC-1-1	37	41	37	0.525641
.	.	+	tRNA	tRNA-Gly-GCC-1-1	46	19	18	0.513514
.	.	+	tRNA	tRNA-Gly-GCC-1-1	47	13	21	0.382353
.	.	+	tRNA	tRNA-Gly-GCC-1-1	48	11	23	0.323529
.	.	+	tRNA	tRNA-Gly-GCC-1-2	37	40	38	0.512821
.	.	+	tRNA	tRNA-Gly-GCC-1-2	46	19	22	0.463415
.	.	+	tRNA	tRNA-Gly-GCC-1-2	47	12	27	0.307692
.	.	+	tRNA	tRNA-Gly-GCC-1-2	48	13	25	0.342105
.	.	+	tRNA	tRNA-Gly-GCC-1-3	37	46	33	0.582278
.	.	+	tRNA	tRNA-Gly-GCC-1-3	46	16	20	0.444444
.	.	+	tRNA	tRNA-Gly-GCC-1-3	47	12	23	0.342857
.	.	+	tRNA	tRNA-Gly-GCC-1-3	48	10	24	0.294118
.	.	+	tRNA	tRNA-Gly-GCC-1-4	37	43	43	0.5
.	.	+	tRNA	tRNA-Gly-GCC-1-4	46	22	21	0.511628
.	.	+	tRNA	tRNA-Gly-GCC-1-4	47	16	25	0.390244
.	.	+	tRNA	tRNA-Gly-GCC-1-4	48	16	26	0.380952
.	.	+	tRNA	tRNA-Gly-GCC-1-5	37	34	39	0.465753
.	.	+	tRNA	tRNA-Gly-GCC-1-5	46	19	20	0.487179
.	.	+	tRNA	tRNA-Gly-GCC-1-5	47	13	23	0.361111
.	.	+	tRNA	tRNA-Gly-GCC-1-5	48	9	25	0.264706
.	.	+	tRNA	tRNA-Gly-GCC-2-1	37	70	32	0.686275
.	.	+	tRNA	tRNA-Gly-GCC-2-1	46	28	15	0.651163
.	.	+	tRNA	tRNA-Gly-GCC-2-1	47	21	19	0.525
.	.	+	tRNA	tRNA-Gly-GCC-2-1	48	21	18	0.538462
.	.	+	tRNA	tRNA-Gly-GCC-2-2	37	60	35	0.631579
.	.	+	tRNA	tRNA-Gly-GCC-2-2	46	28	13	0.682927
.	.	+	tRNA	tRNA-Gly-GCC-2-2	47	20	19	0.512821
.	.	+	tRNA	tRNA-Gly-GCC-2-2	48	22	16	0.578947
.	.	+	tRNA	tRNA-Gly-GCC-2-3	37	63	27	0.7
.	.	+	tRNA	tRNA-Gly-GCC-2-3	46	24	12	0.666667
.	.	+	tRNA	tRNA-Gly-GCC-2-3	47	21	14	0.6
.	.	+	tRNA	tRNA-Gly-GCC-2-3	48	21	11	0.65625
.	.	+	tRNA	tRNA-Gly-GCC-2-4	37	64	32	0.666667
.	.	+	tRNA	tRNA-Gly-GCC-2-4	46	22	14	0.611111
.	.	+	tRNA	tRNA-Gly-GCC-2-4	47	22	12	0.647059
.	.	+	tRNA	tRNA-Gly-GCC-2-4	48	21	13	0.617647
.	.	+	tRNA	tRNA-Gly-GCC-2-5	37	57	36	0.612903
.	.	+	tRNA	tRNA-Gly-GCC-2-5	46	29	16	0.644444
.	.	+	tRNA	tRNA-Gly-GCC-2-5	47	28	14	0.666667
.	.	+	tRNA	tRNA-Gly-GCC-2-5	48	26	13	0.666667
.	.	+	tRNA	tRNA-Gly-GCC-2-6	37	59	34	0.634409
.	.	+	tRNA	tRNA-Gly-GCC-2-6	46	29	18	0.617021
.	.	+	tRNA	tRNA-Gly-GCC-2-6	47	24	19	0.55814
.	.	+	tRNA	tRNA-Gly-GCC-2-6	48	23	16	0.589744
.	.	+	tRNA	tRNA-Gly-GCC-3-1	37	58	34	0.630435
.	.	+	tRNA	tRNA-Gly-GCC-3-1	46	23	10	0.69697
.	.	+	tRNA	tRNA-Gly-GCC-3-1	47	16	17	0.484848
.	.	+	tRNA	tRNA-Gly-GCC-3-1	48	17	13	0.566667
.	.	+	tRNA	tRNA-Gly-GCC-4-1	37	8	4	0.666667
.	.	+	tRNA	tRNA-Gly-TCC-1-1	47	39	40	0.493671
.	.	+	tRNA	tRNA-Gly-TCC-1-1	48	49	31	0.6125
.	.	+	tRNA	tRNA-Gly-TCC-1-1	49	38	42	0.475
.	.	+	tRNA	tRNA-Gly-TCC-2-1	47	82	48	0.630769
.	.	+	tRNA	tRNA-Gly-TCC-2-1	48	83	44	0.653543
.	.	+	tRNA	tRNA-Gly-TCC-2-1	49	69	57	0.547619
.	.	+	tRNA	tRNA-Gly-TCC-2-2	47	79	42	0.652893
.	.	+	tRNA	tRNA-Gly-TCC-2-2	48	81	39	0.675
.	.	+	tRNA	tRNA-Gly-TCC-2-2	49	70	48	0.59322
.	.	+	tRNA	tRNA-Gly-TCC-2-3	47	82	51	0.616541
.	.	+	tRNA	tRNA-Gly-TCC-2-3	48	82	49	0.625954
.	.	+	tRNA	tRNA-Gly-TCC-2-3	49	73	56	0.565891
.	.	+	tRNA	tRNA-Gly-TCC-2-4	47	75	47	0.614754
.	.	+	tRNA	tRNA-Gly-TCC-2-4	48	74	48	0.606557
.	.	+	tRNA	tRNA-Gly-TCC-2-4	49	67	53	0.558333
.	.	+	tRNA	tRNA-Gly-TCC-2-5	47	84	46	0.646154
.	.	+	tRNA	tRNA-Gly-TCC-2-5	48	85	42	0.669291
.	.	+	tRNA	tRNA-Gly-TCC-2-5	49	74	53	0.582677
.	.	+	tRNA	tRNA-Gly-TCC-2-6	47	79	39	0.669492
.	.	+	tRNA	tRNA-Gly-TCC-2-6	48	74	43	0.632479
.	.	+	tRNA	tRNA-Gly-TCC-2-6	49	68	49	0.581197
.	.	+	tRNA	tRNA-Gly-TCC-3-1	47	47	31	0.602564
.	.	+	tRNA	tRNA-Gly-TCC-3-1	48	54	25	0.683544
.	.	+	tRNA	tRNA-Gly-TCC-3-1	49	42	35	0.545455
.	.	+	tRNA	tRNA-Gly-TCC-4-1	47	70	17	0.804598
.	.	+	tRNA	tRNA-Gly-TCC-4-1	48	69	17	0.802326
.	.	+	tRNA	tRNA-Gly-TCC-4-1	49	61	23	0.72619
.	.	+	tRNA	tRNA-His-GTG-1-5	71	5	14	0.263158
.	.	+	tRNA	tRNA-His-GTG-1-6	71	5	9	0.357143
.	.	+	tRNA	tRNA-His-GTG-1-7	71	4	14	0.222222
.	.	+	tRNA	tRNA-His-GTG-1-8	71	4	12	0.25
.	.	+	tRNA	tRNA-His-GTG-1-9	71	4	13	0.235294
.	.	+	tRNA	tRNA-Leu-AAG-1-1	57	8	16	0.333333
.	.	+	tRNA	tRNA-Leu-AAG-1-2	57	7	16	0.304348
.	.	+	tRNA	tRNA-Leu-AAG-1-3	57	7	18	0.28
.	.	+	tRNA	tRNA-Leu-AAG-2-1	57	33	70	0.320388
.	.	+	tRNA	tRNA-Leu-AAG-2-2	57	36	67	0.349515
.	.	+	tRNA	tRNA-Leu-AAG-2-3	57	34	69	0.330097
.	.	+	tRNA	tRNA-Leu-AAG-2-4	57	33	70	0.320388
.	.	+	tRNA	tRNA-Leu-AAG-3-1	57	4	15	0.210526
.	.	+	tRNA	tRNA-Leu-AAG-4-1	57	29	54	0.349398
.	.	+	tRNA	tRNA-Leu-CAA-1-1	81	4	7	0.363636
.	.	+	tRNA	tRNA-Leu-CAA-1-2	35	4	12	0.25
.	.	+	tRNA	tRNA-Leu-CAG-1-2	58	6	30	0.166667
.	.	+	tRNA	tRNA-Leu-CAG-1-4	58	5	33	0.131579
.	.	+	tRNA	tRNA-Leu-CAG-1-5	58	5	29	0.147059
.	.	+	tRNA	tRNA-Leu-CAG-1-6	58	6	34	0.15
.	.	+	tRNA	tRNA-Leu-CAG-1-7	58	5	32	0.135135
.	.	+	tRNA	tRNA-Leu-CAG-2-1	58	5	33	0.131579
.	.	+	tRNA	tRNA-Leu-CAG-2-2	58	6	35	0.146341
.	.	+	tRNA	tRNA-Leu-TAG-1-1	57	9	25	0.264706
.	.	+	tRNA	tRNA-Leu-TAG-2-1	57	16	16	0.5
.	.	+	tRNA	tRNA-Leu-TAG-3-1	57	4	8	0.333333
.	.	+	tRNA	tRNA-Lys-CTT-1-1	48	4	4	0.5
.	.	+	tRNA	tRNA-Lys-CTT-2-2	48	5	29	0.147059
.	.	+	tRNA	tRNA-Lys-CTT-2-5	48	5	27	0.15625
.	.	+	tRNA	tRNA-Lys-CTT-4-1	48	4	4	0.5
.	.	+	tRNA	tRNA-Lys-TTT-3-1	48	7	105	0.0625
.	.	+	tRNA	tRNA-Lys-TTT-3-1	49	13	100	0.115044
.	.	+	tRNA	tRNA-Lys-TTT-3-2	48	9	104	0.079646
.	.	+	tRNA	tRNA-Lys-TTT-3-2	49	14	98	0.125
.	.	+	tRNA	tRNA-Lys-TTT-3-3	48	8	110	0.0677966
.	.	+	tRNA	tRNA-Lys-TTT-3-3	49	14	105	0.117647
.	.	+	tRNA	tRNA-Lys-TTT-3-4	48	8	108	0.0689655
.	.	+	tRNA	tRNA-Lys-TTT-3-4	49	14	100	0.122807
.	.	+	tRNA	tRNA-Lys-TTT-3-5	48	7	111	0.059322
.	.	+	tRNA	tRNA-Lys-TTT-3-5	49	11	108	0.092437
.	.	+	tRNA	tRNA-Met-CAT-3-1	48	8	6	0.571429
.	.	+	tRNA	tRNA-Met-CAT-3-1	49	7	7	0.5
.	.	+	tRNA	tRNA-Met-CAT-3-2	48	8	6	0.571429
.	.	+	tRNA	tRNA-Met-CAT-3-2	49	7	7	0.5
.	.	+	tRNA	tRNA-Pro-CGG-1-1	48	4	9	0.307692
.	.	+	tRNA	tRNA-Ser-AGA-1-1	57	6	6	0.5
.	.	+	tRNA	tRNA-Ser-AGA-2-1	57	6	7	0.461538
.	.	+	tRNA	tRNA-Ser-AGA-2-2	57	8	4	0.666667
.	.	+	tRNA	tRNA-Ser-AGA-2-3	57	4	6	0.4
.	.	+	tRNA	tRNA-Ser-AGA-2-4	57	4	5	0.444444
.	.	+	tRNA	tRNA-Ser-AGA-2-5	57	8	5	0.615385
.	.	+	tRNA	tRNA-Ser-AGA-2-6	57	7	6	0.538462
.	.	+	tRNA	tRNA-Ser-AGA-4-1	57	5	6	0.454545
.	.	+	tRNA	tRNA-Ser-GCT-1-1	57	15	29	0.340909
.	.	+	tRNA	tRNA-Ser-GCT-2-1	57	20	29	0.408163
.	.	+	tRNA	tRNA-Ser-GCT-3-1	57	20	23	0.465116
.	.	+	tRNA	tRNA-Ser-GCT-4-1	57	16	23	0.410256
.	.	+	tRNA	tRNA-Ser-GCT-4-2	57	15	24	0.384615
.	.	+	tRNA	tRNA-Ser-GCT-4-3	57	21	25	0.456522
.	.	+	tRNA	tRNA-Ser-GCT-6-1	59	14	18	0.4375
.	.	+	tRNA	tRNA-Ser-TGA-2-1	57	3	4	0.428571
.	.	+	tRNA	tRNA-Ser-TGA-3-1	57	7	3	0.7
.	.	+	tRNA	tRNA-Thr-AGT-1-1	49	6	15	0.285714
.	.	+	tRNA	tRNA-Thr-AGT-1-1	50	5	16	0.238095
.	.	+	tRNA	tRNA-Thr-AGT-1-2	49	5	15	0.25
.	.	+	tRNA	tRNA-Thr-AGT-1-2	50	4	16	0.2
.	.	+	tRNA	tRNA-Thr-AGT-1-3	49	6	14	0.3
.	.	+	tRNA	tRNA-Thr-AGT-1-3	50	4	16	0.2
.	.	+	tRNA	tRNA-Thr-AGT-2-1	49	5	9	0.357143
.	.	+	tRNA	tRNA-Thr-AGT-2-2	49	4	7	0.363636
.	.	+	tRNA	tRNA-Thr-AGT-5-1	49	7	15	0.318182
.	.	+	tRNA	tRNA-Thr-AGT-5-1	50	5	17	0.227273
.	.	+	tRNA	tRNA-Thr-CGT-3-1	49	8	22	0.266667
.	.	+	tRNA	tRNA-Thr-TGT-1-1	49	4	12	0.25
.	.	+	tRNA	tRNA-Thr-TGT-1-1	50	4	11	0.266667
.	.	+	tRNA	tRNA-Val-AAC-1-1	48	7	13	0.35
.	.	+	tRNA	tRNA-Val-AAC-1-2	48	6	14	0.3
.	.	+	tRNA	tRNA-Val-AAC-1-3	48	7	11	0.388889
.	.	+	tRNA	tRNA-Val-AAC-1-4	48	5	13	0.277778
.	.	+	tRNA	tRNA-Val-AAC-1-5	48	7	12	0.368421
.	.	+	tRNA	tRNA-Val-AAC-2-1	48	8	13	0.380952
.	.	+	tRNA	tRNA-Val-AAC-5-1	48	4	11	0.266667
.	.	+	tRNA	tRNA-Val-TAC-1-1	48	29	9	0.763158
.	.	+	tRNA	tRNA-Val-TAC-1-1	49	25	13	0.657895
.	.	+	tRNA	tRNA-Val-TAC-1-2	48	29	9	0.763158
.	.	+	tRNA	tRNA-Val-TAC-1-2	49	25	13	0.657895
.	.	+	tRNA	tRNA-Val-TAC-2-1	48	29	9	0.763158
.	.	+	tRNA	tRNA-Val-TAC-2-1	49	25	13	0.657895
.	.	+	tRNA	tRNA-Val-TAC-3-1	48	28	28	0.5
.	.	+	tRNA	tRNA-Val-TAC-3-1	49	15	40	0.272727
.	.	+	tRNA	tRNA-iMet-CAT-1-1	47	4	16	0.2
.	.	+	tRNA	tRNA-iMet-CAT-1-2	47	7	11	0.388889
.	.	+	tRNA	tRNA-iMet-CAT-1-4	47	8	11	0.421053
.	.	+	tRNA	tRNA-iMet-CAT-1-5	47	4	13	0.235294
.	.	+	tRNA	tRNA-iMet-CAT-1-6	47	6	14	0.3
.	.	+	tRNA	tRNA-iMet-CAT-1-7	47	5	12	0.294118
.	.	+	tRNA	tRNA-iMet-CAT-1-8	47	8	16	0.333333
1	631436	+	pseudogene	ENSG00000237973(MTCO1P12)	363	7	22	0.241379
1	918816	-	lncRNA	ENSG00000223764(LINC02593)	2201	30	3	0.909091
1	944475	+	protein_coding	ENSG00000187634(SAMD11)	20553	276	311	0.470187
1	999131	-	protein_coding	ENSG00000188290(HES4)	1042	23	402	0.0541176
1	999142	-	protein_coding	ENSG00000188290(HES4)	1031	19	436	0.0417582
1	1014332	+	protein_coding	ENSG00000187608(ISG15)	13195	122	807	0.131324
1	1046450	+	protein_coding	ENSG00000188157(AGRN)	26331	18	270	0.0625
1	1048884	+	protein_coding	ENSG00000188157(AGRN)	28765	46	277	0.142415
1	1050461	+	protein_coding	ENSG00000188157(AGRN)	30342	12	350	0.0331492
1	1055549	+	protein_coding	ENSG00000188157(AGRN)	35430	96	665	0.12615
1	1231569	-	protein_coding	ENSG00000078808(SDF4)	463	24	197	0.108597
1	1304620	-	protein_coding	ENSG00000131584(ACAP3)	4990	11	2	0.846154
1	1314332	-	protein_coding	ENSG00000127054(INTS11)	10356	61	255	0.193038
1	1336148	-	protein_coding	ENSG00000107404(DVL1)	13271	18	455	0.038055
1	1336315	-	protein_coding	ENSG00000107404(DVL1)	13104	49	239	0.170139
1	1342389	-	protein_coding	ENSG00000107404(DVL1)	7030	32	182	0.149533
1	1349093	-	protein_coding	ENSG00000107404(DVL1)	326	7	169	0.0397727
1	1373737	-	protein_coding	ENSG00000175756(AURKAIP1)	1471	15	924	0.0159744
1	1599638	-	protein_coding	ENSG00000228594(FNDC10)	498	13	198	0.0616114
1	1817870	-	protein_coding	ENSG00000078369(GNB1)	74423	35	3996	0.00868271
1	2050483	+	protein_coding	ENSG00000067606(PRKCZ)	73	4	19	0.173913
1	2050585	+	protein_coding	ENSG00000067606(PRKCZ)	175	25	24	0.510204
1	2193835	-	protein_coding	ENSG00000162585(FAAP20)	18886	14	289	0.0462046
1	2408700	-	protein_coding	ENSG00000157911(PEX10)	5098	8	212	0.0363636
1	2870844	+	Other features	.	.	17	0	1
1	2870852	+	Other features	.	.	23	0	1
1	3514617	-	protein_coding	ENSG00000162591(MEGF6)	96892	3	4	0.428571
1	3884219	+	protein_coding	ENSG00000169598(DFFB)	26953	11	15	0.423077
1	3884220	+	protein_coding	ENSG00000169598(DFFB)	26954	16	10	0.615385
1	5865230	-	protein_coding	ENSG00000131697(NPHP4)	127244	4	21	0.16
1	6099974	+	protein_coding	ENSG00000069424(KCNAB2)	109048	35	307	0.102339
1	6221386	-	protein_coding	ENSG00000116237(ICMT)	14587	47	438	0.0969072
1	6252801	-	protein_coding	ENSG00000158292(GPR153)	8298	4	8	0.333333
1	8865394	-	protein_coding	ENSG00000074800(ENO1)	13797	285	20756	0.013545
1	9849424	-	protein_coding	ENSG00000178585(CTNNBIP1)	60913	4	14	0.222222
1	10379873	+	protein_coding	ENSG00000054523(KIF1B)	169304	16	39	0.290909
1	10630313	+	protein_coding	ENSG00000142655(PEX14)	158026	17	201	0.0779817
1	11680862	-	protein_coding	ENSG00000116670(MAD2L2)	10950	5	27	0.15625
1	11975276	+	protein_coding	ENSG00000083444(PLOD1)	41072	29	586	0.0471545
1	15828288	+	pseudogene	ENSG00000178715	57	8	6	0.571429
1	16396171	+	protein_coding	ENSG00000055070(SZRD1)	43597	35	1620	0.021148
1	16396655	+	protein_coding	ENSG00000055070(SZRD1)	44081	893	191	0.823801
1	16987123	-	protein_coding	ENSG00000159363(ATP13A2)	24806	46	260	0.150327
1	16997163	-	protein_coding	ENSG00000159363(ATP13A2)	14766	10	192	0.0495049
1	17033138	-	protein_coding	ENSG00000117118(SDHB)	20895	46	2015	0.0223193
1	18872033	-	protein_coding	ENSG00000159423(ALDH4A1)	30692	13	37	0.26
1	19230876	-	protein_coding	ENSG00000127463(EMC1)	20677	7	146	0.0457516
1	19306126	-	protein_coding	ENSG00000053371(AKR7A2)	6019	28	820	0.0330189
1	19311960	-	protein_coding	ENSG00000053371(AKR7A2)	185	79	571	0.121538
1	19608399	+	protein_coding	ENSG00000158747(NBL1)	11421	4	10	0.285714
1	19657480	+	protein_coding	ENSG00000158747(NBL1)	60502	6	60	0.0909091
1	20485523	-	protein_coding	ENSG00000162545(CAMK2N1)	688	24	32	0.428571
1	20652451	-	protein_coding	ENSG00000244038(DDOST)	9094	33	345	0.0873016
1	20652513	-	protein_coding	ENSG00000244038(DDOST)	9032	46	1354	0.0328571
1	20744004	-	protein_coding	ENSG00000127483(HP1BP3)	43320	11	257	0.0410448
1	21217834	-	protein_coding	ENSG00000117298(ECE1)	127739	47	376	0.111111
1	21887482	-	protein_coding	ENSG00000142798(HSPG2)	49829	4	23	0.148148
1	26732729	+	protein_coding	ENSG00000117713(ARID1A)	39494	6	87	0.0645161
1	26826836	+	protein_coding	ENSG00000204160(ZDHHC18)	149	12	105	0.102564
1	26879705	-	protein_coding	ENSG00000142751(GPN2)	10579	16	348	0.043956
1	28536007	+	protein_coding	ENSG00000180198(RCC1)	30065	31	476	0.061144
1	29154719	-	protein_coding	ENSG00000116350(SRSF4)	27182	15	478	0.030426
1	30871689	-	protein_coding	ENSG00000162512(SDC3)	37070	4	7	0.363636
1	31413205	+	protein_coding	ENSG00000168528(SERINC2)	3641	3	4	0.428571
1	31424844	+	protein_coding	ENSG00000168528(SERINC2)	15280	17	246	0.0646388
1	31488635	-	pseudogene	ENSG00000215899(EEF1A1P46)	296	9	6	0.6
1	31635482	-	protein_coding	ENSG00000162517(PEF1)	9415	168	237	0.414815
1	32197375	+	protein_coding	ENSG00000084652(TXLNA)	17701	10	120	0.0769231
1	32336019	-	protein_coding	ENSG00000175130(MARCKSL1)	215	76	1106	0.0642978
1	32362251	-	protein_coding	ENSG00000225828(FAM229A)	2028	4	15	0.210526
1	32741868	+	protein_coding	ENSG00000162522(KIAA1522)	39	6	80	0.0697674
1	32775814	-	protein_coding	ENSG00000134684(YARS1)	42218	102	1246	0.0756677
1	32775815	-	protein_coding	ENSG00000134684(YARS1)	42217	19	1322	0.0141685
1	32810745	-	protein_coding	ENSG00000134684(YARS1)	7287	16	804	0.0195122
1	32894876	-	protein_coding	ENSG00000121900(TMEM54)	6563	5	44	0.102041
1	35192634	-	protein_coding	ENSG00000116560(SFPQ)	813	28	701	0.0384088
1	35434604	-	protein_coding	ENSG00000142687(KIAA0319L)	123347	10	107	0.0854701
1	35565373	+	protein_coding	ENSG00000020129(NCDN)	7901	60	110	0.352941
1	36180761	+	protein_coding	ENSG00000116871(MAP7D1)	25183	47	202	0.188755
1	37793902	+	protein_coding	ENSG00000185090(MANEAL)	56	5	54	0.0847458
1	37807919	+	protein_coding	ENSG00000197982(C1orf122)	941	14	390	0.0346535
1	37808098	+	protein_coding	ENSG00000197982(C1orf122)	1120	27	178	0.131707
1	38991487	+	protein_coding	ENSG00000174574(AKIRIN1)	212	64	384	0.142857
1	40980141	+	protein_coding	ENSG00000171793(CTPS1)	842	22	18	0.55
1	41028080	-	protein_coding	ENSG00000010803(SCMH1)	214227	30	44	0.405405
1	42766676	-	protein_coding	ENSG00000117385(P3H1)	409	117	163	0.417857
1	43171592	-	protein_coding	ENSG00000117395(EBNA1BP2)	99345	20	1827	0.0108284
1	43453698	-	protein_coding	ENSG00000178922(HYI)	292	15	33	0.3125
1	43591170	+	protein_coding	ENSG00000142949(PTPRF)	65984	29	37	0.439394
1	43591277	+	protein_coding	ENSG00000142949(PTPRF)	66091	9	192	0.0447761
1	43622129	+	protein_coding	ENSG00000142949(PTPRF)	96943	13	238	0.0517928
1	43977983	+	protein_coding	ENSG00000117410(ATP6V0B)	3497	26	2844	0.00905923
1	43979321	+	protein_coding	ENSG00000117411(B4GALT2)	379	8	219	0.0352423
1	43979323	+	protein_coding	ENSG00000117411(B4GALT2)	381	19	181	0.095
1	43999666	-	protein_coding	ENSG00000196517(SLC6A9)	31802	4	5	0.444444
1	44355000	-	protein_coding	ENSG00000117419(ERI3)	261	8	34	0.190476
1	45415141	+	pseudogene	ENSG00000236872(PPIAP36)	122	8	21	0.275862
1	45567983	+	protein_coding	ENSG00000117448(AKR1A1)	17441	9	259	0.0335821
1	46041288	-	protein_coding	ENSG00000117461(PIK3R3)	91749	11	166	0.0621469
1	46188858	-	protein_coding	ENSG00000085998(POMGNT1)	31448	12	112	0.0967742
1	46192531	-	protein_coding	ENSG00000085998(POMGNT1)	27775	12	573	0.0205128
1	46279221	-	protein_coding	ENSG00000132128(LRRC41)	24396	9	169	0.0505618
1	46286302	-	protein_coding	ENSG00000132128(LRRC41)	17315	18	330	0.0517241
1	51236583	+	protein_coding	ENSG00000123091(RNF11)	311	32	222	0.125984
1	51251139	-	pseudogene	ENSG00000233406	334	14	23	0.378378
1	51707181	-	pseudogene	ENSG00000236973(GAPDHP51)	957	3	2	0.6
1	52355798	-	protein_coding	ENSG00000154222(CC2D1B)	10408	40	194	0.17094
1	52359791	-	protein_coding	ENSG00000154222(CC2D1B)	6415	12	234	0.0487805
1	54212650	+	protein_coding	ENSG00000116221(MRPL37)	28610	17	821	0.0202864
1	62319180	-	protein_coding	ENSG00000132854(KANK4)	255	9	251	0.0346154
1	64745282	+	protein_coding	ENSG00000162437(RAVER2)	208	6	86	0.0652174
1	68126306	-	protein_coding	ENSG00000116729(WLS)	106815	9	287	0.0304054
1	87328673	+	Other features	.	.	11	172	0.0601093
1	89821205	+	protein_coding	ENSG00000171492(LRRC8D)	192	9	76	0.105882
1	92841919	+	protein_coding	ENSG00000122406(RPL5)	9907	8	197	0.0390244
1	96448226	+	pseudogene	ENSG00000228502(EEF1A1P11)	1297	6	7	0.461538
1	104153269	-	Other features	ENSG00000228347(FTLP17)	.	8	179	0.0427807
1	108560147	+	protein_coding	ENSG00000162636(FAM102B)	59	7	60	0.104478
1	108637795	+	protein_coding	ENSG00000162636(FAM102B)	77707	45	427	0.095339
1	109310951	-	protein_coding	ENSG00000134243(SORT1)	86968	9	11	0.45
1	109737698	-	protein_coding	ENSG00000134202(GSTM3)	3341	19	942	0.0197711
1	111443904	-	protein_coding	ENSG00000116455(WDR77)	5353	79	1005	0.0728782
1	111447110	-	protein_coding	ENSG00000116455(WDR77)	2147	39	725	0.0510471
1	111448684	-	protein_coding	ENSG00000116455(WDR77)	573	31	733	0.0405759
1	116949313	+	protein_coding	ENSG00000134247(PTGFRN)	39398	8	114	0.0655738
1	119180474	+	lncRNA	ENSG00000231365(WARS2-AS1)	40084	4	21	0.16
1	119496663	-	pseudogene	ENSG00000229570(GAPDHP58)	179	6	21	0.222222
1	119734662	+	protein_coding	ENSG00000092621(PHGDH)	86252	22	1517	0.014295
1	119742834	+	protein_coding	ENSG00000092621(PHGDH)	94424	28	1976	0.0139721
1	119742956	+	protein_coding	ENSG00000092621(PHGDH)	94546	37	4458	0.00823137
1	119742977	+	protein_coding	ENSG00000092621(PHGDH)	94567	35	3612	0.00959693
1	119919488	-	protein_coding	ENSG00000134250(NOTCH2)	181292	21	267	0.0729167
1	150308174	+	protein_coding	ENSG00000266472(MRPS21)	14314	28	2086	0.013245
1	150557566	+	protein_coding	ENSG00000143382(ADAMTSL4)	8198	5	14	0.263158
1	150622210	-	protein_coding	ENSG00000143420(ENSA)	7403	23	1347	0.0167883
1	151340934	-	protein_coding	ENSG00000143390(RFX5)	6393	39	666	0.0553191
1	151776098	-	protein_coding	ENSG00000182134(TDRKH)	15319	15	54	0.217391
1	153543771	-	protein_coding	ENSG00000196154(S100A4)	6366	126	10836	0.0114943
1	153607557	-	protein_coding	ENSG00000188643(S100A16)	5589	15	1005	0.0147059
1	153661267	+	protein_coding	ENSG00000143553(SNAPIN)	2565	23	951	0.023614
1	153752384	+	protein_coding	ENSG00000143624(INTS3)	24335	33	70	0.320388
1	153959860	-	protein_coding	ENSG00000143570(SLC39A1)	8325	24	1938	0.0122324
1	153977503	-	protein_coding	ENSG00000143543(JTB)	172	22	1881	0.0115607
1	153977627	-	protein_coding	ENSG00000143543(JTB)	48	18	1050	0.0168539
1	154963697	-	protein_coding	ENSG00000160691(SHC1)	10699	47	745	0.0593434
1	154965774	-	protein_coding	ENSG00000160691(SHC1)	8622	15	1054	0.0140318
1	154989654	+	protein_coding	ENSG00000160688(FLAD1)	6317	10	257	0.0374532
1	155017742	+	protein_coding	ENSG00000160685(ZBTB7B)	15113	9	170	0.0502793
1	155053934	+	protein_coding	ENSG00000143537(ADAM15)	3369	19	748	0.0247718
1	155057035	+	protein_coding	ENSG00000143537(ADAM15)	6470	32	857	0.0359955
1	155057682	+	protein_coding	ENSG00000143537(ADAM15)	7117	251	745	0.252008
1	155057683	+	protein_coding	ENSG00000143537(ADAM15)	7118	37	938	0.0379487
1	155058310	+	protein_coding	ENSG00000143537(ADAM15)	7745	15	615	0.0238095
1	155058379	+	protein_coding	ENSG00000143537(ADAM15)	7814	15	737	0.0199468
1	155062333	+	protein_coding	ENSG00000143537(ADAM15)	11768	13	543	0.0233813
1	155186035	-	protein_coding	ENSG00000185499(MUC1)	6882	13	6	0.684211
1	156114877	+	protein_coding	ENSG00000160789(LMNA)	32305	39	1780	0.0214404
1	156249440	-	protein_coding	ENSG00000198952(SMG5)	33386	6	47	0.113208
1	156263500	-	protein_coding	ENSG00000198952(SMG5)	19326	13	597	0.0213115
1	156593906	+	protein_coding	ENSG00000163382(NAXE)	2151	19	966	0.0192893
1	156670648	-	protein_coding	ENSG00000132688(NES)	6760	8	10	0.444444
1	156676769	-	protein_coding	ENSG00000132688(NES)	639	5	45	0.1
1	156737711	-	protein_coding	ENSG00000143314(MRPL24)	3880	24	1039	0.0225776
1	156742111	-	protein_coding	ENSG00000143321(HDGF)	24815	13	571	0.0222603
1	156743366	-	protein_coding	ENSG00000143321(HDGF)	23560	1967	1334	0.59588
1	160997321	-	protein_coding	ENSG00000158769(F11R)	24023	6	38	0.136364
1	161612764	+	Other features	ENSG00000273112	.	26	1985	0.0129289
1	165827619	+	protein_coding	ENSG00000143179(UCK2)	6	27	435	0.0584416
1	167553726	-	protein_coding	ENSG00000143162(CREG1)	80	15	478	0.030426
1	169132718	+	protein_coding	ENSG00000143153(ATP1B1)	27022	8	114	0.0655738
1	180154981	+	protein_coding	ENSG00000116260(QSOX1)	113	70	194	0.265152
1	180175957	+	protein_coding	ENSG00000116260(QSOX1)	21089	20	287	0.0651466
1	180190493	+	protein_coding	ENSG00000116260(QSOX1)	35625	12	75	0.137931
1	183023567	+	protein_coding	ENSG00000135862(LAMC1)	148	19	458	0.0398323
1	183116807	+	protein_coding	ENSG00000135862(LAMC1)	93388	17	269	0.0594406
1	183117338	+	protein_coding	ENSG00000135862(LAMC1)	93919	30	338	0.0815217
1	183533767	+	protein_coding	ENSG00000116698(SMG7)	61552	48	164	0.226415
1	183552568	+	protein_coding	ENSG00000116698(SMG7)	80353	14	229	0.0576132
1	185156621	-	protein_coding	ENSG00000121486(TRMT1L)	452	5	52	0.0877193
1	194189298	+	pseudogene	ENSG00000233057(EEF1A1P14)	332	9	10	0.473684
1	198157072	+	protein_coding	ENSG00000151414(NEK7)	79	7	100	0.0654206
1	198157073	+	protein_coding	ENSG00000151414(NEK7)	80	63	45	0.583333
1	201484162	-	protein_coding	ENSG00000159176(CSRP1)	25295	35	1380	0.024735
1	201484271	-	protein_coding	ENSG00000159176(CSRP1)	25186	31	1337	0.0226608
1	201485355	-	protein_coding	ENSG00000159176(CSRP1)	24102	78	3356	0.022714
1	202879230	-	protein_coding	ENSG00000183155(RABIF)	9920	6	57	0.0952381
1	202951134	-	protein_coding	ENSG00000159346(ADIPOR1)	7439	23	774	0.0288582
1	203024285	+	protein_coding	ENSG00000163444(TMEM183A)	16912	12	49	0.196721
1	204618570	-	protein_coding	ENSG00000170382(LRRN2)	67169	5	51	0.0892857
1	205715823	-	protein_coding	ENSG00000069275(NUCKS1)	34360	16	937	0.0167891
1	206733544	+	protein_coding	ENSG00000162889(MAPKAPK2)	48640	36	264	0.12
1	207113042	+	protein_coding	ENSG00000123838(C4BPA)	8810	7	25	0.21875
1	207321810	+	protein_coding	ENSG00000196352(CD55)	292	63	6738	0.00926334
1	209623166	-	protein_coding	ENSG00000196878(LAMB3)	29260	13	86	0.131313
1	209626010	-	protein_coding	ENSG00000196878(LAMB3)	26416	9	85	0.0957447
1	209629752	-	protein_coding	ENSG00000196878(LAMB3)	22674	10	141	0.0662252
1	212445952	+	protein_coding	ENSG00000117691(NENF)	13033	28	1816	0.0151844
1	212445953	+	protein_coding	ENSG00000117691(NENF)	13034	45	1774	0.0247389
1	212791655	-	protein_coding	ENSG00000117697(NSL1)	128	16	683	0.0228898
1	212791667	-	protein_coding	ENSG00000117697(NSL1)	116	17	602	0.0274637
1	214281206	+	protein_coding	ENSG00000143499(SMYD2)	105	30	198	0.131579
1	214330202	+	protein_coding	ENSG00000143499(SMYD2)	49101	8	188	0.0408163
1	220786991	+	protein_coding	ENSG00000186205(MTARC1)	640	13	471	0.0268595
1	223712575	+	protein_coding	ENSG00000162909(CAPN2)	10983	17	988	0.0169154
1	224227622	-	protein_coding	ENSG00000143748(NVL)	102568	29	306	0.0865672
1	224434324	-	protein_coding	ENSG00000162923(WDR26)	2710	9	253	0.0343511
1	226361984	-	protein_coding	ENSG00000143799(PARP1)	46171	14	738	0.018617
1	227921434	-	protein_coding	ENSG00000143816(WNT9A)	26499	7	104	0.0630631
1	228098911	+	protein_coding	ENSG00000143761(ARF1)	16204	41	2062	0.019496
1	228213664	+	protein_coding	ENSG00000154358(OBSCN)	5621	6	65	0.084507
1	228275902	+	protein_coding	ENSG00000154358(OBSCN)	67859	11	84	0.115789
1	228359176	+	protein_coding	ENSG00000154358(OBSCN)	151133	10	42	0.192308
1	228494220	+	protein_coding	ENSG00000168159(RNF187)	6839	17	1059	0.0157993
1	229431554	-	protein_coding	ENSG00000143632(ACTA1)	2551	11	22	0.333333
1	229490008	-	protein_coding	ENSG00000069248(NUP133)	18334	48	391	0.109339
1	230425843	-	protein_coding	ENSG00000177614(PGBD5)	490	16	63	0.202532
1	230426101	-	protein_coding	ENSG00000177614(PGBD5)	232	5	18	0.217391
1	230906462	-	protein_coding	ENSG00000143643(TTC13)	72414	14	52	0.212121
1	231040032	-	protein_coding	ENSG00000182118(FAM89A)	223	17	452	0.0362473
1	233328418	+	protein_coding	ENSG00000143674(MAP3K21)	695	6	23	0.206897
1	234430277	-	protein_coding	ENSG00000059588(TARBP1)	48903	24	308	0.0722892
1	235504214	-	protein_coding	ENSG00000162885(B3GALNT2)	239	26	148	0.149425
1	236484341	+	protein_coding	ENSG00000186197(EDARADD)	136085	3	1	0.75
1	241504123	-	protein_coding	ENSG00000091483(FH)	15677	36	2000	0.0176817
1	241848300	+	protein_coding	ENSG00000174371(EXO1)	334	11	94	0.104762
1	241993437	+	pseudogene	ENSG00000213026(CFL1P4)	253	5	27	0.15625
1	241993440	+	pseudogene	ENSG00000213026(CFL1P4)	256	8	34	0.190476
1	247332706	+	lncRNA	ENSG00000289234(ZNF496-DT)	653	12	69	0.148148
1	248848066	+	protein_coding	ENSG00000171161(ZNF672)	9857	11	260	0.0405904
1	248848275	+	protein_coding	ENSG00000171161(ZNF672)	10066	8	248	0.03125
1	248848474	+	protein_coding	ENSG00000171161(ZNF672)	10265	69	174	0.283951
1	248850173	-	protein_coding	ENSG00000171163(ZNF692)	8972	69	120	0.365079
10	809755	-	protein_coding	ENSG00000107929(LARP4B)	122067	18	64	0.219512
10	5639467	-	protein_coding	ENSG00000196372(ASB13)	27129	8	202	0.0380952
10	5853736	-	Other features	.	.	7	4	0.636364
10	12235093	+	protein_coding	ENSG00000151465(CDC123)	39129	23	1881	0.0120798
10	13347587	-	protein_coding	ENSG00000086475(SEPHS1)	712	12	8	0.6
10	14520308	-	protein_coding	ENSG00000065809(FAM107B)	254590	63	281	0.18314
10	21495873	-	lncRNA	ENSG00000204682(MIR1915HG)	1388	5	35	0.125
10	32056117	-	protein_coding	ENSG00000170759(KIF5B)	309	110	1084	0.0921273
10	34815213	-	protein_coding	ENSG00000148498(PARD3)	113	3	4	0.428571
10	35336774	+	protein_coding	ENSG00000108100(CCNY)	89750	7	156	0.0429448
10	35640914	-	protein_coding	ENSG00000177283(FZD8)	1383	8	142	0.0533333
10	38079904	-	Other features	.	.	18	1237	0.0143426
10	42820943	+	protein_coding	ENSG00000165733(BMS1)	38149	19	131	0.126667
10	56358711	-	protein_coding	ENSG00000122952(ZWINT)	2563	15	507	0.0287356
10	70139636	-	protein_coding	ENSG00000156521(TYSND1)	7065	9	262	0.0332103
10	70146440	-	protein_coding	ENSG00000156521(TYSND1)	261	24	112	0.176471
10	70146619	-	protein_coding	ENSG00000156521(TYSND1)	82	30	195	0.133333
10	70426295	+	protein_coding	ENSG00000148730(EIF4EBP2)	22151	5	49	0.0925926
10	71817047	-	protein_coding	ENSG00000197746(PSAP)	34205	10	302	0.0320513
10	71825470	-	protein_coding	ENSG00000197746(PSAP)	25782	5	30	0.142857
10	72190432	+	pseudogene	ENSG00000226701(RPL15P14)	492	10	6	0.625
10	74107254	+	protein_coding	ENSG00000035403(VCL)	112062	18	490	0.0354331
10	75407400	+	lncRNA	ENSG00000237149(ZNF503-AS2)	5882	6	29	0.171429
10	78040696	+	protein_coding	ENSG00000138326(RPS24)	6937	25	1538	0.0159949
10	80247009	-	Other features	.	.	18	625	0.0279938
10	87864332	+	protein_coding	ENSG00000171862(PTEN)	1695	13	272	0.045614
10	88935334	-	protein_coding	ENSG00000107796(ACTA2)	56006	5	48	0.0943396
10	97498275	-	protein_coding	ENSG00000155229(MMS19)	520	99	114	0.464789
10	97677426	-	protein_coding	ENSG00000119986(AVPI1)	9816	10	237	0.0404858
10	97717225	+	protein_coding	ENSG00000155254(MARVELD1)	4053	27	320	0.0778098
10	97717659	+	protein_coding	ENSG00000155254(MARVELD1)	4487	18	235	0.0711462
10	99048155	+	pseudogene	ENSG00000234109(RPL7P36)	517	3	3	0.5
10	101003882	+	protein_coding	ENSG00000107816(LZTS2)	7265	4	19	0.173913
10	101030203	-	protein_coding	ENSG00000186862(PDZD7)	2093	3	4	0.428571
10	101032379	+	protein_coding	ENSG00000107819(SFXN3)	1146	10	29	0.25641
10	101036066	+	protein_coding	ENSG00000107819(SFXN3)	4833	9	89	0.0918367
10	101066218	+	protein_coding	ENSG00000107821(KAZALD1)	4230	8	32	0.2
10	101066275	+	protein_coding	ENSG00000107821(KAZALD1)	4287	8	16	0.333333
10	102421349	+	protein_coding	ENSG00000107872(FBXL15)	2161	6	86	0.0652174
10	102455625	+	lncRNA	ENSG00000269609(C10orf95-AS1)	5810	8	40	0.166667
10	103591940	+	protein_coding	ENSG00000107954(NEURL1)	98236	5	36	0.121951
10	103594572	+	Other features	ENSG00000107954(NEURL1)	.	24	33	0.421053
10	109882554	-	protein_coding	ENSG00000108039(XPNPEP1)	41000	21	268	0.0726644
10	121133250	-	pseudogene	ENSG00000236762(RPL19P16)	474	4	3	0.571429
10	121975105	-	protein_coding	ENSG00000107672(NSMCE4A)	113	9	123	0.0681818
10	123155058	+	protein_coding	ENSG00000154473(BUB3)	657	112	1249	0.0822924
10	125049384	+	Other features	.	.	3	0	1
10	125667723	-	protein_coding	ENSG00000175018(TEX36)	15441	9	97	0.0849057
10	132228011	-	protein_coding	ENSG00000165752(STK32C)	103837	37	27	0.578125
10	132307787	-	protein_coding	ENSG00000165752(STK32C)	24061	7	49	0.125
10	133281377	-	protein_coding	ENSG00000130640(TUBGCP2)	37447	33	253	0.115385
10	133285159	-	protein_coding	ENSG00000130640(TUBGCP2)	33665	19	530	0.0346084
10	133308937	+	protein_coding	ENSG00000198546(ZNF511)	24	20	233	0.0790514
10	133355496	-	protein_coding	ENSG00000148803(FUOM)	2530	26	36	0.419355
10	133362751	-	protein_coding	ENSG00000127884(ECHS1)	10604	65	1176	0.0523771
10	133394269	+	protein_coding	ENSG00000148824(MTG1)	176	44	228	0.161765
10	133420133	+	protein_coding	ENSG00000148824(MTG1)	26040	11	317	0.0335366
11	215108	+	protein_coding	ENSG00000177963(RIC8A)	7401	7	33	0.175
11	376819	+	protein_coding	ENSG00000182272(B4GALNT4)	7321	11	170	0.0607735
11	500549	-	protein_coding	ENSG00000023191(RNH1)	6752	17	1164	0.0143946
11	764334	+	protein_coding	ENSG00000177156(TALDO1)	16920	100	1646	0.0572738
11	830308	+	protein_coding	ENSG00000177685(CRACR2B)	4165	6	13	0.315789
11	865592	+	protein_coding	ENSG00000214063(TSPAN4)	22781	14	867	0.015891
11	865711	+	protein_coding	ENSG00000214063(TSPAN4)	22900	14	683	0.0200861
11	903093	-	protein_coding	ENSG00000177830(CHID1)	11966	13	410	0.0307329
11	992682	+	protein_coding	ENSG00000183020(AP2A2)	67802	8	256	0.030303
11	1752919	-	protein_coding	ENSG00000117984(CTSD)	11655	47	318	0.128767
11	1753180	-	protein_coding	ENSG00000117984(CTSD)	11394	15	561	0.0260417
11	1753293	-	protein_coding	ENSG00000117984(CTSD)	11281	23	871	0.0257271
11	1759550	-	protein_coding	ENSG00000250644	4405	214	627	0.254459
11	1759628	-	protein_coding	ENSG00000250644	4327	17	1405	0.011955
11	1763851	-	protein_coding	ENSG00000250644	104	26	893	0.0282916
11	1802935	-	pseudogene	ENSG00000230080	1161	5	21	0.192308
11	3015820	-	protein_coding	ENSG00000110619(CARS1)	41794	12	209	0.0542986
11	3827134	-	protein_coding	ENSG00000177105(RHOG)	13826	92	90	0.505495
11	3855780	+	protein_coding	ENSG00000167323(STIM1)	1254	9	74	0.108434
11	4092692	+	protein_coding	ENSG00000167323(STIM1)	238166	23	104	0.181102
11	6476786	-	protein_coding	ENSG00000132254(ARFIP2)	4694	13	817	0.0156627
11	6478043	-	protein_coding	ENSG00000132254(ARFIP2)	3437	42	1381	0.0295151
11	6612053	-	protein_coding	ENSG00000166337(TAF10)	487	23	437	0.05
11	6618908	-	protein_coding	ENSG00000166340(TPP1)	541	12	105	0.102564
11	8870990	-	protein_coding	ENSG00000166444(DENND2B)	39962	5	37	0.119048
11	8947419	-	protein_coding	ENSG00000175348(TMEM9B)	17593	27	232	0.104247
11	12940395	+	protein_coding	ENSG00000187079(TEAD1)	265975	9	172	0.0497238
11	14358903	-	protein_coding	ENSG00000133818(RRAS2)	5604	6	50	0.107143
11	14358990	-	protein_coding	ENSG00000133818(RRAS2)	5517	23	231	0.0905512
11	18506890	-	protein_coding	ENSG00000074319(TSG101)	20062	38	366	0.0940594
11	20055917	+	protein_coding	ENSG00000166833(NAV2)	705194	34	65	0.343434
11	33707668	-	protein_coding	ENSG00000085063(CD59)	28812	15	262	0.0541516
11	35620156	+	protein_coding	ENSG00000179431(FJX1)	1697	41	330	0.110512
11	36229321	+	protein_coding	ENSG00000179241(LDLRAD3)	285341	8	87	0.0842105
11	46672265	+	protein_coding	ENSG00000175224(ATG13)	54739	23	513	0.0429104
11	46673336	+	protein_coding	ENSG00000175224(ATG13)	55810	8	93	0.0792079
11	46673337	+	protein_coding	ENSG00000175224(ATG13)	55811	15	87	0.147059
11	46678359	-	protein_coding	ENSG00000175220(ARHGAP1)	22261	30	127	0.191083
11	46678972	-	protein_coding	ENSG00000175220(ARHGAP1)	21648	6	101	0.0560748
11	46900305	-	protein_coding	ENSG00000134569(LRP4)	18338	5	28	0.151515
11	47177675	-	protein_coding	ENSG00000165912(PACSIN3)	8769	14	336	0.04
11	47217022	+	protein_coding	ENSG00000134574(DDB2)	2558	13	512	0.0247619
11	47234610	+	protein_coding	ENSG00000134574(DDB2)	20146	17	1069	0.0156538
11	47239886	-	protein_coding	ENSG00000134575(ACP2)	9021	13	93	0.122642
11	47410244	+	protein_coding	ENSG00000165915(SLC39A13)	3113	11	366	0.0291777
11	47415104	+	protein_coding	ENSG00000165915(SLC39A13)	7973	9	84	0.0967742
11	47415978	+	protein_coding	ENSG00000165915(SLC39A13)	8847	19	244	0.0722433
11	47580903	+	protein_coding	ENSG00000213619(NDUFS3)	15568	17	859	0.0194064
11	47617525	-	protein_coding	ENSG00000109919(MTCH2)	25083	29	440	0.0618337
11	47771822	+	Other features	.	.	3	0	1
11	47783082	-	protein_coding	ENSG00000030066(NUP160)	65474	17	521	0.0315985
11	57476806	+	protein_coding	ENSG00000186907(RTN4RL2)	16279	15	291	0.0490196
11	57741923	+	protein_coding	ENSG00000211450(SELENOH)	433	35	2267	0.0152042
11	59575339	-	protein_coding	ENSG00000110048(OSBP)	40436	14	325	0.0412979
11	60850417	+	protein_coding	ENSG00000110104(CCDC86)	8305	38	813	0.0446533
11	60927270	+	protein_coding	ENSG00000006118(TMEM132A)	2811	14	425	0.0318907
11	61341487	+	protein_coding	ENSG00000149476(TKFC)	8268	20	146	0.120482
11	61343918	+	protein_coding	ENSG00000149476(TKFC)	10699	9	111	0.075
11	61866671	+	protein_coding	ENSG00000134824(FADS2)	73692	8	30	0.210526
11	61891439	-	protein_coding	ENSG00000221968(FADS3)	613	8	80	0.0909091
11	62631070	-	protein_coding	ENSG00000089597(GANAB)	15657	13	561	0.0226481
11	62631153	-	protein_coding	ENSG00000089597(GANAB)	15574	16	993	0.0158573
11	62633974	-	protein_coding	ENSG00000089597(GANAB)	12753	4	22	0.153846
11	62671727	-	protein_coding	ENSG00000162194(LBHD1)	541	13	83	0.135417
11	62690620	-	protein_coding	ENSG00000168000(BSCL2)	19226	17	377	0.0431472
11	63758891	+	protein_coding	ENSG00000133318(RTN3)	77446	155	187	0.453216
11	63768716	-	protein_coding	ENSG00000188070(ZFTA)	60	6	69	0.08
11	63955653	+	protein_coding	ENSG00000110583(NAA40)	16695	8	134	0.056338
11	63998344	+	protein_coding	ENSG00000167770(OTUB1)	12492	10	108	0.0847458
11	64234067	+	protein_coding	ENSG00000110011(DNAJC4)	3790	7	23	0.233333
11	64234630	+	protein_coding	ENSG00000173511(VEGFB)	47	14	695	0.0197461
11	64235908	+	protein_coding	ENSG00000173511(VEGFB)	1325	13	782	0.0163522
11	64265962	+	protein_coding	ENSG00000149782(PLCB3)	14433	10	187	0.0507614
11	64267761	+	protein_coding	ENSG00000149782(PLCB3)	16232	6	76	0.0731707
11	64285220	+	protein_coding	ENSG00000173264(GPR137)	15159	19	54	0.260274
11	64288441	+	protein_coding	ENSG00000173264(GPR137)	18380	128	51	0.715084
11	64307259	+	protein_coding	ENSG00000173153(ESRRA)	1763	18	796	0.022113
11	64321061	+	protein_coding	ENSG00000126432(PRDX5)	2941	31	3821	0.00804777
11	64613239	+	Other features	.	.	3	0	1
11	64796374	-	protein_coding	ENSG00000168067(MAP4K2)	6868	6	81	0.0689655
11	64801600	-	protein_coding	ENSG00000168067(MAP4K2)	1642	5	57	0.0806452
11	64934090	+	protein_coding	ENSG00000068971(PPP2R5B)	16538	8	46	0.148148
11	65021782	+	protein_coding	ENSG00000213465(ARL2)	7623	15	1087	0.0136116
11	65022128	+	protein_coding	ENSG00000213465(ARL2)	7969	12	476	0.0245902
11	65532707	+	protein_coding	ENSG00000142186(SCYL1)	7631	9	317	0.0276074
11	65539224	-	protein_coding	ENSG00000168056(LTBP3)	19707	83	214	0.279461
11	65547472	-	protein_coding	ENSG00000168056(LTBP3)	11459	21	58	0.265823
11	65554215	-	protein_coding	ENSG00000168056(LTBP3)	4716	38	17	0.690909
11	65584532	+	protein_coding	ENSG00000173442(EHBP1L1)	8487	26	149	0.148571
11	65654448	-	protein_coding	ENSG00000173039(RELA)	8643	7	77	0.0833333
11	65718193	-	protein_coding	ENSG00000172922(RNASEH2C)	2626	8	243	0.0318725
11	65780107	-	protein_coding	ENSG00000254470(AP5B1)	870	25	54	0.316456
11	65891086	+	protein_coding	ENSG00000175602(CCDC85B)	414	44	752	0.0552764
11	65891236	+	protein_coding	ENSG00000175602(CCDC85B)	564	10	148	0.0632911
11	66070619	+	protein_coding	ENSG00000175115(PACS1)	348	13	272	0.045614
11	66244629	+	protein_coding	ENSG00000175115(PACS1)	174358	9	53	0.145161
11	66267483	+	protein_coding	ENSG00000174996(KLC2)	10190	15	17	0.46875
11	66276278	+	protein_coding	ENSG00000174903(RAB1B)	7689	8	231	0.0334728
11	66276687	+	protein_coding	ENSG00000174903(RAB1B)	8098	88	165	0.347826
11	66276688	+	protein_coding	ENSG00000174903(RAB1B)	8099	14	229	0.0576132
11	66277155	+	protein_coding	ENSG00000174903(RAB1B)	8566	12	527	0.0222635
11	66288213	-	protein_coding	ENSG00000174851(YIF1A)	933	23	569	0.0388514
11	66685448	-	protein_coding	ENSG00000173898(SPTBN2)	59223	12	95	0.11215
11	66687590	-	protein_coding	ENSG00000173898(SPTBN2)	57081	6	36	0.142857
11	66788238	+	protein_coding	ENSG00000173715(C11orf80)	43788	5	37	0.119048
11	66851188	-	protein_coding	ENSG00000173599(PC)	107199	10	95	0.0952381
11	66868899	-	protein_coding	ENSG00000173599(PC)	89488	50	167	0.230415
11	67281502	+	protein_coding	ENSG00000173020(GRK2)	15030	12	561	0.0209424
11	67432774	+	protein_coding	ENSG00000175634(RPS6KB2)	4315	125	157	0.443262
11	67434620	+	protein_coding	ENSG00000175634(RPS6KB2)	6161	43	266	0.139159
11	67455665	+	protein_coding	ENSG00000175544(CABP4)	3260	8	3	0.727273
11	68018540	+	protein_coding	ENSG00000006534(ALDH3B1)	9963	21	396	0.0503597
11	68121059	-	protein_coding	ENSG00000110721(CHKA)	386	14	166	0.0777778
11	68348135	+	protein_coding	ENSG00000162337(LRP5)	35545	17	170	0.0909091
11	68579841	+	protein_coding	ENSG00000110075(PPP6R3)	119111	5	55	0.0833333
11	68685628	+	protein_coding	ENSG00000069482(GAL)	1850	35	1426	0.0239562
11	68896526	-	protein_coding	ENSG00000197345(MRPL21)	7310	28	1631	0.0168776
11	70435111	+	protein_coding	ENSG00000085733(CTTN)	36708	9	165	0.0517241
11	71435290	-	protein_coding	ENSG00000172893(DHCR7)	17579	11	447	0.0240175
11	71478939	+	protein_coding	ENSG00000172890(NADSYN1)	25831	4	11	0.266667
11	71480832	+	protein_coding	ENSG00000172890(NADSYN1)	27724	7	74	0.0864198
11	71484417	+	protein_coding	ENSG00000172890(NADSYN1)	31309	6	105	0.0540541
11	72224888	+	protein_coding	ENSG00000165458(INPPL1)	1188	51	556	0.0840198
11	72224889	+	protein_coding	ENSG00000165458(INPPL1)	1189	98	497	0.164706
11	72727058	-	protein_coding	ENSG00000186635(ARAP1)	66542	10	56	0.151515
11	72829427	+	protein_coding	ENSG00000168010(ATG16L2)	15022	4	6	0.4
11	73308896	+	protein_coding	ENSG00000110237(ARHGEF17)	621	13	73	0.151163
11	73308897	+	protein_coding	ENSG00000110237(ARHGEF17)	622	31	55	0.360465
11	73927290	+	protein_coding	ENSG00000175575(PAAF1)	50592	11	202	0.0516432
11	73976990	-	protein_coding	ENSG00000175567(UCP2)	5854	15	413	0.0350467
11	74745695	-	Other features	.	.	53	2179	0.0237455
11	75405688	+	protein_coding	ENSG00000149273(RPS3)	6174	33	983	0.0324803
11	75815428	+	protein_coding	ENSG00000198382(UVRAG)	219	7	36	0.162791
11	78079726	-	protein_coding	ENSG00000259112(NDUFC2-KCTD14)	140	41	3485	0.0116279
11	90205891	-	protein_coding	ENSG00000110172(CHORDC1)	17187	5	3	0.625
11	94874378	+	protein_coding	ENSG00000166025(AMOTL1)	167948	7	118	0.056
11	102110832	+	protein_coding	ENSG00000137693(YAP1)	386	18	59	0.233766
11	102162508	+	protein_coding	ENSG00000137693(YAP1)	52062	11	470	0.022869
11	111602583	+	protein_coding	ENSG00000170145(SIK2)	135	5	56	0.0819672
11	117412826	+	protein_coding	ENSG00000110274(CEP164)	98270	7	8	0.466667
11	118896534	-	protein_coding	ENSG00000186174(BCL9L)	29393	7	69	0.0921053
11	119015715	-	protein_coding	ENSG00000118181(RPS25)	2977	9	267	0.0326087
11	119107558	+	protein_coding	ENSG00000172375(C2CD2L)	5361	7	55	0.112903
11	119308934	-	protein_coding	ENSG00000076706(MCAM)	12588	182	1170	0.134615
11	119309811	-	protein_coding	ENSG00000076706(MCAM)	11711	70	278	0.201149
11	119310805	-	protein_coding	ENSG00000076706(MCAM)	10717	32	1323	0.0236162
11	120228887	+	protein_coding	ENSG00000184232(OAF)	17856	19	237	0.0742188
11	120229285	+	protein_coding	ENSG00000184232(OAF)	18254	6	89	0.0631579
11	122655850	+	protein_coding	ENSG00000154127(UBASH3B)	129	6	53	0.101695
11	122655876	+	protein_coding	ENSG00000154127(UBASH3B)	155	28	58	0.325581
11	123059394	-	protein_coding	ENSG00000109971(HSPA8)	3837	7	115	0.057377
11	124756333	-	protein_coding	ENSG00000149564(ESAM)	5958	6	28	0.176471
11	130127818	+	protein_coding	ENSG00000084234(APLP2)	59672	29	2333	0.0122777
11	130129165	+	protein_coding	ENSG00000084234(APLP2)	61019	50	2394	0.0204583
11	130130050	+	protein_coding	ENSG00000084234(APLP2)	61904	24	1336	0.0176471
11	130314509	-	protein_coding	ENSG00000196323(ZBTB44)	409	8	22	0.266667
11	130911696	-	protein_coding	ENSG00000120451(SNX19)	4784	8	156	0.0487805
11	130915905	-	protein_coding	ENSG00000120451(SNX19)	575	8	112	0.0666667
11	134224721	+	protein_coding	ENSG00000151502(VPS26B)	51	8	180	0.0425532
11	134224897	+	protein_coding	ENSG00000151502(VPS26B)	227	29	257	0.101399
12	1495287	+	protein_coding	ENSG00000082805(ERC1)	504779	14	90	0.134615
12	2877069	-	protein_coding	ENSG00000111206(FOXM1)	106	7	129	0.0514706
12	2888262	+	protein_coding	ENSG00000171792(RHNO1)	12005	9	132	0.0638298
12	3042446	+	lncRNA	ENSG00000250899	1010	5	57	0.0806452
12	6530683	+	protein_coding	ENSG00000010292(NCAPD2)	37328	5	23	0.178571
12	6538370	+	protein_coding	ENSG00000111640(GAPDH)	3859	15	484	0.0300601
12	6724690	+	protein_coding	ENSG00000111652(COPS7A)	677	117	775	0.131166
12	6748225	-	protein_coding	ENSG00000089693(MLF2)	19251	16	175	0.0837696
12	6770667	+	protein_coding	ENSG00000159335(PTMS)	5152	14	236	0.056
12	6849674	-	protein_coding	ENSG00000111665(CDCA3)	1619	10	228	0.0420168
12	6863196	+	protein_coding	ENSG00000111667(USP5)	11049	41	1294	0.0307116
12	6867575	+	protein_coding	ENSG00000111669(TPI1)	457	109	4650	0.022904
12	6937099	+	protein_coding	ENSG00000111676(ATN1)	12637	11	31	0.261905
12	6944528	+	protein_coding	ENSG00000111678(C12orf57)	1551	38	1368	0.027027
12	7070674	+	protein_coding	ENSG00000182326(C1S)	82416	8	34	0.190476
12	8039940	+	protein_coding	ENSG00000065970(FOXJ2)	7225	5	48	0.0943396
12	12730673	+	protein_coding	ENSG00000178878(APOLD1)	4757	6	75	0.0740741
12	29343242	-	protein_coding	ENSG00000087502(ERGIC2)	37948	33	534	0.0582011
12	31590827	-	protein_coding	ENSG00000170456(DENND5B)	310	28	0	1
12	34190219	-	Other features	.	.	18	0	1
12	39442996	-	protein_coding	ENSG00000139116(KIF21A)	395	9	215	0.0401786
12	40105902	-	protein_coding	ENSG00000151229(SLC2A13)	188	4	5	0.444444
12	46268566	-	protein_coding	ENSG00000111371(SLC38A1)	1452	13	350	0.0358127
12	48137807	+	protein_coding	ENSG00000152556(PFKM)	32669	96	924	0.0941176
12	48965575	-	protein_coding	ENSG00000169884(WNT10B)	6161	8	31	0.205128
12	49326688	+	protein_coding	ENSG00000135451(TROAP)	3453	8	217	0.0355556
12	52070204	+	protein_coding	ENSG00000123395(ATG101)	959	32	503	0.0598131
12	52191885	-	protein_coding	ENSG00000167767(KRT80)	130	28	377	0.0691358
12	52233236	+	protein_coding	ENSG00000135480(KRT7)	717	8	104	0.0714286
12	52233546	+	protein_coding	ENSG00000135480(KRT7)	1027	15	1030	0.0143541
12	52241594	+	protein_coding	ENSG00000135480(KRT7)	9075	60	1465	0.0393443
12	52952900	+	protein_coding	ENSG00000111057(KRT18)	4030	24	1064	0.0220588
12	53102118	+	protein_coding	ENSG00000167779(IGFBP6)	4683	90	88	0.505618
12	53467820	+	protein_coding	ENSG00000197111(PCBP2)	15719	46	5917	0.00771424
12	53501318	+	protein_coding	ENSG00000139546(TARBP2)	398	6	65	0.084507
12	53505256	+	protein_coding	ENSG00000139546(TARBP2)	4336	40	218	0.155039
12	54351714	+	protein_coding	ENSG00000111481(COPZ1)	50513	23	701	0.031768
12	55727232	-	protein_coding	ENSG00000135404(CD63)	2476	53	2499	0.020768
12	55730429	+	lncRNA	ENSG00000258056(CD63-AS1)	1336	6	93	0.0606061
12	56002639	+	protein_coding	ENSG00000139531(SUOX)	5460	5	25	0.166667
12	56128419	+	protein_coding	ENSG00000139641(ESYT1)	10170	8	175	0.0437158
12	56158695	+	protein_coding	ENSG00000092841(MYL6)	350	127	16263	0.00774863
12	56160069	+	protein_coding	ENSG00000092841(MYL6)	1724	85	14153	0.00596994
12	56272747	-	protein_coding	ENSG00000062485(CS)	27645	356	1164	0.234211
12	56434135	-	protein_coding	ENSG00000111602(TIMELESS)	15292	11	279	0.037931
12	56630169	-	protein_coding	ENSG00000076108(BAZ2A)	6648	7	124	0.0534351
12	56645912	-	protein_coding	ENSG00000110955(ATP5F1B)	73	261	7090	0.0355054
12	57205230	+	protein_coding	ENSG00000123384(LRP1)	76748	7	96	0.0679612
12	57233580	+	protein_coding	ENSG00000182199(SHMT2)	4008	86	1664	0.0491429
12	57233581	+	protein_coding	ENSG00000182199(SHMT2)	4009	175	1595	0.0988701
12	57234242	+	protein_coding	ENSG00000182199(SHMT2)	4670	20	1112	0.0176678
12	57616895	+	protein_coding	ENSG00000240771(ARHGEF25)	6716	6	14	0.3
12	57755217	+	protein_coding	ENSG00000139266(MARCHF9)	115	6	33	0.153846
12	64759303	-	protein_coding	ENSG00000135677(GNS)	129	17	221	0.0714286
12	67269520	+	protein_coding	ENSG00000111530(CAND1)	163	10	312	0.0310559
12	67269542	+	protein_coding	ENSG00000111530(CAND1)	185	8	168	0.0454545
12	74539707	+	protein_coding	ENSG00000253719(ATXN7L3B)	1873	10	191	0.0497512
12	75689024	-	lncRNA	ENSG00000258077	294992	4	2	0.666667
12	76559476	-	protein_coding	ENSG00000091039(OSBPL8)	334	94	43	0.686131
12	79689947	-	protein_coding	ENSG00000177425(PAWR)	1018	15	138	0.0980392
12	89708767	-	protein_coding	ENSG00000070961(ATP2B1)	600	69	225	0.234694
12	98594056	+	protein_coding	ENSG00000075415(SLC25A3)	466	39	5323	0.00727341
12	98601443	+	protein_coding	ENSG00000075415(SLC25A3)	7853	34	1729	0.0192853
12	98645651	+	protein_coding	ENSG00000120868(APAF1)	362	12	2	0.857143
12	101877738	+	protein_coding	ENSG00000136048(DRAM1)	159	17	191	0.0817308
12	103943084	+	protein_coding	ENSG00000166598(HSP90B1)	12978	48	3538	0.0133854
12	105330862	+	protein_coding	ENSG00000235162(C12orf75)	95573	35	469	0.0694444
12	106997606	-	protein_coding	ENSG00000008405(CRY1)	95944	23	74	0.237113
12	108646812	-	protein_coding	ENSG00000110880(CORO1C)	84715	125	559	0.182749
12	110374029	-	protein_coding	ENSG00000196510(ANAPC7)	29702	13	503	0.0251938
12	111692743	+	protein_coding	ENSG00000111271(ACAD10)	6691	17	17	0.5
12	111842410	+	protein_coding	ENSG00000089022(MAPKAPK5)	183	7	109	0.0603448
12	112382024	-	protein_coding	ENSG00000173064(HECTD4)	416	5	45	0.1
12	112409480	-	protein_coding	ENSG00000089009(RPL6)	9359	17	931	0.0179325
12	116911195	+	protein_coding	ENSG00000174989(FBXW8)	246	5	8	0.384615
12	120096003	-	protein_coding	ENSG00000111737(RAB35)	21500	10	179	0.0529101
12	120137749	-	protein_coding	ENSG00000089154(GCN1)	56967	10	358	0.0271739
12	120144337	-	protein_coding	ENSG00000089154(GCN1)	50379	25	183	0.120192
12	120212952	+	lncRNA	ENSG00000255857(PXN-AS1)	11679	14	19	0.424242
12	120575650	+	protein_coding	ENSG00000022840(RNF10)	42171	31	1425	0.0212912
12	120581131	-	protein_coding	ENSG00000167272(POP5)	272	14	710	0.019337
12	120697259	+	protein_coding	ENSG00000110917(MLEC)	10111	12	403	0.0289157
12	120737464	+	protein_coding	ENSG00000122971(ACADS)	11691	11	106	0.0940171
12	121002588	-	protein_coding	ENSG00000157895(C12orf43)	13915	10	49	0.169492
12	121033581	-	protein_coding	ENSG00000135114(OASL)	5666	12	326	0.035503
12	121626930	+	protein_coding	ENSG00000276045(ORAI1)	422	11	347	0.0307263
12	121779577	+	protein_coding	ENSG00000188735(TMEM120B)	66826	6	12	0.333333
12	122364797	+	pseudogene	ENSG00000214760(RPL21P1)	16	3	3	0.5
12	122981426	+	protein_coding	ENSG00000182196(ARL6IP4)	1367	4	9	0.307692
12	122982656	+	protein_coding	ENSG00000182196(ARL6IP4)	2597	25	1505	0.0163399
12	122982709	+	protein_coding	ENSG00000182196(ARL6IP4)	2650	20	861	0.0227015
12	122984707	-	protein_coding	ENSG00000090975(PITPNM2)	166384	7	5	0.583333
12	123533716	-	protein_coding	ENSG00000188026(RILPL1)	4	9	39	0.1875
12	123533908	-	Other features	.	.	13	26	0.333333
12	124012688	+	protein_coding	ENSG00000179195(ZNF664)	40844	21	772	0.0264817
12	124947093	-	protein_coding	ENSG00000150990(DHX37)	42039	10	232	0.0413223
12	130801488	-	protein_coding	ENSG00000111450(STX2)	37767	7	150	0.044586
12	132029853	+	protein_coding	ENSG00000183495(EP400)	79912	6	100	0.0566038
12	132490270	+	protein_coding	ENSG00000112787(FBRSL1)	720	16	155	0.0935673
12	132508341	+	protein_coding	ENSG00000112787(FBRSL1)	18791	13	120	0.0977444
12	132661559	-	protein_coding	ENSG00000177084(POLE)	25818	6	62	0.0882353
13	19863561	-	protein_coding	ENSG00000132950(ZMYM5)	89	6	23	0.206897
13	27424747	+	protein_coding	ENSG00000122034(GTF3A)	129	16	911	0.01726
13	27424848	+	protein_coding	ENSG00000122034(GTF3A)	230	25	1088	0.0224618
13	30464272	-	protein_coding	ENSG00000189403(HMGB1)	153326	6	61	0.0895522
13	44576761	-	protein_coding	ENSG00000102804(TSC22D1)	387	8	144	0.0526316
13	45278842	-	Other features	.	.	30	488	0.0579151
13	47988641	-	protein_coding	ENSG00000136143(SUCLA2)	49328	19	1012	0.0184287
13	48081647	-	protein_coding	ENSG00000136146(MED4)	13485	41	543	0.0702055
13	48976836	+	protein_coding	ENSG00000102531(FNDC3A)	925	8	81	0.0898876
13	51452638	-	protein_coding	ENSG00000102786(INTS6)	1627	13	105	0.110169
13	67266892	-	pseudogene	ENSG00000214263(RPSAP53)	815	5	13	0.277778
13	73059467	+	protein_coding	ENSG00000102554(KLF5)	4492	13	109	0.106557
13	82359889	-	Other features	.	.	17	0	1
13	95301166	+	Other features	.	.	3	1	0.75
13	95619510	+	Other features	.	.	7	24	0.225806
13	96090505	+	protein_coding	ENSG00000185352(HS6ST3)	399	11	96	0.102804
13	96090604	+	protein_coding	ENSG00000185352(HS6ST3)	498	6	16	0.272727
13	98395326	+	protein_coding	ENSG00000152767(FARP1)	252765	10	61	0.140845
13	98577046	-	protein_coding	ENSG00000102572(STK24)	895	13	182	0.0666667
13	110174661	-	protein_coding	ENSG00000187498(COL4A1)	132497	32	78	0.290909
13	110183213	-	protein_coding	ENSG00000187498(COL4A1)	123945	7	161	0.0416667
13	110508153	+	protein_coding	ENSG00000134871(COL4A2)	202342	16	335	0.045584
13	110721493	+	protein_coding	ENSG00000153487(ING1)	8758	4	16	0.2
13	110879210	-	protein_coding	ENSG00000088448(ANKRD10)	35860	15	272	0.0522648
13	110914890	-	protein_coding	ENSG00000088448(ANKRD10)	180	33	36	0.478261
13	112878399	+	protein_coding	ENSG00000068650(ATP11A)	188362	7	77	0.0833333
13	113209134	+	protein_coding	ENSG00000139842(CUL4A)	942	7	66	0.0958904
13	113323347	+	protein_coding	ENSG00000185896(LAMP1)	26109	34	1755	0.019005
13	113838821	+	lncRNA	ENSG00000233695(GAS6-AS1)	23192	9	21	0.3
14	20343234	-	lncRNA	ENSG00000259001	452	7	26	0.212121
14	21098517	-	protein_coding	ENSG00000165804(ZNF219)	6206	12	71	0.144578
14	22876167	+	protein_coding	ENSG00000197324(LRP10)	4428	20	358	0.0529101
14	22901331	-	protein_coding	ENSG00000100461(RBM23)	17852	37	326	0.101928
14	22946574	-	protein_coding	ENSG00000092036(HAUS4)	10588	10	390	0.025
14	22973490	-	protein_coding	ENSG00000129474(AJUBA)	9062	27	691	0.0376045
14	22981608	-	protein_coding	ENSG00000129474(AJUBA)	944	11	527	0.0204461
14	23033459	-	protein_coding	ENSG00000100804(PSMB5)	1772	27	1740	0.0152801
14	23301670	-	protein_coding	ENSG00000235194(PPP1R3E)	1190	5	11	0.3125
14	23953853	+	protein_coding	ENSG00000157326(DHRS4)	120	19	147	0.114458
14	24216984	-	protein_coding	ENSG00000129559(NEDD8)	15384	39	2271	0.0168831
14	24216985	-	protein_coding	ENSG00000129559(NEDD8)	15383	168	2184	0.0714286
14	24311267	+	protein_coding	ENSG00000213906(LTB4R2)	5534	8	5	0.615385
14	31207110	-	protein_coding	ENSG00000092148(HECTD1)	695	33	57	0.366667
14	39432126	-	protein_coding	ENSG00000165355(FBXO33)	341	6	88	0.0638298
14	55138061	+	protein_coding	ENSG00000131981(LGALS3)	13952	36	1211	0.0288693
14	55616579	+	protein_coding	ENSG00000126777(KTN1)	57508	35	821	0.0408879
14	60153976	-	protein_coding	ENSG00000100612(DHRS7)	15881	40	322	0.110497
14	61831744	-	Other features	ENSG00000258956(COX4I1P1)	.	4	13	0.235294
14	67677393	-	protein_coding	ENSG00000072042(RDH11)	18401	8	210	0.0366972
14	69209634	+	protein_coding	ENSG00000081177(EXD2)	18137	10	89	0.10101
14	73950386	+	protein_coding	ENSG00000119723(COQ6)	461	21	110	0.160305
14	73964584	-	protein_coding	ENSG00000187097(ENTPD5)	54816	5	36	0.121951
14	75437988	+	protein_coding	ENSG00000140044(JDP2)	10273	26	198	0.116071
14	76787750	-	protein_coding	ENSG00000013523(ANGEL1)	38497	8	106	0.0701754
14	77320779	-	protein_coding	ENSG00000009830(POMT2)	105	85	21	0.801887
14	77320780	-	protein_coding	ENSG00000009830(POMT2)	104	10	100	0.0909091
14	89417751	+	lncRNA	ENSG00000258920(FOXN3-AS1)	398	23	39	0.370968
14	90766787	+	pseudogene	ENSG00000213315	257	12	27	0.307692
14	92162992	+	protein_coding	ENSG00000165934(CPSF2)	41024	8	53	0.131148
14	92704223	-	protein_coding	ENSG00000100600(LGMN)	44457	7	175	0.0384615
14	92748543	-	protein_coding	ENSG00000100600(LGMN)	137	29	253	0.102837
14	100239339	+	protein_coding	ENSG00000100811(YY1)	1042	12	592	0.0198676
14	100279890	+	protein_coding	ENSG00000100811(YY1)	41593	8	247	0.0313725
14	100281408	+	protein_coding	ENSG00000100811(YY1)	43111	7	152	0.0440252
14	100333974	-	protein_coding	ENSG00000140105(WARS1)	42832	25	603	0.0398089
14	102015990	+	protein_coding	ENSG00000197102(DYNC1H1)	51418	24	323	0.0691643
14	102049560	+	protein_coding	ENSG00000197102(DYNC1H1)	84988	12	616	0.0191083
14	102348513	-	protein_coding	ENSG00000100865(CINP)	14404	160	283	0.361174
14	102507560	-	protein_coding	ENSG00000156381(ANKRD9)	2240	25	286	0.0803859
14	103385551	+	protein_coding	ENSG00000075413(MARK3)	175	20	141	0.124224
14	103520002	-	protein_coding	ENSG00000166165(CKB)	2832	27	2533	0.0105469
14	103521377	-	protein_coding	ENSG00000166165(CKB)	1457	45	6883	0.00649538
14	103571639	+	protein_coding	ENSG00000256500	8678	19	250	0.070632
14	103697901	-	protein_coding	ENSG00000126215(XRCC3)	17604	16	89	0.152381
14	103697968	-	protein_coding	ENSG00000126215(XRCC3)	17537	5	22	0.185185
14	104176428	+	protein_coding	ENSG00000066735(KIF26A)	39975	17	270	0.0592334
14	104176786	+	protein_coding	ENSG00000066735(KIF26A)	40333	21	88	0.192661
14	104177822	+	protein_coding	ENSG00000066735(KIF26A)	41369	9	173	0.0494505
14	104865335	+	protein_coding	ENSG00000099814(CEP170B)	68	11	13	0.458333
14	104889456	+	protein_coding	ENSG00000099814(CEP170B)	24189	6	25	0.193548
14	104894763	+	protein_coding	ENSG00000099814(CEP170B)	29496	25	78	0.242718
14	104978271	-	protein_coding	ENSG00000185567(AHNAK2)	104	5	52	0.0877193
14	105348578	+	protein_coding	ENSG00000179364(PACS2)	48016	7	127	0.0522388
14	105479793	+	protein_coding	ENSG00000182809(CRIP2)	6832	9	165	0.0517241
15	22917800	-	protein_coding	ENSG00000273749(CYFIP1)	63264	11	534	0.0201835
15	24977871	+	protein_coding	ENSG00000128739(SNRPN)	154235	14	748	0.0183727
15	24978286	+	protein_coding	ENSG00000128739(SNRPN)	154650	38	861	0.0422692
15	40593850	-	Other features	.	.	18	5	0.782609
15	40737150	-	protein_coding	ENSG00000137824(RMDN3)	18702	19	591	0.0311475
15	40737645	-	protein_coding	ENSG00000137824(RMDN3)	18207	9	325	0.0269461
15	40767410	+	protein_coding	ENSG00000137880(GCHFR)	3343	11	189	0.055
15	41900038	-	protein_coding	ENSG00000103966(EHD4)	72520	9	166	0.0514286
15	43133880	+	protein_coding	ENSG00000137842(TMEM62)	10602	6	82	0.0681818
15	43376598	+	protein_coding	ENSG00000137822(TUBGCP4)	7378	9	294	0.029703
15	45198607	-	protein_coding	ENSG00000138606(SHF)	2569	3	3	0.5
15	45200414	-	protein_coding	ENSG00000138606(SHF)	762	69	83	0.453947
15	45200437	-	protein_coding	ENSG00000138606(SHF)	739	8	37	0.177778
15	45403134	+	protein_coding	ENSG00000171763(SPATA5L1)	799	6	46	0.115385
15	47730476	-	pseudogene	ENSG00000213862(RPL7AP62)	460	8	11	0.421053
15	48331650	+	protein_coding	ENSG00000128951(DUT)	640	21	579	0.035
15	52046735	+	protein_coding	ENSG00000069956(MAPK6)	94630	17	361	0.0449735
15	52433280	-	protein_coding	ENSG00000197535(MYO5A)	95853	18	128	0.123288
15	52937425	-	pseudogene	ENSG00000259612(EEF1A1P22)	1094	3	1	0.75
15	55359405	-	protein_coding	ENSG00000260916(CCPG1)	49106	16	532	0.0291971
15	59117357	+	protein_coding	ENSG00000157456(CCNB2)	12232	31	1674	0.0181818
15	59136365	-	protein_coding	ENSG00000157483(MYO1E)	236507	5	29	0.147059
15	59662484	-	protein_coding	ENSG00000140299(BNIP2)	26856	37	68	0.352381
15	63153856	-	protein_coding	ENSG00000185088(RPS27L)	4166	8	167	0.0457143
15	63157482	-	protein_coding	ENSG00000185088(RPS27L)	540	70	209	0.250896
15	64529474	-	pseudogene	ENSG00000248415(GAPDHP61)	198	6	12	0.333333
15	64955329	-	Other features	ENSG00000090487(SPG21)	.	6	40	0.130435
15	64963458	-	protein_coding	ENSG00000090487(SPG21)	26853	37	324	0.102493
15	66352177	-	protein_coding	ENSG00000075131(TIPIN)	34570	19	220	0.0794979
15	66386951	+	protein_coding	ENSG00000169032(MAP2K1)	115	13	65	0.166667
15	68209682	-	protein_coding	ENSG00000128973(CLN6)	47530	14	325	0.0412979
15	72731402	+	protein_coding	ENSG00000140463(BBS4)	45224	6	36	0.142857
15	74449961	-	protein_coding	ENSG00000138629(UBL7)	11222	11	261	0.0404412
15	74449972	-	protein_coding	ENSG00000138629(UBL7)	11211	9	262	0.0332103
15	74458714	-	protein_coding	ENSG00000138629(UBL7)	2469	41	533	0.0714286
15	74631046	-	protein_coding	ENSG00000179151(EDC3)	65247	67	86	0.437908
15	74902718	-	protein_coding	ENSG00000178761(FAM219B)	4166	8	199	0.0386473
15	74937957	-	protein_coding	ENSG00000178741(COX5A)	127	66	4594	0.0141631
15	74956500	-	protein_coding	ENSG00000178718(RPP25)	273	18	265	0.0636042
15	75023305	+	Other features	.	.	9	296	0.0295082
15	75843461	+	protein_coding	ENSG00000140367(UBE2Q2)	155	5	24	0.172414
15	76215624	-	protein_coding	ENSG00000140374(ETFA)	96107	4	21	0.16
15	77046030	-	protein_coding	ENSG00000140391(TSPAN3)	37955	5	52	0.0877193
15	77052788	-	protein_coding	ENSG00000140391(TSPAN3)	31197	28	1961	0.0140774
15	77071006	-	protein_coding	ENSG00000140391(TSPAN3)	12979	33	1775	0.0182522
15	78292624	-	protein_coding	ENSG00000140395(WDR61)	7080	90	1018	0.0812274
15	80695750	+	protein_coding	ENSG00000136379(ABHD17C)	16067	9	249	0.0348837
15	82536753	-	protein_coding	ENSG00000182774(RPS17)	3707	11	409	0.0261905
15	83207604	-	protein_coding	ENSG00000166503(HDGFL3)	220	9	131	0.0642857
15	85138715	+	protein_coding	ENSG00000073417(PDE8A)	158276	98	125	0.439462
15	85760934	-	protein_coding	ENSG00000183655(KLHL25)	33992	4	11	0.266667
15	89898816	-	protein_coding	ENSG00000242498(ARPIN)	14137	5	32	0.135135
15	89898836	-	protein_coding	ENSG00000242498(ARPIN)	14117	21	53	0.283784
15	90080066	+	protein_coding	ENSG00000140548(ZNF710)	78743	5	29	0.147059
15	90879900	+	protein_coding	ENSG00000140564(FURIN)	11313	10	284	0.0340136
15	90882311	+	protein_coding	ENSG00000140564(FURIN)	13724	41	18	0.694915
15	90903361	+	protein_coding	ENSG00000196547(MAN2A2)	1144	9	92	0.0891089
16	85534	+	protein_coding	ENSG00000103152(MPG)	8528	13	576	0.0220713
16	352508	-	protein_coding	ENSG00000103126(AXIN1)	216	9	229	0.0378151
16	492396	+	protein_coding	ENSG00000090565(RAB11FIP3)	66748	13	238	0.0517928
16	521112	+	protein_coding	ENSG00000090565(RAB11FIP3)	95464	29	93	0.237705
16	521911	+	protein_coding	ENSG00000090565(RAB11FIP3)	96263	14	36	0.28
16	547030	+	protein_coding	ENSG00000103326(CAPN15)	19319	6	95	0.0594059
16	547453	+	protein_coding	ENSG00000103326(CAPN15)	19742	11	56	0.164179
16	548040	+	protein_coding	ENSG00000103326(CAPN15)	20329	8	154	0.0493827
16	570038	+	protein_coding	ENSG00000007541(PIGQ)	3044	75	89	0.457317
16	634891	-	protein_coding	ENSG00000130731(METTL26)	1476	14	844	0.016317
16	635719	-	protein_coding	ENSG00000130731(METTL26)	648	10	423	0.0230947
16	636195	-	protein_coding	ENSG00000130731(METTL26)	172	28	1217	0.02249
16	642483	+	protein_coding	ENSG00000172366(MCRIP2)	5667	4	16	0.2
16	650606	+	protein_coding	ENSG00000161996(WDR90)	1296	6	41	0.12766
16	656388	+	protein_coding	ENSG00000161996(WDR90)	7078	6	39	0.133333
16	665799	+	protein_coding	ENSG00000161996(WDR90)	16489	6	92	0.0612245
16	667579	+	protein_coding	ENSG00000161996(WDR90)	18269	6	87	0.0645161
16	681472	+	protein_coding	ENSG00000103266(STUB1)	1249	106	1915	0.0524493
16	694342	-	protein_coding	ENSG00000127585(FBXL16)	11467	17	80	0.175258
16	715179	+	protein_coding	ENSG00000103260(METRN)	62	5	24	0.172414
16	717188	+	protein_coding	ENSG00000103260(METRN)	2071	9	229	0.0378151
16	764682	+	protein_coding	ENSG00000102854(MSLN)	3949	12	390	0.0298507
16	787456	-	protein_coding	ENSG00000007376(RPUSD1)	942	16	512	0.030303
16	792746	+	protein_coding	ENSG00000127586(CHTF18)	4701	7	109	0.0603448
16	1362531	+	protein_coding	ENSG00000090581(GNPTG)	10601	21	243	0.0795455
16	1364687	-	protein_coding	ENSG00000059145(UNKL)	50065	15	63	0.192308
16	1445764	-	protein_coding	ENSG00000103249(CLCN7)	29314	53	78	0.40458
16	1785423	+	protein_coding	ENSG00000095906(NUBP2)	2492	5	12	0.294118
16	1788739	+	protein_coding	ENSG00000095906(NUBP2)	5808	15	853	0.0172811
16	1977166	+	protein_coding	ENSG00000183751(TBL3)	5114	26	232	0.100775
16	2175896	+	protein_coding	ENSG00000131653(TRAF7)	20199	86	338	0.20283
16	2176359	+	protein_coding	ENSG00000131653(TRAF7)	20662	36	306	0.105263
16	2176654	+	protein_coding	ENSG00000131653(TRAF7)	20957	6	67	0.0821918
16	2177935	+	protein_coding	ENSG00000131653(TRAF7)	22238	30	260	0.103448
16	2208940	+	protein_coding	ENSG00000167965(MLST8)	4693	19	634	0.0290965
16	2264940	-	protein_coding	ENSG00000205937(RNPS1)	3458	4	20	0.166667
16	2456714	+	protein_coding	ENSG00000162063(CCNF)	27321	18	181	0.0904523
16	2527948	+	protein_coding	ENSG00000162066(AMDHD2)	7592	9	163	0.0523256
16	2527949	+	protein_coding	ENSG00000162066(AMDHD2)	7593	8	161	0.0473373
16	2708081	+	protein_coding	ENSG00000167977(KCTD5)	25559	10	262	0.0367647
16	2896566	+	protein_coding	ENSG00000162076(FLYWCH2)	13354	12	299	0.0385852
16	2949622	+	protein_coding	ENSG00000059122(FLYWCH1)	37692	11	132	0.0769231
16	2967119	+	protein_coding	ENSG00000131650(KREMEN2)	2904	28	0	1
16	2976758	-	protein_coding	ENSG00000127564(PKMYT1)	3722	12	405	0.028777
16	3004275	+	protein_coding	ENSG00000289281	144	3	4	0.428571
16	3022004	+	protein_coding	ENSG00000006327(TNFRSF12A)	3560	27	1695	0.0156794
16	3371146	-	Other features	ENSG00000262118(MTCO1P28)	.	3	0	1
16	4456199	+	protein_coding	ENSG00000103423(DNAJA3)	30395	23	902	0.0248649
16	4474432	-	protein_coding	ENSG00000153406(NMRAL1)	21332	11	288	0.0367893
16	4513002	-	protein_coding	ENSG00000089486(CDIP1)	25827	22	32	0.407407
16	4847602	+	protein_coding	ENSG00000118900(UBN1)	938	16	46	0.258065
16	8963360	-	protein_coding	ENSG00000187555(USP7)	11969	11	289	0.0366667
16	16141676	+	protein_coding	ENSG00000103222(ABCC1)	192539	7	142	0.0469799
16	18809409	-	protein_coding	ENSG00000157106(SMG1)	117000	18	252	0.0666667
16	19704807	-	protein_coding	ENSG00000103550(KNOP1)	13429	5	54	0.0847458
16	21599710	+	protein_coding	ENSG00000197006(METTL9)	2493	38	443	0.0790021
16	23523236	-	protein_coding	ENSG00000103356(EARS2)	34496	21	111	0.159091
16	23596195	-	protein_coding	ENSG00000004779(NDUFAB1)	122	26	2243	0.0114588
16	27461530	-	protein_coding	ENSG00000077235(GTF3C1)	88384	29	224	0.114625
16	28211785	-	protein_coding	ENSG00000169180(XPO6)	181	34	265	0.113712
16	28842788	-	protein_coding	ENSG00000178952(TUFM)	3561	15	581	0.0251678
16	28846065	-	protein_coding	ENSG00000178952(TUFM)	284	31	3329	0.00922619
16	29694761	+	protein_coding	ENSG00000103485(QPRT)	31483	54	717	0.0700389
16	29694802	+	protein_coding	ENSG00000103485(QPRT)	31524	13	572	0.0222222
16	29806489	+	protein_coding	ENSG00000103495(MAZ)	384	11	375	0.0284974
16	29806635	+	protein_coding	ENSG00000103495(MAZ)	530	47	783	0.0566265
16	29807125	+	protein_coding	ENSG00000103495(MAZ)	1020	133	1965	0.0633937
16	29807401	+	protein_coding	ENSG00000103495(MAZ)	1296	49	1861	0.0256544
16	29809707	+	protein_coding	ENSG00000103495(MAZ)	3602	11	422	0.0254042
16	29810937	+	protein_coding	ENSG00000103495(MAZ)	4832	7	73	0.0875
16	29876871	-	protein_coding	ENSG00000174938(SEZ6L2)	22680	6	45	0.117647
16	29885649	-	protein_coding	ENSG00000174938(SEZ6L2)	13902	14	62	0.184211
16	29901666	+	protein_coding	ENSG00000174939(ASPHD1)	1292	8	30	0.210526
16	29968112	+	protein_coding	ENSG00000149932(TMEM219)	27228	79	125	0.387255
16	30065795	+	protein_coding	ENSG00000149925(ALDOA)	1632	27	2913	0.00918367
16	30117206	-	protein_coding	ENSG00000102882(MAPK3)	6301	42	58	0.42
16	30370367	-	protein_coding	ENSG00000169221(TBC1D10B)	128	9	85	0.0957447
16	30782731	-	protein_coding	ENSG00000102870(ZNF629)	4475	9	59	0.132353
16	30893993	-	protein_coding	ENSG00000099385(BCL7C)	310	11	139	0.0733333
16	31092787	-	protein_coding	ENSG00000167397(VKORC1)	3194	9	42	0.176471
16	31508360	-	protein_coding	ENSG00000140688(RUSF1)	950	7	175	0.0384615
16	34160966	+	Other features	.	.	3	4	0.428571
16	47143619	-	protein_coding	ENSG00000171208(NETO2)	327	54	375	0.125874
16	56748306	+	protein_coding	ENSG00000102900(NUP93)	18189	31	903	0.0331906
16	57529236	-	protein_coding	ENSG00000135736(CCDC102A)	7336	20	168	0.106383
16	57664058	+	protein_coding	ENSG00000205336(ADGRG1)	53407	11	160	0.0643275
16	57664087	+	protein_coding	ENSG00000205336(ADGRG1)	53436	122	143	0.460377
16	57756913	+	protein_coding	ENSG00000140854(KATNB1)	21175	27	298	0.0830769
16	57798160	-	protein_coding	ENSG00000140859(KIFC3)	64894	12	413	0.0282353
16	58025947	+	protein_coding	ENSG00000102996(MMP15)	194	5	36	0.121951
16	58026090	+	protein_coding	ENSG00000102996(MMP15)	337	8	11	0.421053
16	58026201	+	protein_coding	ENSG00000102996(MMP15)	448	23	23	0.5
16	58580638	-	protein_coding	ENSG00000125107(CNOT1)	49248	13	507	0.025
16	58707671	-	protein_coding	ENSG00000125166(GOT2)	26672	73	1718	0.0407594
16	66696464	-	protein_coding	ENSG00000183723(CMTM4)	280	10	103	0.0884956
16	66817474	-	protein_coding	ENSG00000159593(NAE1)	55783	33	1111	0.0288462
16	67142755	+	protein_coding	ENSG00000125149(PHAF1)	32815	7	7	0.5
16	67164672	+	protein_coding	ENSG00000265690	1288	4	17	0.190476
16	67280446	+	protein_coding	ENSG00000196155(PLEKHG4)	2937	9	28	0.243243
16	67284886	+	protein_coding	ENSG00000196155(PLEKHG4)	7377	6	38	0.136364
16	67481026	-	protein_coding	ENSG00000159720(ATP6V0D1)	156	14	334	0.0402299
16	67528657	-	lncRNA	ENSG00000276075	112	8	33	0.195122
16	67847027	+	protein_coding	ENSG00000102898(NUTF2)	146	7	4	0.636364
16	67934585	-	protein_coding	ENSG00000205220(PSMB10)	2280	13	660	0.0193165
16	70316052	+	protein_coding	ENSG00000157349(DDX19B)	26390	15	152	0.0898204
16	70356195	+	protein_coding	ENSG00000260537	57002	64	326	0.164103
16	70473214	+	protein_coding	ENSG00000157353(FCSK)	18620	9	56	0.138462
16	70481109	-	protein_coding	ENSG00000103051(COG4)	42452	18	462	0.0375
16	70530872	+	protein_coding	ENSG00000189091(SF3B3)	7082	19	1349	0.0138889
16	70663963	-	protein_coding	ENSG00000132613(MTSS2)	22091	22	235	0.0856031
16	72111069	+	protein_coding	ENSG00000140829(DHX38)	17457	11	412	0.0260047
16	74874419	-	protein_coding	ENSG00000103091(WDR59)	125755	7	165	0.0406977
16	74999134	+	protein_coding	ENSG00000186187(ZNRF1)	111	12	195	0.057971
16	74999144	+	protein_coding	ENSG00000186187(ZNRF1)	121	15	240	0.0588235
16	75235553	-	protein_coding	ENSG00000050820(BCAR1)	32501	6	92	0.0612245
16	81670178	+	protein_coding	ENSG00000153815(CMIP)	225371	8	206	0.0373832
16	84061403	-	protein_coding	ENSG00000140943(MBTPS1)	55540	11	17	0.392857
16	84617944	-	protein_coding	ENSG00000103187(COTL1)	135	34	2644	0.012696
16	84908641	+	protein_coding	ENSG00000103196(CRISPLD2)	88657	7	31	0.184211
16	87644422	+	protein_coding	ENSG00000154118(JPH3)	42588	8	58	0.121212
16	87831010	-	protein_coding	ENSG00000103257(SLC7A5)	38498	62	5433	0.011283
16	87869051	-	protein_coding	ENSG00000103257(SLC7A5)	457	35	4132	0.00839933
16	88376136	-	Other features	.	.	4	3	0.571429
16	88376156	-	Other features	.	.	4	0	1
16	88630552	+	protein_coding	ENSG00000158545(ZC3H18)	60150	48	429	0.100629
16	88643365	-	protein_coding	ENSG00000051523(CYBA)	7719	89	2932	0.0294604
16	88643376	-	protein_coding	ENSG00000051523(CYBA)	7708	30	2181	0.0135685
16	88655363	-	protein_coding	ENSG00000167508(MVD)	7799	118	330	0.263393
16	88714869	+	protein_coding	ENSG00000174177(CTU2)	8387	14	103	0.119658
16	88725455	-	protein_coding	ENSG00000103335(PIEZO1)	59766	11	403	0.02657
16	88736728	-	protein_coding	ENSG00000103335(PIEZO1)	48493	8	154	0.0493827
16	88784947	-	protein_coding	ENSG00000103335(PIEZO1)	274	15	564	0.0259067
16	88809172	+	protein_coding	ENSG00000167513(CDT1)	5384	10	227	0.0421941
16	88809625	-	protein_coding	ENSG00000198931(APRT)	2313	26	1920	0.0133607
16	88810466	-	protein_coding	ENSG00000198931(APRT)	1472	19	1682	0.0111699
16	88810479	-	protein_coding	ENSG00000198931(APRT)	1459	190	1794	0.0957661
16	88813883	-	protein_coding	ENSG00000141012(GALNS)	43088	8	183	0.0418848
16	88824769	-	protein_coding	ENSG00000141012(GALNS)	32202	39	292	0.117825
16	89146399	+	protein_coding	ENSG00000176715(ACSF3)	58025	4	6	0.4
16	89300488	-	protein_coding	ENSG00000167522(ANKRD11)	190074	21	84	0.2
16	89490335	-	protein_coding	ENSG00000167522(ANKRD11)	227	9	248	0.0350195
16	89490454	-	protein_coding	ENSG00000167522(ANKRD11)	108	18	471	0.0368098
16	89490461	-	protein_coding	ENSG00000167522(ANKRD11)	101	59	447	0.116601
16	89490462	-	protein_coding	ENSG00000167522(ANKRD11)	100	110	399	0.21611
16	89521276	+	protein_coding	ENSG00000197912(SPG7)	30558	8	31	0.205128
16	89553804	+	protein_coding	ENSG00000197912(SPG7)	63086	145	139	0.510563
16	89575890	+	protein_coding	ENSG00000178773(CPNE7)	133	12	147	0.0754717
16	89582490	+	protein_coding	ENSG00000178773(CPNE7)	6733	4	9	0.307692
16	89644746	-	protein_coding	ENSG00000131165(CHMP1A)	12993	14	369	0.0365535
16	89765038	-	protein_coding	ENSG00000187741(FANCA)	51940	66	69	0.488889
16	89773299	-	protein_coding	ENSG00000187741(FANCA)	43679	11	184	0.0564103
16	89859292	+	protein_coding	ENSG00000204991(SPIRE2)	41114	9	88	0.0927835
16	89904916	+	protein_coding	ENSG00000141002(TCF25)	31347	18	3	0.857143
17	1422664	-	protein_coding	ENSG00000167193(CRK)	40499	18	448	0.0386266
17	1482523	-	protein_coding	ENSG00000197879(MYO1C)	10164	21	1019	0.0201923
17	1646371	-	protein_coding	ENSG00000167705(RILP)	3496	10	129	0.0719424
17	2322677	-	protein_coding	ENSG00000167721(TSR1)	13981	10	103	0.0884956
17	2689783	-	protein_coding	ENSG00000132361(CLUH)	22881	8	75	0.0963855
17	2694490	-	protein_coding	ENSG00000132361(CLUH)	18174	27	777	0.0335821
17	3036981	+	protein_coding	ENSG00000132359(RAP1GAP2)	281277	6	102	0.0555556
17	3624202	-	protein_coding	ENSG00000197417(SHPK)	12049	25	50	0.333333
17	3662896	-	protein_coding	ENSG00000213977(TAX1BP3)	5784	5	56	0.0819672
17	4822688	+	protein_coding	ENSG00000129219(PLD2)	15537	6	25	0.193548
17	4974395	-	protein_coding	ENSG00000108509(CAMTA2)	13281	6	28	0.176471
17	5004622	+	protein_coding	ENSG00000129250(KIF1C)	6673	14	883	0.0156076
17	5022109	+	protein_coding	ENSG00000129250(KIF1C)	24160	30	1693	0.0174115
17	5468855	-	protein_coding	ENSG00000005100(DHX33)	128	24	56	0.3
17	7234459	-	protein_coding	ENSG00000004975(DVL2)	59	51	23	0.689189
17	7243942	-	protein_coding	ENSG00000175826(CTDNEP1)	8550	23	1334	0.0169492
17	7251398	-	protein_coding	ENSG00000175826(CTDNEP1)	1094	6	63	0.0869565
17	7351381	+	protein_coding	ENSG00000072818(ACAP1)	14853	18	133	0.119205
17	7405418	+	protein_coding	ENSG00000169992(NLGN2)	545	9	11	0.45
17	7497814	+	protein_coding	ENSG00000181222(POLR2A)	13449	21	213	0.0897436
17	7581478	+	protein_coding	ENSG00000129226(CD68)	1988	5	7	0.416667
17	7591486	-	protein_coding	ENSG00000129245(FXR2)	23412	15	187	0.0742574
17	7614817	-	protein_coding	ENSG00000129245(FXR2)	81	5	7	0.416667
17	7884950	+	protein_coding	ENSG00000170004(CHD3)	155	9	49	0.155172
17	7884984	+	protein_coding	ENSG00000170004(CHD3)	189	20	146	0.120482
17	7910885	+	protein_coding	ENSG00000170004(CHD3)	26090	61	100	0.378882
17	7911696	+	protein_coding	ENSG00000170004(CHD3)	26901	7	162	0.0414201
17	7939621	+	protein_coding	ENSG00000170037(CNTROB)	7521	24	88	0.214286
17	8467171	+	protein_coding	ENSG00000166579(NDEL1)	54041	9	166	0.0514286
17	8476964	-	protein_coding	ENSG00000133026(MYH10)	154413	10	298	0.0324675
17	9241837	+	protein_coding	ENSG00000065320(NTN1)	220328	7	107	0.0614035
17	9491919	-	protein_coding	ENSG00000170310(STX8)	84673	9	295	0.0296053
17	9889422	+	protein_coding	ENSG00000065325(GLP2R)	67217	29	1157	0.0244519
17	9890796	+	protein_coding	ENSG00000065325(GLP2R)	68591	47	1101	0.0409408
17	10697299	-	protein_coding	ENSG00000133028(SCO1)	1077	178	344	0.340996
17	12992796	-	protein_coding	ENSG00000006744(ELAC2)	25270	52	1515	0.0331844
17	12994801	-	protein_coding	ENSG00000006744(ELAC2)	23265	38	663	0.0542083
17	12996607	-	protein_coding	ENSG00000006744(ELAC2)	21459	108	343	0.239468
17	16044906	+	pseudogene	ENSG00000243686(RPLP1P11)	286	5	9	0.357143
17	16068037	-	protein_coding	ENSG00000141027(NCOR1)	150149	19	155	0.109195
17	17042794	+	protein_coding	ENSG00000133030(MPRIP)	338	16	434	0.0355556
17	17187365	+	protein_coding	ENSG00000133030(MPRIP)	144909	20	74	0.212766
17	17242688	+	pseudogene	ENSG00000226359(ACTG1P24)	679	5	5	0.5
17	17681466	+	protein_coding	ENSG00000108557(RAI1)	9	6	23	0.206897
17	18264639	+	protein_coding	ENSG00000177427(MIEF2)	4043	9	133	0.0633803
17	18930771	+	protein_coding	ENSG00000141127(PRPSAP2)	90687	19	365	0.0494792
17	19343444	-	protein_coding	ENSG00000108641(B9D1)	34750	36	16	0.692308
17	19677099	+	protein_coding	ENSG00000072210(ALDH3A2)	28964	18	421	0.0410023
17	19677107	+	protein_coding	ENSG00000072210(ALDH3A2)	28972	15	448	0.0323974
17	21002702	-	protein_coding	ENSG00000124422(USP22)	41059	178	846	0.173828
17	22524058	+	Other features	.	.	19	29	0.395833
17	28345156	+	protein_coding	ENSG00000109079(TNFAIP1)	9555	21	157	0.117978
17	28368575	-	protein_coding	ENSG00000109072(VTN)	4517	8	27	0.228571
17	28372004	+	protein_coding	ENSG00000004139(SARM1)	7649	4	5	0.444444
17	28547192	-	protein_coding	ENSG00000109103(UNC119)	5440	11	118	0.0852713
17	28634069	-	protein_coding	ENSG00000007202(KIAA0100)	11386	24	458	0.0497925
17	28644137	-	protein_coding	ENSG00000007202(KIAA0100)	1318	14	360	0.0374332
17	28717363	-	protein_coding	ENSG00000109113(RAB34)	1067	14	335	0.0401146
17	28747665	+	protein_coding	ENSG00000076604(TRAF4)	3655	7	65	0.0972222
17	28898880	-	protein_coding	ENSG00000167536(DHRS13)	4200	10	280	0.0344828
17	29109949	-	protein_coding	ENSG00000196535(MYO18A)	70450	20	32	0.384615
17	30379532	+	protein_coding	ENSG00000108582(CPD)	606	10	176	0.0537634
17	35626631	+	protein_coding	ENSG00000006125(AP2B1)	48586	26	470	0.0524194
17	36989364	+	protein_coding	ENSG00000275700(AATF)	40440	27	146	0.156069
17	38322853	+	protein_coding	ENSG00000278845(MRPL45)	25831	12	295	0.0390879
17	38715657	+	protein_coding	ENSG00000275023(MLLT6)	10385	11	142	0.0718954
17	38720743	+	protein_coding	ENSG00000275023(MLLT6)	15471	11	155	0.0662651
17	39980912	+	protein_coding	ENSG00000108344(PSMD3)	106	110	611	0.152566
17	39995005	+	protein_coding	ENSG00000108344(PSMD3)	14199	27	1518	0.0174757
17	40035780	-	protein_coding	ENSG00000008838(MED24)	25436	10	358	0.0271739
17	40443828	+	protein_coding	ENSG00000141753(IGFBP4)	379	10	441	0.0221729
17	40443867	+	protein_coding	ENSG00000141753(IGFBP4)	418	9	240	0.0361446
17	41620747	-	protein_coding	ENSG00000128422(KRT17)	4096	94	1212	0.0719755
17	41757771	-	protein_coding	ENSG00000173801(JUP)	29161	14	835	0.01649
17	41818123	+	protein_coding	ENSG00000141756(FKBP10)	5444	26	527	0.0470163
17	41821766	+	protein_coding	ENSG00000141756(FKBP10)	9087	23	961	0.023374
17	41821810	+	protein_coding	ENSG00000141756(FKBP10)	9131	67	437	0.132937
17	41822452	+	protein_coding	ENSG00000141756(FKBP10)	9773	40	97	0.291971
17	41973629	+	protein_coding	ENSG00000173786(CNP)	6867	31	399	0.072093
17	41974907	+	protein_coding	ENSG00000173786(CNP)	8145	6	100	0.0566038
17	41989446	-	protein_coding	ENSG00000168259(DNAJC7)	31931	18	1025	0.0172579
17	42388396	-	protein_coding	ENSG00000168610(STAT3)	145	9	236	0.0367347
17	42833546	+	protein_coding	ENSG00000131467(PSME3)	9162	91	300	0.232737
17	43016478	-	protein_coding	ENSG00000108828(VAT1)	8646	19	1338	0.0140015
17	43022227	-	protein_coding	ENSG00000108828(VAT1)	2897	15	935	0.0157895
17	43769743	-	protein_coding	ENSG00000108861(DUSP3)	9235	15	678	0.021645
17	44321076	-	protein_coding	ENSG00000013306(SLC25A39)	3795	11	499	0.0215686
17	44323529	-	protein_coding	ENSG00000013306(SLC25A39)	1342	104	1168	0.081761
17	44323543	-	protein_coding	ENSG00000013306(SLC25A39)	1328	105	2024	0.0493189
17	44324476	-	protein_coding	ENSG00000013306(SLC25A39)	395	4	18	0.181818
17	44351399	+	protein_coding	ENSG00000030582(GRN)	6154	22	992	0.0216963
17	44352244	+	protein_coding	ENSG00000030582(GRN)	6999	41	1289	0.0308271
17	44876061	-	protein_coding	ENSG00000108883(EFTUD2)	23385	38	907	0.0402116
17	44959969	-	protein_coding	ENSG00000131094(C1QL1)	8335	31	177	0.149038
17	45112391	-	protein_coding	ENSG00000161714(PLCD3)	20964	19	445	0.0409483
17	45121114	-	protein_coding	ENSG00000161714(PLCD3)	12241	17	355	0.0456989
17	46770969	-	protein_coding	ENSG00000108379(WNT3)	62186	6	29	0.171429
17	47649978	+	protein_coding	ENSG00000108424(KPNB1)	503	43	114	0.273885
17	47649979	+	protein_coding	ENSG00000108424(KPNB1)	504	15	155	0.0882353
17	47709146	+	protein_coding	ENSG00000198933(TBKBP1)	14986	5	12	0.294118
17	47974726	+	protein_coding	ENSG00000108465(CDK5RAP3)	6917	10	13	0.434783
17	48607714	-	protein_coding	ENSG00000260027(HOXB7)	25859	5	50	0.0909091
17	49049493	+	protein_coding	ENSG00000159217(IGF2BP1)	52109	8	199	0.0386473
17	49601952	-	protein_coding	ENSG00000121067(SPOP)	76212	11	439	0.0244444
17	50056412	+	protein_coding	ENSG00000005884(ITGA3)	445	9	180	0.047619
17	50357115	+	protein_coding	ENSG00000015532(XYLT2)	10990	13	82	0.136842
17	50381888	-	protein_coding	ENSG00000108829(LRRC59)	15636	30	3142	0.00945775
17	50382204	-	protein_coding	ENSG00000108829(LRRC59)	15320	37	939	0.0379098
17	50551110	+	protein_coding	ENSG00000006282(SPATA20)	8053	133	84	0.612903
17	50699733	-	protein_coding	ENSG00000154945(ANKRD40)	8182	8	200	0.0384615
17	51166485	+	protein_coding	ENSG00000243678(NME2)	1051	1203	8485	0.124174
17	51260004	-	protein_coding	ENSG00000011258(MBTD1)	160	4	8	0.333333
17	51562240	+	Other features	.	.	15	0	1
17	56889978	-	protein_coding	ENSG00000121060(TRIM25)	24103	23	194	0.105991
17	57006347	+	protein_coding	ENSG00000121064(SCPEP1)	28219	12	387	0.0300752
17	57885861	-	protein_coding	ENSG00000180891(CUEDC1)	69552	9	71	0.1125
17	58003879	-	protein_coding	ENSG00000136450(SRSF1)	3468	111	3263	0.0328986
17	58004916	-	protein_coding	ENSG00000136450(SRSF1)	2431	24	1092	0.0215054
17	59028434	-	protein_coding	ENSG00000108395(TRIM37)	78488	7	159	0.0421687
17	62664889	+	protein_coding	ENSG00000011028(MRC2)	37220	24	544	0.0422535
17	62680895	+	protein_coding	ENSG00000011028(MRC2)	53226	12	605	0.0194489
17	62689598	+	protein_coding	ENSG00000011028(MRC2)	61929	11	482	0.0223124
17	62689599	+	protein_coding	ENSG00000011028(MRC2)	61930	322	192	0.626459
17	62692371	+	protein_coding	ENSG00000011028(MRC2)	64702	260	303	0.461812
17	64145990	+	lncRNA	ENSG00000266402(SNHG25)	54	65	2344	0.0269821
17	64662003	-	protein_coding	ENSG00000108854(SMURF2)	305	8	48	0.142857
17	66302749	+	protein_coding	ENSG00000154229(PRKCA)	137	88	232	0.275
17	66302867	+	protein_coding	ENSG00000154229(PRKCA)	255	29	130	0.18239
17	66809813	+	protein_coding	ENSG00000154229(PRKCA)	507201	9	138	0.0612245
17	68101659	+	Other features	.	.	6	3	0.666667
17	74203926	+	protein_coding	ENSG00000172809(RPL38)	345	458	18029	0.0247742
17	75063967	+	protein_coding	ENSG00000180901(KCTD2)	31393	7	98	0.0666667
17	75318971	-	protein_coding	ENSG00000177885(GRB2)	86739	163	109	0.599265
17	75568364	+	protein_coding	ENSG00000073350(LLGL2)	43285	14	16	0.466667
17	75570985	+	protein_coding	ENSG00000073350(LLGL2)	45906	9	84	0.0967742
17	75835513	-	protein_coding	ENSG00000092929(UNC13D)	9273	13	284	0.043771
17	75896788	-	protein_coding	ENSG00000141569(TRIM65)	164	8	157	0.0484848
17	76082266	-	protein_coding	ENSG00000182473(EXOC7)	39311	35	57	0.380435
17	76386505	+	protein_coding	ENSG00000176170(SPHK1)	9922	17	226	0.0699588
17	76737187	-	protein_coding	ENSG00000161547(SRSF2)	147	29	2860	0.0100381
17	76949129	+	protein_coding	ENSG00000167889(MGAT5B)	80726	19	35	0.351852
17	78174187	-	protein_coding	ENSG00000167900(TK1)	13047	102	748	0.12
17	78174393	-	protein_coding	ENSG00000167900(TK1)	12841	51	827	0.0580866
17	78223601	+	protein_coding	ENSG00000089685(BIRC5)	9416	28	1239	0.0220994
17	78224554	+	protein_coding	ENSG00000089685(BIRC5)	10369	57	2776	0.02012
17	78360533	+	lncRNA	ENSG00000266970(SOCS3-DT)	158	5	35	0.125
17	78674804	-	protein_coding	ENSG00000108669(CYTH1)	107494	59	435	0.119433
17	78676999	-	protein_coding	ENSG00000108669(CYTH1)	105299	8	200	0.0384615
17	78855679	-	protein_coding	ENSG00000035862(TIMP2)	69709	17	1291	0.0129969
17	78925290	-	protein_coding	ENSG00000035862(TIMP2)	98	12	332	0.0348837
17	78925304	-	protein_coding	ENSG00000035862(TIMP2)	84	24	532	0.0431655
17	78973115	-	protein_coding	ENSG00000108679(LGALS3BP)	6833	42	1490	0.0274151
17	79086571	+	protein_coding	ENSG00000167280(ENGASE)	11748	8	14	0.363636
17	80010590	-	protein_coding	ENSG00000167291(TBC1D16)	25283	10	85	0.105263
17	80105843	+	protein_coding	ENSG00000171298(GAA)	4288	8	157	0.0484848
17	81249929	-	protein_coding	ENSG00000157637(SLC38A10)	45619	5	18	0.217391
17	81251456	-	protein_coding	ENSG00000157637(SLC38A10)	44092	11	129	0.0785714
17	81251514	-	protein_coding	ENSG00000157637(SLC38A10)	44034	11	89	0.11
17	81511492	-	protein_coding	ENSG00000184009(ACTG1)	12356	170	8960	0.0186199
17	81550479	-	protein_coding	ENSG00000185504(FAAP100)	3483	16	124	0.114286
17	81596163	-	protein_coding	ENSG00000182446(NPLOC4)	52303	64	679	0.0861373
17	81666896	+	protein_coding	ENSG00000185298(CCDC137)	160	12	584	0.0201342
17	81707327	+	protein_coding	ENSG00000262814(MRPL12)	3961	22	2224	0.00979519
17	81843472	-	protein_coding	ENSG00000185624(P4HB)	17385	40	4129	0.00959463
17	81868432	-	protein_coding	ENSG00000141522(ARHGDIA)	2947	40	644	0.0584795
17	81868527	-	protein_coding	ENSG00000141522(ARHGDIA)	2852	29	1988	0.0143778
17	81888299	-	protein_coding	ENSG00000183684(ALYREF)	3288	40	3585	0.0110345
17	81934954	-	protein_coding	ENSG00000183010(PYCR1)	7459	21	712	0.0286494
17	81935095	-	protein_coding	ENSG00000183010(PYCR1)	7318	21	462	0.0434783
17	82019194	-	protein_coding	ENSG00000169689(CENPX)	4914	32	1334	0.0234261
17	82036053	-	protein_coding	ENSG00000169738(DCXR)	1657	25	1498	0.016415
17	82237888	+	protein_coding	ENSG00000141526(SLC16A3)	19955	116	1651	0.065648
17	82242296	+	protein_coding	ENSG00000141526(SLC16A3)	24363	10	27	0.27027
17	82418506	+	protein_coding	ENSG00000169660(HEXD)	189	5	24	0.172414
17	82418518	+	protein_coding	ENSG00000169660(HEXD)	201	4	10	0.285714
17	82418533	-	protein_coding	ENSG00000181396(OGFOD3)	105	6	66	0.0833333
17	82418549	+	protein_coding	ENSG00000169660(HEXD)	232	17	19	0.472222
17	82726912	+	protein_coding	ENSG00000141560(FN3KRP)	10207	11	275	0.0384615
17	82735541	+	Other features	.	.	7	63	0.1
18	670713	+	protein_coding	ENSG00000176890(TYMS)	13061	23	575	0.0384615
18	3602113	+	Other features	ENSG00000177337(DLGAP1-AS1)	.	8	13	0.380952
18	9614639	-	protein_coding	ENSG00000154845(PPP4R1)	602	4	16	0.2
18	21704597	-	protein_coding	ENSG00000158201(ABHD3)	184	5	48	0.0943396
18	21704630	-	protein_coding	ENSG00000158201(ABHD3)	151	9	168	0.0508475
18	21741439	+	protein_coding	ENSG00000101752(MIB1)	36483	9	47	0.160714
18	21741461	+	protein_coding	ENSG00000101752(MIB1)	36505	8	61	0.115942
18	24118132	+	protein_coding	ENSG00000168234(TTC39C)	125360	8	221	0.0349345
18	36180173	-	lncRNA	ENSG00000260552(COSMOC)	7303	121	115	0.512712
18	48859708	+	protein_coding	ENSG00000134030(CTIF)	320678	5	54	0.0847458
18	48862476	+	protein_coding	ENSG00000134030(CTIF)	323446	6	74	0.075
18	49286597	-	protein_coding	ENSG00000141627(DYM)	174751	12	159	0.0701754
18	49492380	-	protein_coding	ENSG00000265681(RPL17)	129	24	563	0.0408859
18	49492393	-	protein_coding	ENSG00000265681(RPL17)	116	15	536	0.0272232
18	50458525	+	pseudogene	ENSG00000239780(RPLP0P11)	639	4	5	0.444444
18	58044416	+	protein_coding	ENSG00000049759(NEDD4L)	191	8	32	0.2
18	59345934	-	protein_coding	ENSG00000074695(LMAN1)	13332	191	561	0.253989
18	68642640	-	Other features	.	.	4	0	1
18	79988403	-	protein_coding	ENSG00000141759(TXNL4A)	45547	20	592	0.0326797
19	281223	-	protein_coding	ENSG00000141934(PLPP2)	10181	17	1120	0.0149516
19	562548	-	lncRNA	ENSG00000267751(BSG-AS1)	9681	4	11	0.266667
19	579647	+	protein_coding	ENSG00000172270(BSG)	8371	170	6989	0.0237463
19	583207	+	protein_coding	ENSG00000172270(BSG)	11931	78	4548	0.0168612
19	590078	+	protein_coding	ENSG00000099822(HCN2)	198	21	120	0.148936
19	680333	+	protein_coding	ENSG00000070404(FSTL3)	3942	14	660	0.0207715
19	682902	+	protein_coding	ENSG00000070404(FSTL3)	6511	24	1074	0.0218579
19	1046979	+	protein_coding	ENSG00000064687(ABCA7)	6983	8	36	0.181818
19	1065440	+	protein_coding	ENSG00000064687(ABCA7)	25444	7	156	0.0429448
19	1091818	-	protein_coding	ENSG00000099817(POLR2E)	3563	84	1679	0.0476461
19	1123990	-	protein_coding	ENSG00000064932(SBNO2)	50279	13	205	0.059633
19	1244556	+	protein_coding	ENSG00000099624(ATP5F1D)	2811	88	874	0.0914761
19	1244579	+	protein_coding	ENSG00000099624(ATP5F1D)	2834	25	1179	0.0207641
19	1278959	+	protein_coding	ENSG00000228300(FAM174C)	3430	17	1237	0.0135566
19	1370785	+	protein_coding	ENSG00000160953(PWWP3A)	16075	9	129	0.0652174
19	1393465	+	protein_coding	ENSG00000115286(NDUFS7)	9939	14	2	0.875
19	1474376	-	protein_coding	ENSG00000119559(C19orf25)	4844	10	148	0.0632911
19	1497279	+	protein_coding	ENSG00000115255(REEP6)	6114	11	21	0.34375
19	1584658	-	protein_coding	ENSG00000071655(MBD3)	8208	18	958	0.0184426
19	2015365	-	protein_coding	ENSG00000133243(BTBD2)	19517	7	167	0.0402299
19	2050804	-	protein_coding	ENSG00000099875(MKNK2)	441	26	353	0.0686016
19	2151491	-	protein_coding	ENSG00000065000(AP3D1)	12978	13	428	0.0294785
19	2231271	+	protein_coding	ENSG00000104885(DOT1L)	67339	9	35	0.204545
19	2271920	+	protein_coding	ENSG00000104904(OAZ1)	2412	124	4659	0.0259252
19	3029058	-	protein_coding	ENSG00000065717(TLE2)	18578	13	36	0.265306
19	3053908	-	protein_coding	ENSG00000104964(TLE5)	9200	50	1846	0.0263713
19	3062234	-	protein_coding	ENSG00000104964(TLE5)	874	142	2271	0.0588479
19	3204605	+	protein_coding	ENSG00000125912(NCLN)	19043	13	288	0.0431894
19	3543648	-	protein_coding	ENSG00000161091(MFSD12)	30643	19	80	0.191919
19	3544203	-	protein_coding	ENSG00000161091(MFSD12)	30088	39	338	0.103448
19	3546280	-	protein_coding	ENSG00000161091(MFSD12)	28011	52	692	0.0698925
19	3573235	+	protein_coding	ENSG00000064961(HMG20B)	459	14	103	0.119658
19	3785066	-	protein_coding	ENSG00000007264(MATK)	17064	8	147	0.0516129
19	3958525	-	protein_coding	ENSG00000167657(DAPK3)	12599	10	447	0.0218818
19	3977493	-	protein_coding	ENSG00000167658(EEF2)	7971	90	7461	0.011919
19	3978110	-	protein_coding	ENSG00000167658(EEF2)	7354	39	5349	0.00723831
19	4013022	+	protein_coding	ENSG00000105229(PIAS4)	5287	26	203	0.113537
19	4090630	-	protein_coding	ENSG00000126934(MAP2K2)	33493	24	1267	0.0185902
19	4174492	-	protein_coding	ENSG00000077463(SIRT6)	8075	7	63	0.1
19	4446055	-	protein_coding	ENSG00000167671(UBXN6)	11740	11	505	0.0213178
19	4657676	-	protein_coding	ENSG00000074842(MYDGF)	12687	34	1252	0.0264386
19	4657855	-	protein_coding	ENSG00000074842(MYDGF)	12508	11	419	0.0255814
19	4724117	+	Other features	.	.	7	29	0.194444
19	4724118	+	Other features	.	.	8	29	0.216216
19	5678458	-	protein_coding	ENSG00000174917(MICOS13)	2059	29	964	0.0292044
19	5678593	-	protein_coding	ENSG00000174917(MICOS13)	1924	67	636	0.0953058
19	5690459	+	protein_coding	ENSG00000130255(RPL36)	15513	11	150	0.068323
19	5691759	+	protein_coding	ENSG00000130255(RPL36)	16813	15	565	0.0258621
19	5719825	-	protein_coding	ENSG00000196365(LONP1)	748	9	110	0.0756303
19	6416624	-	protein_coding	ENSG00000088247(KHSRP)	8188	26	1818	0.0140998
19	6456435	-	protein_coding	ENSG00000125648(SLC25A23)	8769	11	468	0.0229645
19	6742998	+	protein_coding	ENSG00000125733(TRIP10)	5074	19	414	0.0438799
19	7477059	-	protein_coding	ENSG00000104883(PEX11G)	20391	4	6	0.4
19	7555260	+	protein_coding	ENSG00000032444(PNPLA6)	21257	10	347	0.0280112
19	7555275	+	protein_coding	ENSG00000032444(PNPLA6)	21272	62	288	0.177143
19	7912693	+	protein_coding	ENSG00000076984(MAP2K7)	8851	22	255	0.0794224
19	7926719	-	protein_coding	ENSG00000104980(TIMM44)	16949	16	256	0.0588235
19	8302871	-	protein_coding	ENSG00000167775(CD320)	5488	20	1021	0.0192123
19	8421943	+	protein_coding	ENSG00000099785(MARCHF2)	8674	5	46	0.0980392
19	8485757	+	protein_coding	ENSG00000099783(HNRNPM)	40991	18	917	0.0192513
19	10252678	+	protein_coding	ENSG00000105364(MRPL4)	778	19	1064	0.0175439
19	10353184	-	protein_coding	ENSG00000105397(TYK2)	27425	5	12	0.294118
19	10356583	-	protein_coding	ENSG00000105397(TYK2)	24026	10	170	0.0555556
19	10393140	-	protein_coding	ENSG00000105401(CDC37)	26982	63	2965	0.0208058
19	10575008	-	protein_coding	ENSG00000129354(AP1M2)	12308	26	545	0.0455342
19	10832631	-	protein_coding	ENSG00000099203(TMED1)	3688	9	165	0.0517241
19	11033457	+	protein_coding	ENSG00000127616(SMARCA4)	72526	13	689	0.0185185
19	11193704	-	protein_coding	ENSG00000197256(KANK2)	4088	7	124	0.0534351
19	11400066	-	protein_coding	ENSG00000205517(RGL3)	19263	6	30	0.166667
19	11406570	-	protein_coding	ENSG00000205517(RGL3)	12759	6	5	0.545455
19	12649169	-	protein_coding	ENSG00000104774(MAN2B1)	17574	7	124	0.0534351
19	12696367	-	protein_coding	ENSG00000132004(FBXW9)	265	6	11	0.352941
19	12747244	+	protein_coding	ENSG00000198356(GET3)	10106	13	707	0.0180556
19	12796969	-	protein_coding	ENSG00000167815(PRDX2)	4832	35	3150	0.010989
19	12800286	-	protein_coding	ENSG00000167815(PRDX2)	1515	32	3059	0.0103526
19	12881368	-	protein_coding	ENSG00000105612(DNASE2)	228	30	751	0.0384123
19	12896017	+	protein_coding	ENSG00000105607(GCDH)	4858	47	43	0.522222
19	12922480	-	protein_coding	ENSG00000179115(FARSA)	11558	7	137	0.0486111
19	12944317	+	protein_coding	ENSG00000179218(CALR)	5740	28	1576	0.0174564
19	13107849	-	protein_coding	ENSG00000104907(TRMT1)	9719	10	151	0.0621118
19	13118372	+	protein_coding	ENSG00000160877(NACC1)	1511	6	99	0.0571429
19	13135825	+	protein_coding	ENSG00000160877(NACC1)	18964	15	556	0.0262697
19	13138965	+	protein_coding	ENSG00000160877(NACC1)	22104	39	508	0.071298
19	13778239	+	protein_coding	ENSG00000104979(C19orf53)	3784	23	1792	0.0126722
19	13930522	+	protein_coding	ENSG00000132024(CC2D1A)	24322	8	146	0.0519481
19	14071300	+	Other features	.	.	19	1443	0.0129959
19	14071304	+	Other features	.	.	34	1409	0.023562
19	14089965	-	protein_coding	ENSG00000141858(SAMD1)	1072	6	74	0.075
19	14117619	-	protein_coding	ENSG00000072062(PRKACA)	466	19	451	0.0404255
19	14463871	+	protein_coding	ENSG00000123143(PKN1)	30819	12	532	0.0220588
19	14463966	+	protein_coding	ENSG00000123143(PKN1)	30914	18	512	0.0339623
19	14480414	-	protein_coding	ENSG00000123159(GIPC1)	15736	261	674	0.279144
19	14482858	-	protein_coding	ENSG00000123159(GIPC1)	13292	10	24	0.294118
19	14566163	-	protein_coding	ENSG00000099795(NDUFB7)	5904	34	673	0.0480905
19	14566839	-	protein_coding	ENSG00000099795(NDUFB7)	5228	903	1111	0.448361
19	15123441	-	protein_coding	ENSG00000105135(ILVBL)	2346	28	376	0.0693069
19	15264627	-	protein_coding	ENSG00000141867(BRD4)	67919	9	234	0.037037
19	15425616	-	protein_coding	ENSG00000011451(WIZ)	24341	24	83	0.224299
19	15428495	-	protein_coding	ENSG00000011451(WIZ)	21462	13	104	0.111111
19	15429589	-	protein_coding	ENSG00000011451(WIZ)	20368	28	146	0.16092
19	16077556	+	protein_coding	ENSG00000167460(TPM4)	10536	9	13	0.409091
19	16132672	+	protein_coding	ENSG00000167461(RAB8A)	20784	12	511	0.0229446
19	17236011	-	protein_coding	ENSG00000160113(NR2F6)	9909	17	722	0.0230041
19	17403109	-	protein_coding	ENSG00000130303(BST2)	2522	12	595	0.0197694
19	17403138	-	protein_coding	ENSG00000130303(BST2)	2493	20	1261	0.0156128
19	17555935	+	protein_coding	ENSG00000130309(COLGALT1)	287	29	725	0.0384615
19	17580849	+	protein_coding	ENSG00000130309(COLGALT1)	25201	21	1604	0.0129231
19	17581639	+	protein_coding	ENSG00000130309(COLGALT1)	25991	67	335	0.166667
19	17933302	+	protein_coding	ENSG00000007080(CCDC124)	288	5	11	0.3125
19	18169404	+	protein_coding	ENSG00000105647(PIK3R2)	16242	40	164	0.196078
19	18169405	+	protein_coding	ENSG00000105647(PIK3R2)	16243	64	138	0.316832
19	18169578	+	protein_coding	ENSG00000105647(PIK3R2)	16416	31	117	0.209459
19	18169791	+	protein_coding	ENSG00000105647(PIK3R2)	16629	12	634	0.0185759
19	18177233	+	protein_coding	ENSG00000216490(IFI30)	4072	49	1828	0.0261055
19	18434304	+	protein_coding	ENSG00000130511(SSBP4)	15441	46	112	0.291139
19	18443303	-	protein_coding	ENSG00000105656(ELL)	78814	6	42	0.125
19	18538229	-	protein_coding	ENSG00000105701(FKBP8)	5849	39	1013	0.0370722
19	18538334	-	protein_coding	ENSG00000105701(FKBP8)	5744	26	835	0.0301974
19	18539574	-	protein_coding	ENSG00000105701(FKBP8)	4504	40	1486	0.0262123
19	18541924	-	protein_coding	ENSG00000105701(FKBP8)	2154	52	1875	0.026985
19	18568621	+	protein_coding	ENSG00000105700(KXD1)	10860	137	907	0.131226
19	18592219	+	protein_coding	ENSG00000006015(REX1BD)	3535	7	126	0.0526316
19	18598463	-	protein_coding	ENSG00000006016(CRLF1)	9279	29	683	0.0407303
19	18907596	-	protein_coding	ENSG00000105669(COPE)	11792	18	9	0.666667
19	18928283	+	protein_coding	ENSG00000105671(DDX49)	8579	13	377	0.0333333
19	19356030	+	protein_coding	ENSG00000129933(MAU2)	35202	25	107	0.189394
19	19506162	+	protein_coding	ENSG00000167491(GATAD2A)	120337	16	471	0.0328542
19	19528017	+	protein_coding	ENSG00000186010(NDUFA13)	12282	76	2854	0.0259386
19	19643601	-	protein_coding	ENSG00000089639(GMIP)	57	6	7	0.461538
19	19649912	-	protein_coding	ENSG00000105726(ATP13A1)	13765	14	289	0.0462046
19	19663425	-	protein_coding	ENSG00000105726(ATP13A1)	252	16	56	0.222222
19	29615305	+	protein_coding	ENSG00000105171(POP4)	9023	13	212	0.0577778
19	29942324	+	protein_coding	ENSG00000105176(URI1)	18681	22	89	0.198198
19	29956807	-	pseudogene	ENSG00000242100(RPL9P32)	182	6	14	0.3
19	33205814	+	protein_coding	ENSG00000130881(LRP3)	28212	10	179	0.0529101
19	33387377	-	protein_coding	ENSG00000124299(PEPD)	134447	17	263	0.0607143
19	33478087	-	protein_coding	ENSG00000124299(PEPD)	43737	14	245	0.0540541
19	34428445	+	protein_coding	ENSG00000126261(UBA2)	94	10	389	0.0250627
19	35383811	+	pseudogene	ENSG00000268222(EEF1A1P7)	1640	5	19	0.208333
19	35622918	+	protein_coding	ENSG00000249115(HAUS5)	10184	9	82	0.0989011
19	35868661	+	protein_coding	ENSG00000105290(APLP1)	763	23	81	0.221154
19	38950203	-	protein_coding	ENSG00000269190(FBXO17)	25540	6	80	0.0697674
19	39381108	+	protein_coding	ENSG00000179134(SAMD4B)	38688	7	175	0.0384615
19	39489944	+	protein_coding	ENSG00000105197(TIMM50)	9533	49	70	0.411765
19	39974365	+	protein_coding	ENSG00000013275(PSMC4)	3201	38	771	0.0469716
19	40233078	-	protein_coding	ENSG00000105221(AKT2)	52459	13	179	0.0677083
19	40233245	-	protein_coding	ENSG00000105221(AKT2)	52292	9	151	0.05625
19	40279384	-	protein_coding	ENSG00000105221(AKT2)	6153	11	5	0.6875
19	40367744	+	protein_coding	ENSG00000105223(PLD3)	19289	88	118	0.427184
19	40374515	+	protein_coding	ENSG00000105223(PLD3)	26060	11	214	0.0488889
19	40605137	+	protein_coding	ENSG00000090006(LTBP4)	12255	17	40	0.298246
19	40667583	-	protein_coding	ENSG00000105245(NUMBL)	23390	6	75	0.0740741
19	40705367	-	protein_coding	ENSG00000123815(COQ8B)	20418	79	132	0.374408
19	40800625	+	protein_coding	ENSG00000269858(EGLN2)	1630	14	396	0.0341463
19	40800637	+	protein_coding	ENSG00000269858(EGLN2)	1642	18	438	0.0394737
19	40801151	+	protein_coding	ENSG00000269858(EGLN2)	2156	18	374	0.0459184
19	41306520	+	protein_coding	ENSG00000105323(HNRNPUL1)	44025	10	380	0.025641
19	41432260	-	protein_coding	ENSG00000105341(DMAC2)	8458	10	161	0.0584795
19	41438309	-	protein_coding	ENSG00000105341(DMAC2)	2409	19	112	0.145038
19	41438376	-	protein_coding	ENSG00000105341(DMAC2)	2342	6	107	0.0530973
19	41869138	+	protein_coding	ENSG00000105372(RPS19)	8884	420	19875	0.0206948
19	43592497	-	protein_coding	ENSG00000167378(IRGQ)	3638	11	32	0.255814
19	44748915	+	protein_coding	ENSG00000069399(BCL3)	1211	21	168	0.111111
19	44820969	+	protein_coding	ENSG00000187244(BCAM)	11899	7	133	0.05
19	44871926	+	protein_coding	ENSG00000130202(NECTIN2)	25752	284	99	0.741514
19	44891569	+	protein_coding	ENSG00000130204(TOMM40)	1001	27	1938	0.0137405
19	44991294	+	protein_coding	ENSG00000104853(CLPTM1)	36710	10	176	0.0537634
19	44992798	+	protein_coding	ENSG00000104853(CLPTM1)	38214	9	122	0.0687023
19	45145773	+	protein_coding	ENSG00000104866(PPP1R37)	54378	5	28	0.151515
19	45294434	+	protein_coding	ENSG00000007047(MARK4)	215147	5	49	0.0925926
19	45350579	-	protein_coding	ENSG00000104884(ERCC2)	20340	6	60	0.0909091
19	45835202	-	protein_coding	ENSG00000125755(SYMPK)	27993	6	87	0.0645161
19	45884711	-	protein_coding	ENSG00000170604(IRF2BP1)	1431	12	292	0.0394737
19	46609461	+	protein_coding	ENSG00000160014(CALM3)	8388	8	48	0.142857
19	47476628	-	protein_coding	ENSG00000118162(KPTN)	7638	6	42	0.125
19	47487780	-	protein_coding	ENSG00000105402(NAPA)	27312	7	167	0.0402299
19	47716657	+	protein_coding	ENSG00000024422(EHD2)	3236	10	168	0.0561798
19	47755410	+	protein_coding	ENSG00000105373(NOP53)	9865	17	536	0.0307414
19	48330343	+	protein_coding	ENSG00000142227(EMP3)	8835	37	1545	0.0233881
19	48452782	+	protein_coding	ENSG00000105447(GRWD1)	6942	14	620	0.022082
19	48615902	-	protein_coding	ENSG00000063177(RPL18)	3283	86	11538	0.00739849
19	48729371	-	protein_coding	ENSG00000105538(RASIP1)	11240	13	562	0.0226087
19	48922459	+	protein_coding	ENSG00000104805(NUCB1)	22148	31	1040	0.0289449
19	48922600	+	protein_coding	ENSG00000104805(NUCB1)	22289	6	63	0.0869565
19	48922981	+	protein_coding	ENSG00000104805(NUCB1)	22670	21	657	0.0309735
19	48966661	+	protein_coding	ENSG00000087086(FTL)	1353	214	12132	0.0173335
19	49461653	+	protein_coding	ENSG00000161618(ALDH16A1)	8429	5	31	0.138889
19	49464685	+	protein_coding	ENSG00000161618(ALDH16A1)	11461	19	118	0.138686
19	49851201	+	protein_coding	ENSG00000104960(PTOV1)	467	9	273	0.0319149
19	49873200	-	protein_coding	ENSG00000204673(AKT1S1)	5260	14	717	0.0191518
19	49874778	-	protein_coding	ENSG00000204673(AKT1S1)	3682	9	7	0.5625
19	50482504	+	protein_coding	ENSG00000161671(EMC10)	6105	18	165	0.0983607
19	51104462	-	protein_coding	ENSG00000142544(CTU1)	3948	12	267	0.0430108
19	51354258	-	protein_coding	ENSG00000105379(ETFB)	12131	46	2102	0.0214153
19	52143040	+	lncRNA	ENSG00000268458	415	6	15	0.285714
19	54174067	-	protein_coding	ENSG00000125505(MBOAT7)	15816	27	690	0.0376569
19	54174338	-	protein_coding	ENSG00000125505(MBOAT7)	15545	15	303	0.0471698
19	54192316	+	protein_coding	ENSG00000170892(TSEN34)	2379	89	1059	0.0775261
19	54206460	+	protein_coding	ENSG00000170889(RPS9)	5652	97	13950	0.00690539
19	55383848	-	protein_coding	ENSG00000233493(TMEM238)	445	399	42	0.904762
19	55383978	-	protein_coding	ENSG00000233493(TMEM238)	315	10	264	0.0364963
19	55386652	+	protein_coding	ENSG00000108107(RPL28)	721	52	7853	0.00657811
19	55453087	-	protein_coding	ENSG00000063241(ISOC2)	9257	8	95	0.0776699
19	55453098	-	protein_coding	ENSG00000063241(ISOC2)	9246	20	334	0.0564972
19	55453234	-	protein_coding	ENSG00000063241(ISOC2)	9110	231	1348	0.146295
19	55641180	+	protein_coding	ENSG00000213015(ZNF580)	6165	64	412	0.134454
19	55689882	+	protein_coding	ENSG00000063245(EPN1)	14657	12	640	0.0184049
19	57302178	+	Other features	.	.	11	17	0.392857
19	58392972	+	protein_coding	ENSG00000083845(RPS5)	6573	5	29	0.147059
19	58408879	+	protein_coding	ENSG00000171574(ZNF584)	7376	6	45	0.117647
19	58408999	+	protein_coding	ENSG00000171574(ZNF584)	7496	8	19	0.296296
19	58548543	+	protein_coding	ENSG00000130726(TRIM28)	4480	15	1011	0.0146199
19	58549490	+	protein_coding	ENSG00000130726(TRIM28)	5427	19	346	0.0520548
19	58549491	+	protein_coding	ENSG00000130726(TRIM28)	5428	138	219	0.386555
19	58583513	+	pseudogene	ENSG00000213753(CENPBD2P)	10011	47	101	0.317568
2	1632859	-	protein_coding	ENSG00000130508(PXDN)	111994	31	943	0.0318275
2	1633270	-	protein_coding	ENSG00000130508(PXDN)	111583	23	1171	0.019263
2	1649290	-	protein_coding	ENSG00000130508(PXDN)	95563	456	968	0.320225
2	1649445	-	protein_coding	ENSG00000130508(PXDN)	95408	29	663	0.0419075
2	1654420	-	protein_coding	ENSG00000130508(PXDN)	90433	14	843	0.0163361
2	3575292	+	protein_coding	ENSG00000171863(RPS7)	33	23	890	0.0251917
2	9207024	+	protein_coding	ENSG00000151693(ASAP2)	260	5	21	0.192308
2	10443719	-	protein_coding	ENSG00000115758(ODC1)	4609	94	5965	0.0155141
2	11351726	+	pseudogene	ENSG00000226961(PPIAP60)	100	5	9	0.357143
2	20239675	-	Other features	.	.	7	62	0.101449
2	24793164	-	protein_coding	ENSG00000184924(PTRHD1)	228	16	861	0.018244
2	26386372	+	protein_coding	ENSG00000138018(SELENOI)	77826	10	403	0.0242131
2	26779081	+	protein_coding	ENSG00000213699(SLC35F6)	14798	13	85	0.132653
2	27217428	+	protein_coding	ENSG00000084774(CAD)	60	6	44	0.12
2	27233405	+	protein_coding	ENSG00000084774(CAD)	16037	41	225	0.154135
2	27409491	-	protein_coding	ENSG00000115241(PPM1G)	101	123	603	0.169421
2	28783915	+	protein_coding	ENSG00000213639(PPP1CB)	32276	192	1435	0.118009
2	32947248	+	protein_coding	ENSG00000049323(LTBP1)	296	12	10	0.545455
2	36510009	+	protein_coding	ENSG00000150938(CRIM1)	154232	10	325	0.0298507
2	38681295	+	protein_coding	ENSG00000143891(GALM)	15215	46	174	0.209091
2	41850255	-	pseudogene	ENSG00000236533(RPS12P4)	347	8	7	0.533333
2	42048379	+	protein_coding	ENSG00000162878(PKDCC)	359	20	90	0.181818
2	46297466	+	protein_coding	ENSG00000116016(EPAS1)	3800	13	515	0.0246212
2	46904392	-	protein_coding	ENSG00000180398(MCFD2)	37464	140	132	0.514706
2	46907840	-	protein_coding	ENSG00000180398(MCFD2)	34016	32	485	0.0618956
2	54115561	+	protein_coding	ENSG00000170634(ACYP2)	144724	7	43	0.14
2	54954365	-	Other features	.	.	3	1	0.75
2	55049791	-	protein_coding	ENSG00000115310(RTN4)	62831	26	1089	0.0233184
2	61178232	+	pseudogene	ENSG00000173209(AHSA2P)	815	5	46	0.0980392
2	69112440	+	protein_coding	ENSG00000169604(ANTXR1)	99265	4	10	0.285714
2	69246032	+	protein_coding	ENSG00000169604(ANTXR1)	232857	30	530	0.0535714
2	70253971	-	pseudogene	ENSG00000231414(RPL39P15)	40	4	4	0.5
2	74369422	-	protein_coding	ENSG00000204843(DCTN1)	22666	38	370	0.0931373
2	74422171	+	protein_coding	ENSG00000005448(WDR54)	494	10	298	0.0324675
2	74424909	+	protein_coding	ENSG00000005448(WDR54)	3232	11	295	0.0359477
2	74493020	+	protein_coding	ENSG00000115282(TTC31)	9948	12	10	0.545455
2	74527483	-	protein_coding	ENSG00000115307(AUP1)	2278	22	1376	0.0157368
2	84906670	+	protein_coding	ENSG00000034510(TMSB10)	1015	23	1654	0.013715
2	84971303	+	protein_coding	ENSG00000176407(KCMF1)	211	11	291	0.0364238
2	85398745	-	protein_coding	ENSG00000042493(CAPG)	19688	17	272	0.0588235
2	86137837	+	protein_coding	ENSG00000132300(PTCD3)	31615	10	386	0.0252525
2	86166544	-	protein_coding	ENSG00000132305(IMMT)	28929	13	688	0.0185449
2	95385171	+	protein_coding	ENSG00000115041(KCNIP3)	87845	5	29	0.147059
2	96185153	-	protein_coding	ENSG00000084090(STARD7)	23675	17	888	0.0187845
2	96208293	-	protein_coding	ENSG00000084090(STARD7)	535	12	691	0.0170697
2	96283915	-	protein_coding	ENSG00000144028(SNRNP200)	37357	39	474	0.0760234
2	96304866	-	protein_coding	ENSG00000144028(SNRNP200)	16406	12	604	0.0194805
2	96832830	+	protein_coding	ENSG00000168763(CNNM3)	16586	25	119	0.173611
2	96839557	-	protein_coding	ENSG00000163126(ANKRD23)	18378	5	8	0.384615
2	97663747	-	protein_coding	ENSG00000115073(ACTR1B)	298	4	9	0.307692
2	101006418	+	protein_coding	ENSG00000071082(RPL31)	4190	46	2319	0.0194503
2	101274636	-	protein_coding	ENSG00000163162(RNF149)	34066	5	31	0.138889
2	112520334	+	protein_coding	ENSG00000114999(TTL)	38179	6	63	0.0869565
2	112645651	-	lncRNA	ENSG00000237753(SLC20A1-DT)	70	5	51	0.0892857
2	119372426	+	protein_coding	ENSG00000155368(DBI)	5503	217	1096	0.16527
2	121229458	+	Other features	.	.	7	0	1
2	129496427	+	pseudogene	ENSG00000233428(PPIAP65)	131	7	15	0.318182
2	151796943	-	protein_coding	ENSG00000162980(ARL5A)	31550	40	65	0.380952
2	158666427	+	protein_coding	ENSG00000144283(PKP4)	209476	10	309	0.031348
2	172427908	+	protein_coding	ENSG00000091409(ITGA6)	555	10	93	0.0970874
2	173575417	-	pseudogene	ENSG00000237016	925	9	21	0.3
2	174682843	-	protein_coding	ENSG00000115935(WIPF1)	74	32	145	0.180791
2	176136795	-	lncRNA	ENSG00000237380(HOXD-AS2)	304	4	1	0.8
2	176201018	-	pseudogene	ENSG00000218175	235	4	2	0.666667
2	180873303	-	pseudogene	ENSG00000226564(FTH1P20)	112	6	3	0.666667
2	181916261	+	protein_coding	ENSG00000138434(ITPRID2)	24532	24	248	0.0882353
2	182777909	+	protein_coding	ENSG00000077232(DNAJC10)	61655	11	141	0.0723684
2	186587930	-	Other features	.	.	15	1	0.9375
2	186587933	-	Other features	.	.	14	1	0.933333
2	190881062	+	protein_coding	ENSG00000115419(GLS)	242	8	240	0.0322581
2	202635548	+	protein_coding	ENSG00000138439(FAM117B)	580	8	56	0.125
2	203773102	-	pseudogene	ENSG00000213925(NPM1P33)	401	5	14	0.263158
2	215384862	-	protein_coding	ENSG00000115414(FN1)	51212	8	227	0.0340426
2	215404498	-	protein_coding	ENSG00000115414(FN1)	31576	11	252	0.0418251
2	216113060	+	protein_coding	ENSG00000079246(XRCC5)	5597	73	1450	0.0479317
2	217803140	-	protein_coding	ENSG00000079308(TNS1)	230843	6	45	0.117647
2	218346196	+	protein_coding	ENSG00000127838(PNKD)	76546	26	55	0.320988
2	219219436	-	protein_coding	ENSG00000198925(ATG9A)	10282	7	142	0.0469799
2	219542041	-	protein_coding	ENSG00000123989(CHPF)	1769	13	64	0.168831
2	219565483	-	protein_coding	ENSG00000124006(OBSL1)	6377	17	527	0.03125
2	219575420	+	protein_coding	ENSG00000123999(INHA)	6259	8	130	0.057971
2	221371137	-	lncRNA	ENSG00000290000	1562	4	0	1
2	222642876	-	protein_coding	ENSG00000116120(FARSB)	13217	18	787	0.0223602
2	227164746	+	protein_coding	ENSG00000169031(COL4A3)	123	7	34	0.170732
2	230713011	+	protein_coding	ENSG00000135932(CAB39)	170	8	256	0.030303
2	230878260	+	protein_coding	ENSG00000135916(ITM2C)	13622	9	139	0.0608108
2	231198804	+	protein_coding	ENSG00000135931(ARMC9)	259	22	15	0.594595
2	232459158	+	protein_coding	ENSG00000163295(ALPI)	3034	52	3168	0.0161491
2	232459181	+	protein_coding	ENSG00000163295(ALPI)	3057	13	693	0.0184136
2	232459695	+	protein_coding	ENSG00000163295(ALPI)	3571	60	3459	0.0170503
2	232522104	+	protein_coding	ENSG00000237412(PRSS56)	1717	105	1169	0.0824176
2	232523776	+	protein_coding	ENSG00000237412(PRSS56)	3389	66	4169	0.0155844
2	232523779	+	protein_coding	ENSG00000237412(PRSS56)	3392	49	4326	0.0112
2	232523961	+	protein_coding	ENSG00000237412(PRSS56)	3574	59	226	0.207018
2	235494372	+	protein_coding	ENSG00000157985(AGAP1)	330	28	98	0.222222
2	237943626	+	Other features	.	.	9	0	1
2	237943629	+	Other features	.	.	9	0	1
2	238239427	-	protein_coding	ENSG00000144485(HES6)	1236	10	14	0.416667
2	240131007	-	protein_coding	ENSG00000172428(COPS9)	5801	46	2333	0.0193359
2	240467014	+	protein_coding	ENSG00000063660(GPC1)	31352	5	48	0.0943396
2	240467029	+	protein_coding	ENSG00000063660(GPC1)	31367	7	29	0.194444
2	240467440	+	protein_coding	ENSG00000063660(GPC1)	31778	12	154	0.0722892
2	240578307	+	protein_coding	ENSG00000142327(RNPEPL1)	12504	11	125	0.0808824
2	240598958	+	protein_coding	ENSG00000142330(CAPN10)	12225	10	74	0.119048
2	241229433	-	protein_coding	ENSG00000115677(HDLBP)	87629	102	1465	0.0650925
2	241262786	-	protein_coding	ENSG00000115677(HDLBP)	54276	21	1111	0.0185512
2	241373225	+	protein_coding	ENSG00000006607(FARP2)	16941	16	49	0.246154
2	241687281	+	protein_coding	ENSG00000168395(ING5)	197	7	97	0.0673077
20	354109	+	protein_coding	ENSG00000125841(NRSN2)	7328	23	384	0.0565111
20	408697	+	protein_coding	ENSG00000125826(RBCK1)	1200	10	190	0.05
20	647689	-	protein_coding	ENSG00000271303(SRXN1)	5512	14	517	0.0263653
20	1369999	-	protein_coding	ENSG00000088832(FKBP1A)	23166	9	199	0.0432692
20	2463094	-	protein_coding	ENSG00000125835(SNRPB)	7760	24	893	0.0261723
20	2658689	-	protein_coding	ENSG00000101365(IDH3B)	5531	16	324	0.0470588
20	2660031	-	protein_coding	ENSG00000101365(IDH3B)	4189	27	846	0.0309278
20	3038500	+	protein_coding	ENSG00000132670(PTPRA)	165081	12	68	0.15
20	3572852	+	protein_coding	ENSG00000088812(ATRN)	101835	8	109	0.0683761
20	3785731	-	protein_coding	ENSG00000125817(CENPB)	1010	25	914	0.0266241
20	3785782	-	protein_coding	ENSG00000125817(CENPB)	959	47	578	0.0752
20	3866766	+	protein_coding	ENSG00000088888(MAVS)	19968	11	44	0.2
20	4024587	+	Other features	.	.	29	2287	0.0125216
20	4699262	+	protein_coding	ENSG00000171867(PRNP)	12913	23	449	0.0487288
20	6006195	+	protein_coding	ENSG00000088766(CRLS1)	103	19	607	0.0303514
20	6006196	+	protein_coding	ENSG00000088766(CRLS1)	104	14	627	0.0218409
20	6678956	-	Other features	.	.	6	0	1
20	6767866	+	protein_coding	ENSG00000125845(BMP2)	181	5	47	0.0961538
20	18782812	-	pseudogene	ENSG00000233324(EEF1A1P34)	879	3	0	1
20	21166165	-	lncRNA	ENSG00000232712(KIZ-AS1)	52125	12	137	0.0805369
20	31569349	+	protein_coding	ENSG00000101294(HM13)	54940	13	581	0.0218855
20	31739413	+	protein_coding	ENSG00000088325(TPX2)	143	17	882	0.0189099
20	32166424	+	protein_coding	ENSG00000101337(TM9SF4)	56711	13	240	0.0513834
20	32333659	+	protein_coding	ENSG00000101350(KIF3B)	56009	9	151	0.05625
20	32429429	+	protein_coding	ENSG00000171456(ASXL1)	71100	15	335	0.0428571
20	32438515	+	protein_coding	ENSG00000171456(ASXL1)	80186	13	243	0.0507812
20	32849263	+	protein_coding	ENSG00000101367(MAPRE1)	29310	30	2049	0.01443
20	33659958	-	protein_coding	ENSG00000125967(NECAB3)	14506	12	343	0.0338028
20	33993904	+	protein_coding	ENSG00000125970(RALY)	259	24	71	0.252632
20	33994112	+	protein_coding	ENSG00000125970(RALY)	467	21	558	0.0362694
20	34079915	+	protein_coding	ENSG00000125970(RALY)	86270	25	2557	0.00968242
20	34089180	-	protein_coding	ENSG00000125977(EIF2S2)	23064	7	174	0.038674
20	34123048	+	pseudogene	ENSG00000225246(RPS2P1)	579	7	12	0.368421
20	34510185	+	protein_coding	ENSG00000078747(ITCH)	146951	5	48	0.0943396
20	35279162	-	protein_coding	ENSG00000242372(EIF6)	5824	71	2168	0.0317106
20	35280114	-	protein_coding	ENSG00000242372(EIF6)	4872	36	4196	0.00850662
20	35303296	-	protein_coding	ENSG00000101019(UQCC1)	108736	12	268	0.0428571
20	35618703	+	protein_coding	ENSG00000061656(SPAG4)	2875	8	41	0.163265
20	35669413	-	protein_coding	ENSG00000244005(NFS1)	29943	18	296	0.0573248
20	35871003	+	protein_coding	ENSG00000025293(PHF20)	99030	9	117	0.0714286
20	36773505	-	protein_coding	ENSG00000149636(DSN1)	314	6	74	0.075
20	36891925	-	protein_coding	ENSG00000101347(SAMHD1)	59969	10	294	0.0328947
20	37198482	+	protein_coding	ENSG00000118705(RPN2)	20073	69	3792	0.017871
20	37204834	+	protein_coding	ENSG00000118705(RPN2)	26425	52	3680	0.0139335
20	37223880	+	protein_coding	ENSG00000118705(RPN2)	45471	52	4494	0.0114386
20	37225737	+	protein_coding	ENSG00000118705(RPN2)	47328	35	4717	0.00736532
20	37228562	+	protein_coding	ENSG00000118705(RPN2)	50153	35	3866	0.00897206
20	37316501	+	protein_coding	ENSG00000101363(MANBAL)	26853	63	328	0.161125
20	38090472	+	protein_coding	ENSG00000101413(RPRD1B)	56748	9	197	0.0436893
20	41174172	+	protein_coding	ENSG00000124181(PLCG1)	37213	31	143	0.178161
20	41183019	-	protein_coding	ENSG00000174306(ZHX3)	134713	6	44	0.12
20	43681823	+	protein_coding	ENSG00000101057(MYBL2)	14805	29	1973	0.0144855
20	43699813	+	protein_coding	ENSG00000101057(MYBL2)	32795	169	2231	0.0704167
20	43699874	+	protein_coding	ENSG00000101057(MYBL2)	32856	117	4219	0.0269834
20	43716016	+	protein_coding	ENSG00000101057(MYBL2)	48998	22	2051	0.0106126
20	43716124	+	protein_coding	ENSG00000101057(MYBL2)	49106	13	614	0.0207337
20	44498849	-	protein_coding	ENSG00000132824(SERINC3)	23237	10	252	0.0381679
20	44724782	+	protein_coding	ENSG00000064205(CCN5)	9939	79	1313	0.0567529
20	44727271	+	protein_coding	ENSG00000064205(CCN5)	12428	24	1242	0.0189573
20	44752567	-	protein_coding	ENSG00000101098(RIMS4)	57980	5	17	0.227273
20	44908174	+	protein_coding	ENSG00000166913(YWHAB)	22473	7	103	0.0636364
20	44951837	-	protein_coding	ENSG00000025772(TOMM34)	8561	16	1039	0.0151659
20	45367179	+	protein_coding	ENSG00000204070(SYS1)	5243	13	419	0.0300926
20	45640617	-	pseudogene	ENSG00000235508(RPS2P7)	754	3	4	0.428571
20	45843543	-	protein_coding	ENSG00000101473(ACOT8)	13863	54	284	0.159763
20	45898064	+	protein_coding	ENSG00000064601(CTSA)	7921	39	587	0.0623003
20	45907886	-	protein_coding	ENSG00000100979(PLTP)	4270	9	51	0.15
20	47672307	-	protein_coding	ENSG00000196562(SULF2)	114310	10	183	0.0518135
20	49096258	+	protein_coding	ENSG00000124207(CSE1L)	50013	11	284	0.0372881
20	49270328	-	protein_coding	ENSG00000124201(ZNFX1)	8099	6	74	0.075
20	50191195	+	protein_coding	ENSG00000172216(CEBPB)	366	27	995	0.0264188
20	51598248	-	protein_coding	ENSG00000054793(ATP9A)	170143	10	452	0.021645
20	51791897	-	protein_coding	ENSG00000101115(SALL4)	10625	5	22	0.185185
20	57709631	-	protein_coding	ENSG00000124225(PMEPA1)	1906	74	466	0.137037
20	57709668	-	protein_coding	ENSG00000124225(PMEPA1)	1869	45	444	0.0920245
20	57709704	-	protein_coding	ENSG00000124225(PMEPA1)	1833	11	351	0.0303867
20	57709840	-	protein_coding	ENSG00000124225(PMEPA1)	1697	25	840	0.0289017
20	58671252	+	protein_coding	ENSG00000124222(STX16)	20000	27	566	0.0455312
20	58693791	+	protein_coding	ENSG00000215440(NPEPL1)	4661	22	465	0.0451745
20	58694498	+	protein_coding	ENSG00000215440(NPEPL1)	5368	15	385	0.0375
20	58713976	+	protein_coding	ENSG00000215440(NPEPL1)	24846	14	173	0.0748663
20	58715314	+	protein_coding	ENSG00000215440(NPEPL1)	26184	11	326	0.032641
20	58715687	+	protein_coding	ENSG00000215440(NPEPL1)	26557	12	566	0.0207612
20	58889788	+	protein_coding	ENSG00000087460(GNAS)	50071	37	63	0.37
20	58891385	+	protein_coding	ENSG00000087460(GNAS)	51668	19	23	0.452381
20	58891603	+	protein_coding	ENSG00000087460(GNAS)	51886	123	16983	0.00719046
20	58891697	+	protein_coding	ENSG00000087460(GNAS)	51980	120	20087	0.00593854
20	58891768	+	protein_coding	ENSG00000087460(GNAS)	52051	122	20384	0.00594948
20	58891837	+	protein_coding	ENSG00000087460(GNAS)	52120	436	19923	0.0214156
20	58911186	+	protein_coding	ENSG00000087460(GNAS)	71469	21	1253	0.0164835
20	58989960	+	protein_coding	ENSG00000101158(NELFCD)	8753	108	1371	0.0730223
20	58990964	+	protein_coding	ENSG00000101158(NELFCD)	9757	15	1033	0.014313
20	59007017	-	protein_coding	ENSG00000101160(CTSZ)	1222	23	932	0.0240838
20	59193605	+	protein_coding	ENSG00000124203(ZNF831)	70225	45	87	0.340909
20	62064885	-	protein_coding	ENSG00000130699(TAF4)	997	7	105	0.0625
20	62064896	-	protein_coding	ENSG00000130699(TAF4)	986	8	165	0.0462428
20	62180011	+	protein_coding	ENSG00000184402(SS18L1)	36243	11	38	0.22449
20	62303047	+	protein_coding	ENSG00000130706(ADRM1)	955	46	1838	0.0244161
20	62303421	+	protein_coding	ENSG00000130706(ADRM1)	1329	8	25	0.242424
20	62317757	-	protein_coding	ENSG00000130702(LAMA5)	49556	20	1556	0.0126904
20	62324131	-	protein_coding	ENSG00000130702(LAMA5)	43182	41	816	0.0478413
20	62352359	-	protein_coding	ENSG00000130702(LAMA5)	14954	27	465	0.054878
20	62805152	+	protein_coding	ENSG00000060491(OGFR)	318	4	9	0.307692
20	62813612	+	protein_coding	ENSG00000060491(OGFR)	8778	60	478	0.111524
20	62945124	+	protein_coding	ENSG00000101193(GID8)	6978	79	925	0.0786853
20	63521323	+	protein_coding	ENSG00000125534(PPDPF)	559	93	1006	0.0846224
20	63521564	+	protein_coding	ENSG00000125534(PPDPF)	800	25	2458	0.0100685
20	63567570	-	protein_coding	ENSG00000130589(HELZ2)	6670	7	5	0.583333
20	63674064	+	protein_coding	ENSG00000258366(RTEL1)	16255	10	140	0.0666667
20	63695336	+	protein_coding	ENSG00000258366(RTEL1)	37527	11	105	0.0948276
20	63738822	+	protein_coding	ENSG00000203896(LIME1)	2540	22	27	0.44898
20	63862504	-	lncRNA	ENSG00000268858	1790	8	146	0.0519481
20	63865862	-	Other features	ENSG00000268858	.	7	23	0.233333
20	63932329	+	protein_coding	ENSG00000101152(DNAJC5)	37204	16	787	0.0199253
20	63963194	-	protein_coding	ENSG00000196700(ZNF512B)	6737	12	125	0.0875912
21	25734856	-	protein_coding	ENSG00000154723(ATP5PF)	818	53	2531	0.0205108
21	34073693	+	protein_coding	ENSG00000198743(SLC5A3)	116	40	695	0.0544218
21	37195882	+	protein_coding	ENSG00000182670(TTC3)	122657	28	278	0.0915033
21	37240552	-	protein_coding	ENSG00000157538(VPS26C)	27368	10	261	0.0369004
21	39349004	-	protein_coding	ENSG00000205581(HMGN1)	644	24	1397	0.0168895
21	39467953	-	Other features	.	.	6	0	1
21	39467969	-	Other features	.	.	6	0	1
21	41168279	+	protein_coding	ENSG00000182240(BACE2)	479	13	469	0.026971
21	41168421	+	protein_coding	ENSG00000182240(BACE2)	621	16	1244	0.0126984
21	41276109	+	protein_coding	ENSG00000182240(BACE2)	108309	16	955	0.0164779
21	43331274	-	lncRNA	ENSG00000237864(LINC00322)	766	15	49	0.234375
21	43348536	+	Other features	.	.	14	13	0.518519
21	43694081	+	protein_coding	ENSG00000160208(RRP1B)	34522	16	253	0.0594796
21	43757366	+	protein_coding	ENSG00000160209(PDXK)	38273	17	259	0.0615942
21	43757805	+	protein_coding	ENSG00000160209(PDXK)	38712	9	273	0.0319149
21	43758133	+	protein_coding	ENSG00000160209(PDXK)	39040	18	129	0.122449
21	43759122	+	protein_coding	ENSG00000160209(PDXK)	40029	16	147	0.0981595
21	43759230	+	protein_coding	ENSG00000160209(PDXK)	40137	8	176	0.0434783
21	43759481	+	protein_coding	ENSG00000160209(PDXK)	40388	26	282	0.0844156
21	43760766	+	protein_coding	ENSG00000160209(PDXK)	41673	12	456	0.025641
21	44311065	+	protein_coding	ENSG00000141959(PFKL)	11015	12	223	0.0510638
21	44313979	+	protein_coding	ENSG00000141959(PFKL)	13929	13	402	0.0313253
21	44325234	+	protein_coding	ENSG00000141959(PFKL)	25184	15	632	0.0231839
21	44459123	+	protein_coding	ENSG00000160233(LRRC3)	3614	6	1	0.857143
21	44940149	+	protein_coding	ENSG00000160256(SLX9)	138	13	166	0.0726257
21	44977491	+	Other features	.	.	7	60	0.104478
21	45264555	-	protein_coding	ENSG00000186866(POFUT2)	23344	7	132	0.0503597
21	45477439	+	protein_coding	ENSG00000182871(COL18A1)	72275	49	166	0.227907
21	45505882	+	protein_coding	ENSG00000182871(COL18A1)	100718	7	100	0.0654206
21	45530864	-	protein_coding	ENSG00000173638(SLC19A1)	42502	8	121	0.0620155
21	45531841	-	protein_coding	ENSG00000173638(SLC19A1)	41525	8	148	0.0512821
21	46190353	-	protein_coding	ENSG00000160285(LSS)	38472	15	630	0.0232558
21	46190395	-	protein_coding	ENSG00000160285(LSS)	38430	13	736	0.0173565
21	46190552	-	protein_coding	ENSG00000160285(LSS)	38273	17	477	0.034413
21	46286072	-	protein_coding	ENSG00000160294(MCM3AP)	226	30	117	0.204082
21	46411387	+	protein_coding	ENSG00000160299(PCNT)	87264	28	66	0.297872
22	18088274	+	protein_coding	ENSG00000215193(PEX26)	10352	23	525	0.0419708
22	19176894	-	protein_coding	ENSG00000100075(SLC25A1)	1846	30	2118	0.0139665
22	19760952	+	protein_coding	ENSG00000184058(TBX1)	4250	14	50	0.21875
22	19760953	+	protein_coding	ENSG00000184058(TBX1)	4251	7	64	0.0985915
22	19877782	-	protein_coding	ENSG00000184470(TXNRD2)	64039	6	40	0.130435
22	20131893	+	protein_coding	ENSG00000099904(ZDHHC8)	2438	54	10	0.84375
22	20314760	-	protein_coding	ENSG00000128185(DGCR6L)	5321	14	122	0.102941
22	20314782	-	protein_coding	ENSG00000128185(DGCR6L)	5299	14	474	0.0286885
22	21644028	+	protein_coding	ENSG00000128228(SDF2L1)	1727	20	890	0.021978
22	21922954	-	protein_coding	ENSG00000100034(PPM1F)	29895	25	92	0.213675
22	23767868	-	protein_coding	ENSG00000250479(CHCHD10)	105	417	3126	0.117697
22	23834332	+	protein_coding	ENSG00000099956(SMARCB1)	47402	35	49	0.416667
22	23895091	+	protein_coding	ENSG00000240972(MIF)	709	195	16254	0.0118548
22	24063016	+	protein_coding	ENSG00000099991(CABIN1)	51825	7	76	0.0843373
22	24164531	+	protein_coding	ENSG00000099991(CABIN1)	153340	13	80	0.139785
22	24185892	+	protein_coding	ENSG00000099994(SUSD2)	4406	3	3	0.5
22	24574246	+	protein_coding	ENSG00000100028(SNRPD3)	18289	12	221	0.0515021
22	27853397	-	protein_coding	ENSG00000180957(PITPNB)	66738	8	49	0.140351
22	28800463	-	protein_coding	ENSG00000100219(XBP1)	135	20	840	0.0232558
22	29308352	+	protein_coding	ENSG00000185340(GAS2L1)	1735	11	523	0.0205993
22	29695287	+	protein_coding	ENSG00000186575(NF2)	91732	11	126	0.080292
22	29825143	-	protein_coding	ENSG00000100325(ASCC2)	13162	8	221	0.0349345
22	30584672	-	protein_coding	ENSG00000100029(PES1)	22412	13	792	0.0161491
22	31105080	-	protein_coding	ENSG00000198832(SELENOM)	14990	50	2143	0.0227998
22	31613614	+	protein_coding	ENSG00000198089(SFI1)	124927	5	35	0.125
22	31620648	-	protein_coding	ENSG00000241878(PISD)	41574	6	96	0.0588235
22	36489334	-	protein_coding	ENSG00000100350(FOXRED2)	17888	18	470	0.0368852
22	36489835	-	protein_coding	ENSG00000100350(FOXRED2)	17387	28	126	0.181818
22	37018629	-	protein_coding	ENSG00000128311(TST)	1555	11	191	0.0544554
22	37024463	+	protein_coding	ENSG00000128309(MPST)	4829	12	482	0.0242915
22	37185360	-	protein_coding	ENSG00000133466(C1QTNF6)	14026	16	411	0.0374707
22	37496485	-	protein_coding	ENSG00000100065(CARD10)	23058	11	84	0.115789
22	37609832	+	protein_coding	ENSG00000100083(GGA1)	1108	14	5	0.736842
22	38072502	+	protein_coding	ENSG00000100151(PICK1)	16192	8	89	0.0824742
22	39377697	+	protein_coding	ENSG00000100321(SYNGR1)	27773	11	129	0.0785714
22	39377698	+	protein_coding	ENSG00000100321(SYNGR1)	27774	13	127	0.0928571
22	40587903	-	protein_coding	ENSG00000196588(MRTFA)	48817	3	2	0.6
22	41064244	+	pseudogene	ENSG00000237214	193	4	5	0.444444
22	41339980	+	protein_coding	ENSG00000100403(ZC3H7B)	38456	12	184	0.0612245
22	41518496	+	protein_coding	ENSG00000100412(ACO2)	70667	14	814	0.0169082
22	41620865	-	protein_coding	ENSG00000100418(DESI1)	179	68	235	0.224422
22	41938977	-	protein_coding	ENSG00000100162(CENPM)	8176	11	461	0.0233051
22	43159298	+	protein_coding	ENSG00000100300(TSPO)	7752	24	1341	0.0175824
22	43176349	-	protein_coding	ENSG00000100304(TTLL12)	10786	13	525	0.0241636
22	43947440	+	protein_coding	ENSG00000100344(PNPLA3)	23649	7	67	0.0945946
22	44331763	-	Other features	.	.	11	94	0.104762
22	45196845	-	protein_coding	ENSG00000100364(KIAA0930)	44050	10	212	0.045045
22	45533089	+	protein_coding	ENSG00000077942(FBLN1)	30852	20	1360	0.0144928
22	45601034	+	protein_coding	ENSG00000077942(FBLN1)	98797	11	256	0.0411985
22	45977045	-	protein_coding	ENSG00000188064(WNT7B)	118	7	132	0.0503597
22	46297121	+	protein_coding	ENSG00000075218(GTSE1)	252	7	63	0.1
22	46297241	+	protein_coding	ENSG00000075218(GTSE1)	372	17	41	0.293103
22	46350891	+	protein_coding	ENSG00000100416(TRMU)	20017	4	16	0.2
22	46355849	+	protein_coding	ENSG00000100416(TRMU)	24975	5	33	0.131579
22	46410533	-	protein_coding	ENSG00000075275(CELSR1)	127088	6	88	0.0638298
22	46699315	-	protein_coding	ENSG00000100422(CERK)	38938	15	349	0.0412088
22	49960802	+	protein_coding	ENSG00000198355(PIM3)	35	13	247	0.05
22	50221361	-	protein_coding	ENSG00000128159(TUBGCP6)	23663	12	11	0.521739
22	50221648	-	protein_coding	ENSG00000128159(TUBGCP6)	23376	5	42	0.106383
22	50251169	-	protein_coding	ENSG00000100429(HDAC10)	237	7	50	0.122807
22	50281992	-	protein_coding	ENSG00000196576(PLXNB2)	25655	13	421	0.0299539
22	50290538	-	protein_coding	ENSG00000196576(PLXNB2)	17109	17	166	0.0928962
22	50343477	+	protein_coding	ENSG00000100239(PPP6R2)	174	34	64	0.346939
22	50419425	+	protein_coding	ENSG00000100239(PPP6R2)	76122	7	110	0.0598291
22	50466457	-	protein_coding	ENSG00000100241(SBF1)	17467	5	36	0.121951
22	50483442	+	protein_coding	ENSG00000128165(ADM2)	1900	4	5	0.444444
3	9690053	+	protein_coding	ENSG00000163719(MTMR14)	40621	11	130	0.0780142
3	9785367	-	protein_coding	ENSG00000171148(TADA3)	7645	19	849	0.0218894
3	9806248	+	protein_coding	ENSG00000241553(ARPC4)	13754	24	1545	0.0152964
3	9818796	+	protein_coding	ENSG00000214021(TTLL3)	10711	10	2	0.833333
3	10312085	-	protein_coding	ENSG00000157020(SEC13)	9028	28	2262	0.0122271
3	11719546	-	protein_coding	ENSG00000144560(VGLL4)	51805	7	2	0.777778
3	12836048	-	protein_coding	ENSG00000144713(RPL32)	5535	12	597	0.0197044
3	13319945	-	protein_coding	ENSG00000132182(NUP210)	100378	15	593	0.0246711
3	13353949	-	protein_coding	ENSG00000132182(NUP210)	66374	29	886	0.031694
3	13386321	-	protein_coding	ENSG00000132182(NUP210)	34002	48	371	0.114558
3	15051825	-	protein_coding	ENSG00000131368(MRPS25)	13515	72	57	0.55814
3	15206369	+	protein_coding	ENSG00000131375(CAPN7)	218	11	79	0.122222
3	15332390	-	protein_coding	ENSG00000131370(SH3BP5)	8979	26	1597	0.0160197
3	15332525	-	protein_coding	ENSG00000131370(SH3BP5)	8844	84	859	0.0890774
3	15332538	-	protein_coding	ENSG00000131370(SH3BP5)	8831	15	922	0.0160085
3	22790264	-	Other features	.	.	4	0	1
3	25664637	-	protein_coding	ENSG00000077097(TOP2B)	273	16	255	0.0590406
3	28241682	+	protein_coding	ENSG00000187118(CMC1)	99	12	291	0.039604
3	31579815	+	protein_coding	ENSG00000163527(STT3B)	47178	14	579	0.0236088
3	33014122	-	protein_coding	ENSG00000170266(GLB1)	83081	9	205	0.0420561
3	33114370	+	protein_coding	ENSG00000170275(CRTAP)	357	79	2758	0.0278463
3	33124554	+	protein_coding	ENSG00000170275(CRTAP)	10541	26	1959	0.0130982
3	37861956	+	protein_coding	ENSG00000144677(CTDSPL)	77	6	39	0.133333
3	38165710	+	protein_coding	ENSG00000172939(OXSR1)	622	125	176	0.415282
3	38165712	+	protein_coding	ENSG00000172939(OXSR1)	624	28	289	0.0883281
3	39098424	-	protein_coding	ENSG00000114745(GORASP1)	9946	16	92	0.148148
3	39101024	-	protein_coding	ENSG00000114745(GORASP1)	7346	12	186	0.0606061
3	39358905	+	pseudogene	ENSG00000223668(EEF1A1P24)	361	12	23	0.342857
3	39411893	+	protein_coding	ENSG00000168028(RPSA)	5178	7	21	0.25
3	42013727	+	Other features	.	.	11	102	0.0973451
3	42563551	-	protein_coding	ENSG00000093183(SEC22C)	37530	7	76	0.0843373
3	44873458	+	Other features	.	.	9	28	0.243243
3	46999354	+	protein_coding	ENSG00000160796(NBEAL2)	19689	29	38	0.432836
3	47009510	+	protein_coding	ENSG00000160796(NBEAL2)	29845	6	17	0.26087
3	47121922	-	protein_coding	ENSG00000181555(SETD2)	42192	8	182	0.0421053
3	47417169	-	protein_coding	ENSG00000114650(SCAP)	59958	10	207	0.0460829
3	47417430	-	protein_coding	ENSG00000114650(SCAP)	59697	8	148	0.0512821
3	47670681	-	protein_coding	ENSG00000173473(SMARCC1)	111426	26	692	0.0362117
3	47846241	+	protein_coding	ENSG00000132153(DHX30)	43333	88	587	0.13037
3	48432647	-	protein_coding	ENSG00000164051(CCDC51)	7810	26	752	0.033419
3	48435090	-	protein_coding	ENSG00000164051(CCDC51)	5367	42	204	0.170732
3	48468769	-	protein_coding	ENSG00000164054(SHISA5)	36058	12	115	0.0944882
3	48469453	-	protein_coding	ENSG00000164054(SHISA5)	35374	14	772	0.0178117
3	48572673	-	protein_coding	ENSG00000114270(COL7A1)	22657	43	139	0.236264
3	48575209	-	protein_coding	ENSG00000114270(COL7A1)	20121	44	218	0.167939
3	48575673	-	protein_coding	ENSG00000114270(COL7A1)	19657	14	260	0.0510949
3	48587309	-	protein_coding	ENSG00000114270(COL7A1)	8021	30	297	0.0917431
3	48593593	-	protein_coding	ENSG00000114270(COL7A1)	1737	17	175	0.0885417
3	48604272	-	protein_coding	ENSG00000010256(UQCRC1)	6705	90	1460	0.0580645
3	48609586	-	protein_coding	ENSG00000010256(UQCRC1)	1391	28	2562	0.0108108
3	48633254	-	protein_coding	ENSG00000225697(SLC26A6)	2240	8	123	0.0610687
3	48634042	-	protein_coding	ENSG00000225697(SLC26A6)	1452	13	12	0.52
3	48634989	-	protein_coding	ENSG00000225697(SLC26A6)	505	17	12	0.586207
3	48634991	-	protein_coding	ENSG00000225697(SLC26A6)	503	5	24	0.172414
3	48918928	+	protein_coding	ENSG00000177479(ARIH2)	108	16	326	0.0467836
3	48918967	+	protein_coding	ENSG00000177479(ARIH2)	147	11	470	0.022869
3	48984723	+	protein_coding	ENSG00000177479(ARIH2)	65903	13	528	0.0240296
3	49004886	+	protein_coding	ENSG00000178467(P4HTM)	14998	10	258	0.0373134
3	49022191	+	protein_coding	ENSG00000178057(NDUFAF3)	1733	22	1855	0.0117208
3	49104400	-	protein_coding	ENSG00000172053(QARS1)	731	145	419	0.257092
3	49111605	-	protein_coding	ENSG00000172046(USP19)	9334	7	163	0.0411765
3	49123039	-	protein_coding	ENSG00000172037(LAMB2)	10080	10	153	0.0613497
3	49125857	-	protein_coding	ENSG00000172037(LAMB2)	7262	18	154	0.104651
3	49681197	+	protein_coding	ENSG00000164062(APEH)	7184	120	549	0.179372
3	49681764	+	protein_coding	ENSG00000164062(APEH)	7751	46	577	0.0738363
3	49748065	-	protein_coding	ENSG00000176095(IP6K1)	38478	7	39	0.152174
3	50274025	+	protein_coding	ENSG00000012171(SEMA3B)	6468	91	117	0.4375
3	50288208	-	protein_coding	ENSG00000214706(IFRD2)	4711	34	1955	0.017094
3	50292314	-	protein_coding	ENSG00000214706(IFRD2)	605	20	761	0.0256082
3	50302461	-	protein_coding	ENSG00000114378(HYAL1)	9921	16	153	0.0946746
3	50558126	-	protein_coding	ENSG00000088543(C3orf18)	12902	15	93	0.138889
3	50582236	+	protein_coding	ENSG00000114735(HEMK1)	13085	4	1	0.8
3	51968758	-	protein_coding	ENSG00000114779(ABHD14B)	14652	18	465	0.0372671
3	51971716	-	protein_coding	ENSG00000114779(ABHD14B)	11694	7	53	0.116667
3	51983515	+	protein_coding	ENSG00000243989(ACY1)	176	7	107	0.0614035
3	52527360	-	protein_coding	ENSG00000168268(NT5DC2)	7695	275	539	0.337838
3	52527670	-	protein_coding	ENSG00000168268(NT5DC2)	7385	16	920	0.017094
3	52533555	-	protein_coding	ENSG00000168268(NT5DC2)	1500	15	769	0.0191327
3	52533690	-	protein_coding	ENSG00000168268(NT5DC2)	1365	9	313	0.0279503
3	53122402	-	protein_coding	ENSG00000163933(RFT1)	8052	22	122	0.152778
3	53229404	-	protein_coding	ENSG00000163931(TKT)	26649	121	8048	0.0148121
3	53235056	-	protein_coding	ENSG00000163931(TKT)	20997	63	10586	0.00591605
3	53242131	-	protein_coding	ENSG00000163931(TKT)	13922	62	9392	0.00655807
3	53846194	-	protein_coding	ENSG00000016391(CHDH)	226	7	48	0.127273
3	57575612	-	protein_coding	ENSG00000168374(ARF4)	22609	21	2069	0.0100478
3	58171768	+	protein_coding	ENSG00000136068(FLNB)	163371	8	230	0.0336134
3	72888435	+	protein_coding	ENSG00000172986(GXYLT2)	390	5	18	0.217391
3	72928854	+	protein_coding	ENSG00000172986(GXYLT2)	40809	16	127	0.111888
3	72929256	+	protein_coding	ENSG00000172986(GXYLT2)	41211	19	58	0.246753
3	100348838	+	protein_coding	ENSG00000114021(NIT2)	14100	15	1074	0.0137741
3	100352417	+	protein_coding	ENSG00000114021(NIT2)	17679	13	646	0.0197269
3	101681093	-	protein_coding	ENSG00000114391(RPL24)	5641	9	274	0.0318021
3	113718386	-	protein_coding	ENSG00000121579(NAA50)	27915	5	56	0.0819672
3	123735508	+	Other features	.	.	6	1	0.857143
3	124152478	-	pseudogene	ENSG00000240622(RPL7P15)	586	4	5	0.444444
3	124796698	-	protein_coding	ENSG00000082781(ITGB5)	104721	24	447	0.0509554
3	124887114	-	protein_coding	ENSG00000082781(ITGB5)	14305	7	164	0.0409357
3	126988609	+	protein_coding	ENSG00000114554(PLXNA1)	5917	7	132	0.0503597
3	127672742	+	protein_coding	ENSG00000114631(PODXL2)	43558	4	16	0.2
3	128620396	-	protein_coding	ENSG00000163902(RPN1)	60680	37	1907	0.0190329
3	128630015	-	protein_coding	ENSG00000163902(RPN1)	51061	14	568	0.024055
3	128726260	+	protein_coding	ENSG00000075785(RAB7A)	32592	70	1550	0.0432099
3	128764535	-	pseudogene	ENSG00000242992(FTH1P4)	484	4	7	0.363636
3	129169641	-	protein_coding	ENSG00000169714(CNBP)	14282	14	627	0.0218409
3	130746539	-	protein_coding	ENSG00000196455(PIK3R4)	291	21	13	0.617647
3	133573922	+	protein_coding	ENSG00000091527(CDV3)	237	51	422	0.107822
3	137881820	+	pseudogene	ENSG00000241478(HSPA8P9)	1526	6	12	0.333333
3	140941930	+	protein_coding	ENSG00000114120(SLC25A36)	101	13	272	0.045614
3	141876608	+	protein_coding	ENSG00000069849(ATP1B3)	485	6	85	0.0659341
3	149495729	+	protein_coding	ENSG00000169903(TM4SF4)	21033	5	6	0.454545
3	149656989	-	protein_coding	ENSG00000018408(WWTR1)	79726	16	245	0.0613027
3	150546246	-	protein_coding	ENSG00000120742(SERP1)	56983	347	1297	0.211071
3	169772277	+	Other features	.	.	5	2	0.714286
3	179323201	+	protein_coding	ENSG00000121864(ZNF639)	171	16	127	0.111888
3	181822909	-	rRNA	ENSG00000199839(RNA5SP150)	82	4	2	0.666667
3	184299313	+	protein_coding	ENSG00000175166(PSMD2)	116	18	822	0.0214286
3	184303425	+	protein_coding	ENSG00000175166(PSMD2)	4228	62	1360	0.0436006
3	184306113	+	protein_coding	ENSG00000175166(PSMD2)	6916	47	1955	0.0234765
3	184315396	+	protein_coding	ENSG00000114867(EIF4G1)	902	8	132	0.0571429
3	184317335	+	protein_coding	ENSG00000114867(EIF4G1)	2841	54	1174	0.0439739
3	184317763	+	protein_coding	ENSG00000114867(EIF4G1)	3269	100	1458	0.0641849
3	184327684	+	protein_coding	ENSG00000114867(EIF4G1)	13190	34	995	0.0330418
3	186581447	+	protein_coding	ENSG00000090520(DNAJB11)	14045	26	648	0.0385757
3	187741486	-	protein_coding	ENSG00000113916(BCL6)	4240	4	20	0.166667
3	197791340	+	protein_coding	ENSG00000186001(LRCH3)	115	5	44	0.102041
4	523764	+	protein_coding	ENSG00000174227(PIGG)	24555	53	184	0.223629
4	987148	+	protein_coding	ENSG00000127415(IDUA)	152	16	8	0.666667
4	1172546	-	protein_coding	ENSG00000159674(SPON2)	36417	29	108	0.211679
4	1212237	-	protein_coding	ENSG00000159692(CTBP1)	38097	36	1195	0.0292445
4	1241720	-	protein_coding	ENSG00000159692(CTBP1)	8614	5	35	0.125
4	1242207	-	protein_coding	ENSG00000159692(CTBP1)	8127	15	4	0.789474
4	1242236	-	protein_coding	ENSG00000159692(CTBP1)	8098	13	29	0.309524
4	1245321	-	protein_coding	ENSG00000159692(CTBP1)	5013	54	4	0.931034
4	1246182	-	protein_coding	ENSG00000159692(CTBP1)	4152	15	37	0.288462
4	1715990	-	protein_coding	ENSG00000168936(TMEM129)	5369	11	220	0.047619
4	1720851	-	protein_coding	ENSG00000168936(TMEM129)	508	7	143	0.0466667
4	1799427	+	protein_coding	ENSG00000068078(FGFR3)	6135	7	112	0.0588235
4	1841410	-	protein_coding	ENSG00000168924(LETM1)	14747	91	499	0.154237
4	1979040	+	protein_coding	ENSG00000109685(NSD2)	107648	26	359	0.0675325
4	2042462	+	protein_coding	ENSG00000243449(C4orf48)	468	49	1939	0.0246479
4	2042764	+	protein_coding	ENSG00000243449(C4orf48)	770	39	2534	0.0151574
4	2066490	+	protein_coding	ENSG00000185818(NAT8L)	7164	7	116	0.0569106
4	2249618	-	protein_coding	ENSG00000123933(MXD4)	12492	6	104	0.0545455
4	2249983	-	protein_coding	ENSG00000123933(MXD4)	12127	9	64	0.123288
4	2513871	+	protein_coding	ENSG00000063978(RNF4)	51652	16	246	0.0610687
4	2835385	+	protein_coding	ENSG00000087266(SH3BP2)	42315	9	83	0.0978261
4	2933875	-	protein_coding	ENSG00000109736(MFSD10)	960	27	255	0.0957447
4	3512837	-	protein_coding	ENSG00000163956(LRPAP1)	19610	27	557	0.0462329
[truncated: 711 more rows]
