# Supplementary material for: Ultrafast bisulfite sequencing detection of 5-methylcytosine in DNA and RNA
Source: Nat Biotechnol. Author manuscript; Available in PMC 2025 Oct 1. (PMC11217147; doi:10.1038/s41587-023-02034-w)
Supplement: Sup Table 7 [file NIHMS1990038-supplement-Sup_Table_7.xlsx]

## Sheet: HEK293T-WT_sites
chrom	position	strand	gene_type	gene_name	gene_pos	unconverted	converted	ratio
.	.	+	rRNA	rRNA-RNA28SN1	3779	4305	186	0.958584
.	.	+	rRNA	rRNA-RNA28SN1	4444	3531	213	0.943109
.	.	+	tRNA	tRNA-Asp-GTC-1-1	48	5	3	0.625
.	.	+	tRNA	tRNA-Asp-GTC-2-1	38	22	17	0.564103
.	.	+	tRNA	tRNA-Asp-GTC-2-1	47	114	23	0.832117
.	.	+	tRNA	tRNA-Asp-GTC-2-1	48	114	24	0.826087
.	.	+	tRNA	tRNA-Asp-GTC-2-10	38	22	18	0.55
.	.	+	tRNA	tRNA-Asp-GTC-2-10	47	113	27	0.807143
.	.	+	tRNA	tRNA-Asp-GTC-2-10	48	111	31	0.78169
.	.	+	tRNA	tRNA-Asp-GTC-2-11	38	16	10	0.615385
.	.	+	tRNA	tRNA-Asp-GTC-2-11	47	110	20	0.846154
.	.	+	tRNA	tRNA-Asp-GTC-2-11	48	108	24	0.818182
.	.	+	tRNA	tRNA-Asp-GTC-2-2	38	17	18	0.485714
.	.	+	tRNA	tRNA-Asp-GTC-2-2	47	120	23	0.839161
.	.	+	tRNA	tRNA-Asp-GTC-2-2	48	122	22	0.847222
.	.	+	tRNA	tRNA-Asp-GTC-2-3	38	20	13	0.606061
.	.	+	tRNA	tRNA-Asp-GTC-2-3	47	112	20	0.848485
.	.	+	tRNA	tRNA-Asp-GTC-2-3	48	104	29	0.781955
.	.	+	tRNA	tRNA-Asp-GTC-2-4	38	20	14	0.588235
.	.	+	tRNA	tRNA-Asp-GTC-2-4	47	118	19	0.861314
.	.	+	tRNA	tRNA-Asp-GTC-2-4	48	115	25	0.821429
.	.	+	tRNA	tRNA-Asp-GTC-2-5	38	15	20	0.428571
.	.	+	tRNA	tRNA-Asp-GTC-2-5	47	109	20	0.844961
.	.	+	tRNA	tRNA-Asp-GTC-2-5	48	103	28	0.78626
.	.	+	tRNA	tRNA-Asp-GTC-2-6	38	25	14	0.641026
.	.	+	tRNA	tRNA-Asp-GTC-2-6	47	119	23	0.838028
.	.	+	tRNA	tRNA-Asp-GTC-2-6	48	115	28	0.804196
.	.	+	tRNA	tRNA-Asp-GTC-2-7	38	19	14	0.575758
.	.	+	tRNA	tRNA-Asp-GTC-2-7	47	105	26	0.801527
.	.	+	tRNA	tRNA-Asp-GTC-2-7	48	104	30	0.776119
.	.	+	tRNA	tRNA-Asp-GTC-2-8	38	20	14	0.588235
.	.	+	tRNA	tRNA-Asp-GTC-2-8	47	116	20	0.852941
.	.	+	tRNA	tRNA-Asp-GTC-2-8	48	114	27	0.808511
.	.	+	tRNA	tRNA-Asp-GTC-2-9	38	15	12	0.555556
.	.	+	tRNA	tRNA-Asp-GTC-2-9	47	106	13	0.890756
.	.	+	tRNA	tRNA-Asp-GTC-2-9	48	97	23	0.808333
.	.	+	tRNA	tRNA-Asp-GTC-3-1	38	16	11	0.592593
.	.	+	tRNA	tRNA-Asp-GTC-3-1	47	107	19	0.849206
.	.	+	tRNA	tRNA-Asp-GTC-3-1	48	112	16	0.875
.	.	+	tRNA	tRNA-Glu-CTC-1-1	47	12	67	0.151899
.	.	+	tRNA	tRNA-Glu-CTC-1-1	48	52	26	0.666667
.	.	+	tRNA	tRNA-Glu-CTC-1-1	49	56	23	0.708861
.	.	+	tRNA	tRNA-Glu-CTC-1-2	47	12	68	0.15
.	.	+	tRNA	tRNA-Glu-CTC-1-2	48	58	23	0.716049
.	.	+	tRNA	tRNA-Glu-CTC-1-2	49	66	14	0.825
.	.	+	tRNA	tRNA-Glu-CTC-1-3	47	9	67	0.118421
.	.	+	tRNA	tRNA-Glu-CTC-1-3	48	50	26	0.657895
.	.	+	tRNA	tRNA-Glu-CTC-1-3	49	56	21	0.727273
.	.	+	tRNA	tRNA-Glu-CTC-1-4	47	14	56	0.2
.	.	+	tRNA	tRNA-Glu-CTC-1-4	48	49	21	0.7
.	.	+	tRNA	tRNA-Glu-CTC-1-4	49	50	19	0.724638
.	.	+	tRNA	tRNA-Glu-CTC-1-5	47	9	73	0.109756
.	.	+	tRNA	tRNA-Glu-CTC-1-5	48	57	22	0.721519
.	.	+	tRNA	tRNA-Glu-CTC-1-5	49	57	21	0.730769
.	.	+	tRNA	tRNA-Glu-CTC-1-6	47	11	70	0.135802
.	.	+	tRNA	tRNA-Glu-CTC-1-6	48	52	26	0.666667
.	.	+	tRNA	tRNA-Glu-CTC-1-6	49	49	28	0.636364
.	.	+	tRNA	tRNA-Glu-CTC-1-7	47	13	68	0.160494
.	.	+	tRNA	tRNA-Glu-CTC-1-7	48	55	26	0.679012
.	.	+	tRNA	tRNA-Glu-CTC-1-7	49	58	22	0.725
.	.	+	tRNA	tRNA-Glu-CTC-2-1	48	20	12	0.625
.	.	+	tRNA	tRNA-Glu-CTC-2-1	49	20	12	0.625
.	.	+	tRNA	tRNA-Glu-TTC-14-1	47	10	68	0.128205
.	.	+	tRNA	tRNA-Glu-TTC-14-1	48	56	20	0.736842
.	.	+	tRNA	tRNA-Glu-TTC-14-1	49	58	16	0.783784
.	.	+	tRNA	tRNA-Glu-TTC-2-1	47	4	6	0.4
.	.	+	tRNA	tRNA-Glu-TTC-2-1	48	8	2	0.8
.	.	+	tRNA	tRNA-Glu-TTC-2-1	49	6	4	0.6
.	.	+	tRNA	tRNA-Glu-TTC-2-2	47	4	6	0.4
.	.	+	tRNA	tRNA-Glu-TTC-2-2	48	8	2	0.8
.	.	+	tRNA	tRNA-Glu-TTC-2-2	49	6	4	0.6
.	.	+	tRNA	tRNA-Glu-TTC-3-1	47	9	57	0.136364
.	.	+	tRNA	tRNA-Glu-TTC-3-1	48	47	20	0.701493
.	.	+	tRNA	tRNA-Glu-TTC-3-1	49	47	19	0.712121
.	.	+	tRNA	tRNA-Glu-TTC-4-1	47	12	64	0.157895
.	.	+	tRNA	tRNA-Glu-TTC-4-1	48	52	25	0.675325
.	.	+	tRNA	tRNA-Glu-TTC-4-1	49	56	21	0.727273
.	.	+	tRNA	tRNA-Glu-TTC-4-2	47	10	71	0.123457
.	.	+	tRNA	tRNA-Glu-TTC-4-2	48	56	24	0.7
.	.	+	tRNA	tRNA-Glu-TTC-4-2	49	56	25	0.691358
.	.	+	tRNA	tRNA-Gly-CCC-1-1	46	13	529	0.0239852
.	.	+	tRNA	tRNA-Gly-CCC-1-1	47	94	422	0.182171
.	.	+	tRNA	tRNA-Gly-CCC-1-1	48	78	419	0.156942
.	.	+	tRNA	tRNA-Gly-CCC-1-2	46	13	529	0.0239852
.	.	+	tRNA	tRNA-Gly-CCC-1-2	47	94	422	0.182171
.	.	+	tRNA	tRNA-Gly-CCC-1-2	48	78	419	0.156942
.	.	+	tRNA	tRNA-Gly-GCC-1-1	37	38	55	0.408602
.	.	+	tRNA	tRNA-Gly-GCC-1-1	46	20	42	0.322581
.	.	+	tRNA	tRNA-Gly-GCC-1-1	47	15	45	0.25
.	.	+	tRNA	tRNA-Gly-GCC-1-1	48	10	43	0.188679
.	.	+	tRNA	tRNA-Gly-GCC-1-2	37	34	56	0.377778
.	.	+	tRNA	tRNA-Gly-GCC-1-2	46	23	38	0.377049
.	.	+	tRNA	tRNA-Gly-GCC-1-2	47	18	41	0.305085
.	.	+	tRNA	tRNA-Gly-GCC-1-2	48	13	40	0.245283
.	.	+	tRNA	tRNA-Gly-GCC-1-3	37	38	55	0.408602
.	.	+	tRNA	tRNA-Gly-GCC-1-3	46	20	41	0.327869
.	.	+	tRNA	tRNA-Gly-GCC-1-3	47	17	43	0.283333
.	.	+	tRNA	tRNA-Gly-GCC-1-3	48	11	41	0.211538
.	.	+	tRNA	tRNA-Gly-GCC-1-4	37	38	49	0.436782
.	.	+	tRNA	tRNA-Gly-GCC-1-4	46	22	37	0.372881
.	.	+	tRNA	tRNA-Gly-GCC-1-4	47	15	41	0.267857
.	.	+	tRNA	tRNA-Gly-GCC-1-4	48	10	39	0.204082
.	.	+	tRNA	tRNA-Gly-GCC-1-5	37	40	58	0.408163
.	.	+	tRNA	tRNA-Gly-GCC-1-5	46	21	42	0.333333
.	.	+	tRNA	tRNA-Gly-GCC-1-5	47	17	43	0.283333
.	.	+	tRNA	tRNA-Gly-GCC-1-5	48	9	42	0.176471
.	.	+	tRNA	tRNA-Gly-GCC-2-1	37	51	27	0.653846
.	.	+	tRNA	tRNA-Gly-GCC-2-1	46	25	18	0.581395
.	.	+	tRNA	tRNA-Gly-GCC-2-1	47	23	15	0.605263
.	.	+	tRNA	tRNA-Gly-GCC-2-1	48	14	19	0.424242
.	.	+	tRNA	tRNA-Gly-GCC-2-2	37	44	26	0.628571
.	.	+	tRNA	tRNA-Gly-GCC-2-2	46	23	17	0.575
.	.	+	tRNA	tRNA-Gly-GCC-2-2	47	19	16	0.542857
.	.	+	tRNA	tRNA-Gly-GCC-2-2	48	13	20	0.393939
.	.	+	tRNA	tRNA-Gly-GCC-2-3	37	46	35	0.567901
.	.	+	tRNA	tRNA-Gly-GCC-2-3	46	20	22	0.47619
.	.	+	tRNA	tRNA-Gly-GCC-2-3	47	16	24	0.4
.	.	+	tRNA	tRNA-Gly-GCC-2-3	48	15	22	0.405405
.	.	+	tRNA	tRNA-Gly-GCC-2-4	37	46	27	0.630137
.	.	+	tRNA	tRNA-Gly-GCC-2-4	46	22	20	0.52381
.	.	+	tRNA	tRNA-Gly-GCC-2-4	47	24	16	0.6
.	.	+	tRNA	tRNA-Gly-GCC-2-4	48	11	24	0.314286
.	.	+	tRNA	tRNA-Gly-GCC-2-5	37	47	22	0.681159
.	.	+	tRNA	tRNA-Gly-GCC-2-5	46	21	11	0.65625
.	.	+	tRNA	tRNA-Gly-GCC-2-5	47	16	13	0.551724
.	.	+	tRNA	tRNA-Gly-GCC-2-5	48	11	14	0.44
.	.	+	tRNA	tRNA-Gly-GCC-2-6	37	55	26	0.679012
.	.	+	tRNA	tRNA-Gly-GCC-2-6	46	26	15	0.634146
.	.	+	tRNA	tRNA-Gly-GCC-2-6	47	24	12	0.666667
.	.	+	tRNA	tRNA-Gly-GCC-2-6	48	13	20	0.393939
.	.	+	tRNA	tRNA-Gly-GCC-3-1	37	44	32	0.578947
.	.	+	tRNA	tRNA-Gly-GCC-3-1	46	25	16	0.609756
.	.	+	tRNA	tRNA-Gly-GCC-3-1	47	20	15	0.571429
.	.	+	tRNA	tRNA-Gly-GCC-3-1	48	14	18	0.4375
.	.	+	tRNA	tRNA-Gly-GCC-4-1	37	3	2	0.6
.	.	+	tRNA	tRNA-Gly-TCC-1-1	47	28	54	0.341463
.	.	+	tRNA	tRNA-Gly-TCC-1-1	48	36	45	0.444444
.	.	+	tRNA	tRNA-Gly-TCC-1-1	49	28	50	0.358974
.	.	+	tRNA	tRNA-Gly-TCC-2-1	47	41	54	0.431579
.	.	+	tRNA	tRNA-Gly-TCC-2-1	48	53	40	0.569892
.	.	+	tRNA	tRNA-Gly-TCC-2-1	49	40	54	0.425532
.	.	+	tRNA	tRNA-Gly-TCC-2-2	47	43	59	0.421569
.	.	+	tRNA	tRNA-Gly-TCC-2-2	48	52	50	0.509804
.	.	+	tRNA	tRNA-Gly-TCC-2-2	49	40	60	0.4
.	.	+	tRNA	tRNA-Gly-TCC-2-3	47	36	49	0.423529
.	.	+	tRNA	tRNA-Gly-TCC-2-3	48	41	46	0.471264
.	.	+	tRNA	tRNA-Gly-TCC-2-3	49	36	50	0.418605
.	.	+	tRNA	tRNA-Gly-TCC-2-4	47	41	50	0.450549
.	.	+	tRNA	tRNA-Gly-TCC-2-4	48	51	42	0.548387
.	.	+	tRNA	tRNA-Gly-TCC-2-4	49	37	54	0.406593
.	.	+	tRNA	tRNA-Gly-TCC-2-5	47	36	53	0.404494
.	.	+	tRNA	tRNA-Gly-TCC-2-5	48	43	47	0.477778
.	.	+	tRNA	tRNA-Gly-TCC-2-5	49	34	55	0.382022
.	.	+	tRNA	tRNA-Gly-TCC-2-6	47	45	53	0.459184
.	.	+	tRNA	tRNA-Gly-TCC-2-6	48	55	42	0.56701
.	.	+	tRNA	tRNA-Gly-TCC-2-6	49	45	51	0.46875
.	.	+	tRNA	tRNA-Gly-TCC-3-1	47	30	28	0.517241
.	.	+	tRNA	tRNA-Gly-TCC-3-1	48	33	25	0.568966
.	.	+	tRNA	tRNA-Gly-TCC-3-1	49	28	29	0.491228
.	.	+	tRNA	tRNA-Gly-TCC-4-1	47	40	26	0.606061
.	.	+	tRNA	tRNA-Gly-TCC-4-1	48	42	23	0.646154
.	.	+	tRNA	tRNA-Gly-TCC-4-1	49	40	25	0.615385
.	.	+	tRNA	tRNA-Leu-AAG-2-1	57	9	36	0.2
.	.	+	tRNA	tRNA-Leu-AAG-2-2	57	7	36	0.162791
.	.	+	tRNA	tRNA-Leu-AAG-2-3	57	8	33	0.195122
.	.	+	tRNA	tRNA-Leu-AAG-2-4	57	9	35	0.204545
.	.	+	tRNA	tRNA-Leu-AAG-3-1	57	4	16	0.2
.	.	+	tRNA	tRNA-Leu-AAG-4-1	57	6	21	0.222222
.	.	+	tRNA	tRNA-Leu-CAA-1-1	35	3	4	0.428571
.	.	+	tRNA	tRNA-Leu-TAG-2-1	57	4	14	0.222222
.	.	+	tRNA	tRNA-Ser-AGA-2-1	57	5	10	0.333333
.	.	+	tRNA	tRNA-Ser-AGA-2-2	57	5	13	0.277778
.	.	+	tRNA	tRNA-Ser-AGA-2-3	57	6	12	0.333333
.	.	+	tRNA	tRNA-Ser-AGA-2-4	57	5	9	0.357143
.	.	+	tRNA	tRNA-Ser-AGA-2-5	57	5	9	0.357143
.	.	+	tRNA	tRNA-Ser-AGA-2-6	57	5	7	0.416667
.	.	+	tRNA	tRNA-Ser-AGA-4-1	57	4	9	0.307692
.	.	+	tRNA	tRNA-Ser-GCT-1-1	57	33	22	0.6
.	.	+	tRNA	tRNA-Ser-GCT-2-1	57	39	19	0.672414
.	.	+	tRNA	tRNA-Ser-GCT-3-1	57	34	22	0.607143
.	.	+	tRNA	tRNA-Ser-GCT-4-1	57	34	21	0.618182
.	.	+	tRNA	tRNA-Ser-GCT-4-2	57	29	23	0.557692
.	.	+	tRNA	tRNA-Ser-GCT-4-3	57	31	21	0.596154
.	.	+	tRNA	tRNA-Ser-GCT-6-1	59	29	15	0.659091
.	.	+	tRNA	tRNA-Thr-AGT-1-3	49	4	5	0.444444
.	.	+	tRNA	tRNA-Thr-CGT-3-1	49	4	7	0.363636
.	.	+	tRNA	tRNA-Thr-TGT-1-1	49	4	2	0.666667
.	.	+	tRNA	tRNA-Val-AAC-1-1	48	16	21	0.432432
.	.	+	tRNA	tRNA-Val-AAC-1-2	48	14	16	0.466667
.	.	+	tRNA	tRNA-Val-AAC-1-3	48	16	20	0.444444
.	.	+	tRNA	tRNA-Val-AAC-1-4	48	17	21	0.447368
.	.	+	tRNA	tRNA-Val-AAC-1-5	48	20	19	0.512821
.	.	+	tRNA	tRNA-Val-AAC-2-1	48	15	23	0.394737
.	.	+	tRNA	tRNA-Val-AAC-3-1	49	5	46	0.0980392
.	.	+	tRNA	tRNA-Val-AAC-5-1	48	12	13	0.48
.	.	+	tRNA	tRNA-Val-CAC-1-1	48	4	13	0.235294
.	.	+	tRNA	tRNA-Val-CAC-1-7	48	4	10	0.285714
.	.	+	tRNA	tRNA-Val-TAC-1-1	48	6	15	0.285714
.	.	+	tRNA	tRNA-Val-TAC-1-1	49	4	17	0.190476
.	.	+	tRNA	tRNA-Val-TAC-1-2	48	6	15	0.285714
.	.	+	tRNA	tRNA-Val-TAC-1-2	49	4	17	0.190476
.	.	+	tRNA	tRNA-Val-TAC-2-1	48	6	15	0.285714
.	.	+	tRNA	tRNA-Val-TAC-2-1	49	4	17	0.190476
.	.	+	tRNA	tRNA-Val-TAC-3-1	48	24	49	0.328767
.	.	+	tRNA	tRNA-Val-TAC-3-1	49	7	66	0.0958904
1	918816	-	lncRNA	ENSG00000223764(LINC02593)	2201	72	5	0.935065
1	941220	+	protein_coding	ENSG00000187634(SAMD11)	17298	13	68	0.160494
1	944475	+	protein_coding	ENSG00000187634(SAMD11)	20553	168	529	0.241033
1	999131	-	protein_coding	ENSG00000188290(HES4)	1042	40	1613	0.0241984
1	999142	-	protein_coding	ENSG00000188290(HES4)	1031	36	1796	0.0196507
1	999785	-	protein_coding	ENSG00000188290(HES4)	388	137	2875	0.0454847
1	1014332	+	protein_coding	ENSG00000187608(ISG15)	13195	22	514	0.0410448
1	1048884	+	protein_coding	ENSG00000188157(AGRN)	28765	7	59	0.106061
1	1304620	-	protein_coding	ENSG00000131584(ACAP3)	4990	7	5	0.583333
1	1314332	-	protein_coding	ENSG00000127054(INTS11)	10356	33	273	0.107843
1	1316066	-	protein_coding	ENSG00000127054(INTS11)	8622	14	14	0.5
1	1336148	-	protein_coding	ENSG00000107404(DVL1)	13271	22	819	0.0261593
1	1336315	-	protein_coding	ENSG00000107404(DVL1)	13104	26	445	0.0552017
1	1342389	-	protein_coding	ENSG00000107404(DVL1)	7030	20	246	0.075188
1	2050585	+	protein_coding	ENSG00000067606(PRKCZ)	175	51	69	0.425
1	2870844	+	Other features	.	.	8	0	1
1	2870852	+	Other features	.	.	9	0	1
1	3647468	-	protein_coding	ENSG00000116213(WRAP73)	5294	12	436	0.0267857
1	3884219	+	protein_coding	ENSG00000169598(DFFB)	26953	13	63	0.171053
1	3884220	+	protein_coding	ENSG00000169598(DFFB)	26954	35	45	0.4375
1	5865230	-	protein_coding	ENSG00000131697(NPHP4)	127244	6	44	0.12
1	6221386	-	protein_coding	ENSG00000116237(ICMT)	14587	19	510	0.0359168
1	6581230	+	protein_coding	ENSG00000204859(ZBTB48)	1237	12	277	0.0415225
1	8865394	-	protein_coding	ENSG00000074800(ENO1)	13797	155	16839	0.00912087
1	8866450	-	protein_coding	ENSG00000074800(ENO1)	12741	112	19607	0.0056798
1	9849424	-	protein_coding	ENSG00000178585(CTNNBIP1)	60913	12	82	0.12766
1	10379873	+	protein_coding	ENSG00000054523(KIF1B)	169304	29	107	0.213235
1	10630313	+	protein_coding	ENSG00000142655(PEX14)	158026	10	329	0.0294985
1	11054673	-	protein_coding	ENSG00000116649(SRM)	5348	16	1096	0.0143885
1	11975276	+	protein_coding	ENSG00000083444(PLOD1)	41072	46	325	0.123989
1	15734091	+	protein_coding	ENSG00000116786(PLEKHM2)	49772	11	240	0.0438247
1	16396171	+	protein_coding	ENSG00000055070(SZRD1)	43597	24	1258	0.0187207
1	16396655	+	protein_coding	ENSG00000055070(SZRD1)	44081	365	434	0.456821
1	16987123	-	protein_coding	ENSG00000159363(ATP13A2)	24806	25	251	0.0905797
1	19306126	-	protein_coding	ENSG00000053371(AKR7A2)	6019	59	1412	0.0401088
1	19311960	-	protein_coding	ENSG00000053371(AKR7A2)	185	48	865	0.0525739
1	19356713	-	protein_coding	ENSG00000077549(CAPZB)	128827	32	1492	0.0209974
1	19378547	-	protein_coding	ENSG00000077549(CAPZB)	106993	29	2044	0.0139894
1	20485523	-	protein_coding	ENSG00000162545(CAMK2N1)	688	68	103	0.397661
1	20650539	+	protein_coding	ENSG00000158828(PINK1)	17082	33	796	0.039807
1	20652451	-	protein_coding	ENSG00000244038(DDOST)	9094	41	501	0.0756458
1	20652513	-	protein_coding	ENSG00000244038(DDOST)	9032	64	1857	0.033316
1	20744004	-	protein_coding	ENSG00000127483(HP1BP3)	43320	31	458	0.0633947
1	21217834	-	protein_coding	ENSG00000117298(ECE1)	127739	11	172	0.0601093
1	24472653	+	protein_coding	ENSG00000001461(NIPAL3)	56852	10	213	0.044843
1	24654995	+	protein_coding	ENSG00000133226(SRRM1)	23280	21	141	0.12963
1	25815926	+	protein_coding	ENSG00000162430(SELENON)	15734	19	162	0.104972
1	26284794	-	protein_coding	ENSG00000158062(UBXN11)	33570	7	123	0.0538462
1	26732729	+	protein_coding	ENSG00000117713(ARID1A)	39494	15	252	0.0561798
1	26826836	+	protein_coding	ENSG00000204160(ZDHHC18)	149	8	206	0.0373832
1	26879705	-	protein_coding	ENSG00000142751(GPN2)	10579	15	539	0.0270758
1	27000366	+	protein_coding	ENSG00000253368(TRNP1)	6675	9	43	0.173077
1	27666214	-	protein_coding	ENSG00000126709(IFI6)	5999	10	237	0.0404858
1	28536007	+	protein_coding	ENSG00000180198(RCC1)	30065	95	829	0.102814
1	29154719	-	protein_coding	ENSG00000116350(SRSF4)	27182	43	1120	0.0369733
1	30871689	-	protein_coding	ENSG00000162512(SDC3)	37070	75	28	0.728155
1	31413205	+	protein_coding	ENSG00000168528(SERINC2)	3641	6	27	0.181818
1	31488635	-	pseudogene	ENSG00000215899(EEF1A1P46)	296	6	7	0.461538
1	31635482	-	protein_coding	ENSG00000162517(PEF1)	9415	256	1094	0.18963
1	32336019	-	protein_coding	ENSG00000175130(MARCKSL1)	215	378	2195	0.14691
1	32773013	+	protein_coding	ENSG00000162522(KIAA1522)	31184	8	225	0.0343348
1	32775814	-	protein_coding	ENSG00000134684(YARS1)	42218	301	7159	0.0403485
1	32775815	-	protein_coding	ENSG00000134684(YARS1)	42217	76	7338	0.0102509
1	32810745	-	protein_coding	ENSG00000134684(YARS1)	7287	174	5611	0.0300778
1	33009289	-	protein_coding	ENSG00000004455(AK2)	71708	9	287	0.0304054
1	35192634	-	protein_coding	ENSG00000116560(SFPQ)	813	17	801	0.0207824
1	35434604	-	protein_coding	ENSG00000142687(KIAA0319L)	123347	16	267	0.0565371
1	35560697	+	protein_coding	ENSG00000020129(NCDN)	3225	8	250	0.0310078
1	35565373	+	protein_coding	ENSG00000020129(NCDN)	7901	63	248	0.202572
1	35888430	+	protein_coding	ENSG00000092847(AGO1)	18623	5	38	0.116279
1	36180761	+	protein_coding	ENSG00000116871(MAP7D1)	25183	33	621	0.0504587
1	37808098	+	protein_coding	ENSG00000197982(C1orf122)	1120	17	176	0.0880829
1	38708789	+	Other features	.	.	4	10	0.285714
1	38855718	-	protein_coding	ENSG00000116954(RRAGC)	4055	14	331	0.0405797
1	38991487	+	protein_coding	ENSG00000174574(AKIRIN1)	212	71	630	0.101284
1	39285706	+	protein_coding	ENSG00000127603(MACF1)	204391	9	45	0.166667
1	40980141	+	protein_coding	ENSG00000171793(CTPS1)	842	11	23	0.323529
1	41028080	-	protein_coding	ENSG00000010803(SCMH1)	214227	161	166	0.492355
1	42766676	-	protein_coding	ENSG00000117385(P3H1)	409	76	179	0.298039
1	43453698	-	protein_coding	ENSG00000178922(HYI)	292	8	42	0.16
1	43591170	+	protein_coding	ENSG00000142949(PTPRF)	65984	21	81	0.205882
1	43591277	+	protein_coding	ENSG00000142949(PTPRF)	66091	17	397	0.0410628
1	43617558	+	protein_coding	ENSG00000142949(PTPRF)	92372	11	91	0.107843
1	43973051	+	protein_coding	ENSG00000132768(DPH2)	3052	9	96	0.0857143
1	43977983	+	protein_coding	ENSG00000117410(ATP6V0B)	3497	32	1978	0.0159204
1	45329326	-	protein_coding	ENSG00000132781(MUTYH)	11568	8	146	0.0519481
1	45567983	+	protein_coding	ENSG00000117448(AKR1A1)	17441	14	705	0.0194715
1	45634186	-	protein_coding	ENSG00000159592(GPBP1L1)	53928	15	287	0.0496689
1	46041288	-	protein_coding	ENSG00000117461(PIK3R3)	91749	13	93	0.122642
1	46286302	-	protein_coding	ENSG00000132128(LRRC41)	17315	15	546	0.026738
1	46316773	+	protein_coding	ENSG00000173660(UQCRH)	13076	12	339	0.034188
1	46634734	-	protein_coding	ENSG00000123472(ATPAF1)	39134	11	299	0.0354839
1	46668112	-	protein_coding	ENSG00000123472(ATPAF1)	5756	11	392	0.0272953
1	51236583	+	protein_coding	ENSG00000123091(RNF11)	311	8	171	0.0446927
1	51251139	-	pseudogene	ENSG00000233406	334	26	55	0.320988
1	52355798	-	protein_coding	ENSG00000154222(CC2D1B)	10408	11	296	0.0358306
1	54205407	+	protein_coding	ENSG00000116221(MRPL37)	21367	23	1455	0.0155616
1	54212650	+	protein_coding	ENSG00000116221(MRPL37)	28610	261	2423	0.0972429
1	54849930	-	protein_coding	ENSG00000116133(DHCR24)	37266	17	362	0.0448549
1	55103888	-	protein_coding	ENSG00000162402(USP24)	111491	11	138	0.0738255
1	62162493	+	protein_coding	ENSG00000132849(PATJ)	420017	12	39	0.235294
1	64745282	+	protein_coding	ENSG00000162437(RAVER2)	208	13	198	0.0616114
1	68126180	-	protein_coding	ENSG00000116729(WLS)	106941	32	867	0.0355951
1	68126196	-	protein_coding	ENSG00000116729(WLS)	106925	21	785	0.0260546
1	68126306	-	protein_coding	ENSG00000116729(WLS)	106815	48	1073	0.0428189
1	70439105	+	protein_coding	ENSG00000116761(CTH)	27888	137	2065	0.0622162
1	75740020	+	protein_coding	ENSG00000117054(ACADM)	15590	33	2741	0.0118962
1	85048479	-	protein_coding	ENSG00000055732(MCOLN3)	22	7	23	0.233333
1	86735160	+	protein_coding	ENSG00000097033(SH3GLB1)	30591	19	739	0.025066
1	92841916	+	protein_coding	ENSG00000122406(RPL5)	9904	21	2054	0.0101205
1	92841919	+	protein_coding	ENSG00000122406(RPL5)	9907	30	1518	0.0193798
1	93346634	+	protein_coding	ENSG00000117505(DR1)	728	18	836	0.0210773
1	96448226	+	pseudogene	ENSG00000228502(EEF1A1P11)	1297	5	8	0.384615
1	100268284	+	protein_coding	ENSG00000137996(RTCA)	2069	22	1643	0.0132132
1	108637795	+	protein_coding	ENSG00000162636(FAM102B)	77707	10	267	0.0361011
1	109100508	+	lncRNA	ENSG00000270066	316	6	8	0.428571
1	109310951	-	protein_coding	ENSG00000134243(SORT1)	86968	6	27	0.181818
1	109737698	-	protein_coding	ENSG00000134202(GSTM3)	3341	25	281	0.0816993
1	111438705	-	lncRNA	ENSG00000243960	2660	7	39	0.152174
1	111443904	-	protein_coding	ENSG00000116455(WDR77)	5353	129	2121	0.0573333
1	111447110	-	protein_coding	ENSG00000116455(WDR77)	2147	57	1511	0.036352
1	111448684	-	protein_coding	ENSG00000116455(WDR77)	573	43	1337	0.0311594
1	111461204	+	protein_coding	ENSG00000116459(ATP5PB)	12341	13	755	0.0169271
1	112890891	-	pseudogene	ENSG00000228040	32	4	5	0.444444
1	119179212	+	lncRNA	ENSG00000231365(WARS2-AS1)	38822	6	80	0.0697674
1	119496663	-	pseudogene	ENSG00000229570(GAPDHP58)	179	4	5	0.444444
1	119742977	+	protein_coding	ENSG00000092621(PHGDH)	94567	44	6510	0.00671346
1	119919488	-	protein_coding	ENSG00000134250(NOTCH2)	181292	14	283	0.047138
1	145837538	+	protein_coding	ENSG00000186141(POLR3C)	13486	44	623	0.065967
1	150268463	-	protein_coding	ENSG00000117362(APH1A)	1118	5	14	0.263158
1	150308174	+	protein_coding	ENSG00000266472(MRPS21)	14314	60	3063	0.0192123
1	150622210	-	protein_coding	ENSG00000143420(ENSA)	7403	23	2398	0.00950021
1	150646436	-	protein_coding	ENSG00000143457(GOLPH3L)	50719	34	299	0.102102
1	150995966	-	Other features	.	.	5	57	0.0806452
1	151028933	+	protein_coding	ENSG00000143363(PRUNE1)	20514	8	169	0.0451977
1	151307586	-	protein_coding	ENSG00000143393(PI4KB)	20130	13	403	0.03125
1	151340934	-	protein_coding	ENSG00000143390(RFX5)	6393	143	1036	0.121289
1	151776098	-	protein_coding	ENSG00000182134(TDRKH)	15319	17	243	0.0653846
1	153634006	-	lncRNA	ENSG00000272030	392	19	203	0.0855856
1	153752384	+	protein_coding	ENSG00000143624(INTS3)	24335	34	178	0.160377
1	153772659	+	protein_coding	ENSG00000143624(INTS3)	44610	116	630	0.155496
1	153942987	-	protein_coding	ENSG00000198837(DENND4B)	3732	5	40	0.111111
1	153977503	-	protein_coding	ENSG00000143543(JTB)	172	23	1431	0.0158184
1	154989654	+	protein_coding	ENSG00000160688(FLAD1)	6317	11	461	0.0233051
1	155057682	+	protein_coding	ENSG00000143537(ADAM15)	7117	39	573	0.0637255
1	155186035	-	protein_coding	ENSG00000185499(MUC1)	6882	3	3	0.5
1	155205121	-	protein_coding	ENSG00000169231(THBS3)	3931	11	46	0.192982
1	155250289	-	protein_coding	ENSG00000160767(FAM189B)	5195	18	322	0.0529412
1	155288381	+	protein_coding	ENSG00000143630(HCN3)	10919	9	70	0.113924
1	156009615	-	protein_coding	ENSG00000163479(SSR2)	11337	14	548	0.024911
1	156263500	-	protein_coding	ENSG00000198952(SMG5)	19326	19	1305	0.0143505
1	156317505	-	protein_coding	ENSG00000163468(CCT3)	50369	121	3136	0.0371508
1	156533006	-	protein_coding	ENSG00000183856(IQGAP3)	39599	14	675	0.0203193
1	156670648	-	protein_coding	ENSG00000132688(NES)	6760	3	3	0.5
1	156743366	-	protein_coding	ENSG00000143321(HDGF)	23560	247	821	0.231273
1	160426898	+	protein_coding	ENSG00000162738(VANGL2)	26335	9	197	0.0436893
1	160426899	+	protein_coding	ENSG00000162738(VANGL2)	26336	11	192	0.0541872
1	160997321	-	protein_coding	ENSG00000158769(F11R)	24023	23	259	0.0815603
1	165662360	-	protein_coding	ENSG00000143149(ALDH9A1)	36203	33	241	0.120438
1	165662574	-	protein_coding	ENSG00000143149(ALDH9A1)	35989	13	298	0.0418006
1	165827619	+	protein_coding	ENSG00000143179(UCK2)	6	23	502	0.0438095
1	167553726	-	protein_coding	ENSG00000143162(CREG1)	80	12	521	0.0225141
1	167790603	+	protein_coding	ENSG00000197965(MPZL1)	69412	23	473	0.046371
1	180154981	+	protein_coding	ENSG00000116260(QSOX1)	113	23	133	0.147436
1	182600183	-	protein_coding	ENSG00000143333(RGS16)	4207	13	291	0.0427632
1	183124827	+	protein_coding	ENSG00000135862(LAMC1)	101408	14	575	0.0237691
1	183533767	+	protein_coding	ENSG00000116698(SMG7)	61552	202	161	0.556474
1	184806008	-	protein_coding	ENSG00000135842(NIBAN1)	168501	5	52	0.0877193
1	194189298	+	pseudogene	ENSG00000233057(EEF1A1P14)	332	5	8	0.384615
1	198157072	+	protein_coding	ENSG00000151414(NEK7)	79	9	114	0.0731707
1	198157073	+	protein_coding	ENSG00000151414(NEK7)	80	66	59	0.528
1	201982980	+	protein_coding	ENSG00000176393(RNPEP)	609	11	550	0.0196078
1	202005893	+	protein_coding	ENSG00000176393(RNPEP)	23522	23	556	0.0397237
1	202879230	-	protein_coding	ENSG00000183155(RABIF)	9920	39	81	0.325
1	206733544	+	protein_coding	ENSG00000162889(MAPKAPK2)	48640	15	224	0.0627615
1	208042250	-	protein_coding	ENSG00000076356(PLXNA2)	202135	5	28	0.151515
1	211745626	-	protein_coding	ENSG00000123684(LPGAT1)	85138	15	249	0.0568182
1	212445953	+	protein_coding	ENSG00000117691(NENF)	13034	42	3044	0.0136099
1	214281206	+	protein_coding	ENSG00000143499(SMYD2)	105	9	115	0.0725806
1	224192557	+	protein_coding	ENSG00000143753(DEGS1)	16802	11	556	0.0194004
1	224227622	-	protein_coding	ENSG00000143748(NVL)	102568	126	664	0.159494
1	225495456	-	protein_coding	ENSG00000154380(ENAH)	157687	7	157	0.0426829
1	225495478	-	protein_coding	ENSG00000154380(ENAH)	157665	9	98	0.0841121
1	226361984	-	protein_coding	ENSG00000143799(PARP1)	46171	140	2745	0.0485269
1	226370458	-	protein_coding	ENSG00000143799(PARP1)	37697	47	4747	0.00980392
1	226383082	-	protein_coding	ENSG00000143799(PARP1)	25073	35	1157	0.0293624
1	228097975	+	protein_coding	ENSG00000143761(ARF1)	15268	52	6105	0.00844567
1	228098911	+	protein_coding	ENSG00000143761(ARF1)	16204	33	3400	0.00961258
1	228493939	+	protein_coding	ENSG00000168159(RNF187)	6558	28	1313	0.0208799
1	229490008	-	protein_coding	ENSG00000069248(NUP133)	18334	126	1159	0.0980545
1	230280274	+	protein_coding	ENSG00000143641(GALNT2)	222285	8	221	0.0349345
1	230425843	-	protein_coding	ENSG00000177614(PGBD5)	490	7	154	0.0434783
1	230906462	-	protein_coding	ENSG00000143643(TTC13)	72414	14	112	0.111111
1	231224285	-	protein_coding	ENSG00000143633(C1orf131)	16903	15	337	0.0426136
1	231262771	+	protein_coding	ENSG00000116906(GNPAT)	21565	9	179	0.0478723
1	233289384	-	protein_coding	ENSG00000135749(PCNX2)	6342	6	17	0.26087
1	235504214	-	protein_coding	ENSG00000162885(B3GALNT2)	239	15	195	0.0714286
1	235550266	-	protein_coding	ENSG00000168243(GNG4)	100489	23	72	0.242105
1	235551076	-	protein_coding	ENSG00000168243(GNG4)	99679	9	201	0.0428571
1	235649979	-	protein_coding	ENSG00000168243(GNG4)	776	16	29	0.355556
1	236483512	+	protein_coding	ENSG00000186197(EDARADD)	135256	6	96	0.0588235
1	241504123	-	protein_coding	ENSG00000091483(FH)	15677	16	1204	0.0131148
1	241848300	+	protein_coding	ENSG00000174371(EXO1)	334	30	156	0.16129
1	242975273	+	Other features	.	.	7	6	0.538462
1	248848474	+	protein_coding	ENSG00000171161(ZNF672)	10265	15	167	0.0824176
1	248850173	-	protein_coding	ENSG00000171163(ZNF692)	8972	35	99	0.261194
10	809755	-	protein_coding	ENSG00000107929(LARP4B)	122067	34	251	0.119298
10	812878	-	protein_coding	ENSG00000107929(LARP4B)	118944	12	483	0.0242424
10	5639467	-	protein_coding	ENSG00000196372(ASB13)	27129	11	195	0.0533981
10	5853736	-	Other features	.	.	11	16	0.407407
10	6110088	+	protein_coding	ENSG00000134453(RBM17)	21055	36	704	0.0486486
10	12235093	+	protein_coding	ENSG00000151465(CDC123)	39129	22	1937	0.0112302
10	13499785	-	protein_coding	ENSG00000165626(BEND7)	29230	9	79	0.102273
10	14520308	-	protein_coding	ENSG00000065809(FAM107B)	254590	46	88	0.343284
10	15841441	-	protein_coding	ENSG00000148481(MINDY3)	19067	23	951	0.023614
10	22320303	+	protein_coding	ENSG00000148444(COMMD3)	3918	7	147	0.0454545
10	22537267	-	protein_coding	ENSG00000150867(PIP4K2A)	177312	11	346	0.0308123
10	32056117	-	protein_coding	ENSG00000170759(KIF5B)	309	96	506	0.159468
10	34815098	-	protein_coding	ENSG00000148498(PARD3)	228	8	56	0.125
10	38079904	-	Other features	.	.	38	2720	0.0137781
10	38119837	+	protein_coding	ENSG00000075407(ZNF37A)	25504	8	173	0.0441989
10	56358711	-	protein_coding	ENSG00000122952(ZWINT)	2563	191	1592	0.107123
10	68910339	+	protein_coding	ENSG00000107625(DDX50)	9054	12	191	0.0591133
10	68934358	+	protein_coding	ENSG00000107625(DDX50)	33073	18	678	0.0258621
10	68984980	+	protein_coding	ENSG00000165732(DDX21)	28846	31	2352	0.0130088
10	69632963	+	protein_coding	ENSG00000171224(FAM241B)	2717	11	191	0.0544554
10	70146619	-	protein_coding	ENSG00000156521(TYSND1)	82	16	125	0.113475
10	70530048	+	protein_coding	ENSG00000107719(PALD1)	51282	12	75	0.137931
10	70816010	+	protein_coding	ENSG00000166224(SGPL1)	106	5	15	0.25
10	71300980	+	protein_coding	ENSG00000107731(UNC5B)	88411	32	268	0.106667
10	71301045	+	protein_coding	ENSG00000107731(UNC5B)	88476	29	222	0.115538
10	74107254	+	protein_coding	ENSG00000035403(VCL)	112062	20	614	0.0315457
10	74371534	+	protein_coding	ENSG00000156110(ADK)	220333	3	4	0.428571
10	75399409	-	protein_coding	ENSG00000165655(ZNF503)	2356	34	1889	0.0176807
10	78022160	-	protein_coding	ENSG00000148606(POLR3A)	7363	11	281	0.0376712
10	78040696	+	protein_coding	ENSG00000138326(RPS24)	6937	93	4662	0.0195584
10	84560544	+	pseudogene	ENSG00000178429(RPS3AP5)	102	7	22	0.241379
10	88991056	-	lncRNA	ENSG00000286116	3194	24	204	0.105263
10	89644848	-	protein_coding	ENSG00000152782(PANK1)	395	5	45	0.1
10	91462740	+	protein_coding	ENSG00000165338(HECTD2)	53461	6	50	0.107143
10	92597199	-	pseudogene	ENSG00000184111(RPL11P4)	89	9	96	0.0857143
10	94581498	+	protein_coding	ENSG00000119969(HELLS)	36170	24	360	0.0625
10	95263929	-	protein_coding	ENSG00000107438(PDLIM1)	27084	12	479	0.0244399
10	97334126	-	protein_coding	ENSG00000181274(FRAT2)	604	7	91	0.0714286
10	97498275	-	protein_coding	ENSG00000155229(MMS19)	520	127	244	0.342318
10	97717659	+	protein_coding	ENSG00000155254(MARVELD1)	4487	9	236	0.0367347
10	100364291	+	protein_coding	ENSG00000099194(SCD)	17059	17	594	0.0278232
10	101003882	+	protein_coding	ENSG00000107816(LZTS2)	7265	9	21	0.3
10	101030203	-	protein_coding	ENSG00000186862(PDZD7)	2093	14	16	0.466667
10	101066275	+	protein_coding	ENSG00000107821(KAZALD1)	4287	4	14	0.222222
10	101238572	+	lncRNA	ENSG00000227128(LBX1-AS1)	8996	9	33	0.214286
10	102375537	+	protein_coding	ENSG00000107862(GBF1)	130167	21	482	0.0417495
10	102455625	+	lncRNA	ENSG00000269609(C10orf95-AS1)	5810	34	142	0.193182
10	102644341	+	Other features	.	.	7	121	0.0546875
10	102870120	+	protein_coding	ENSG00000214435(AS3MT)	651	29	264	0.0989761
10	103368436	+	protein_coding	ENSG00000148835(TAF5)	471	9	120	0.0697674
10	109882554	-	protein_coding	ENSG00000108039(XPNPEP1)	41000	28	915	0.0296925
10	109886325	-	protein_coding	ENSG00000108039(XPNPEP1)	37229	20	815	0.0239521
10	110134598	+	protein_coding	ENSG00000148700(ADD3)	138231	22	547	0.0386643
10	110207789	+	protein_coding	ENSG00000119950(MXI1)	185	8	145	0.0522876
10	123155058	+	protein_coding	ENSG00000154473(BUB3)	657	607	2075	0.226324
10	125049384	+	Other features	.	.	5	0	1
10	125788963	-	protein_coding	ENSG00000188690(UROS)	34296	30	1439	0.0204221
10	127433341	+	protein_coding	ENSG00000150760(DOCK1)	527933	8	72	0.1
10	127451921	+	protein_coding	ENSG00000150760(DOCK1)	546513	10	177	0.0534759
10	127524656	+	Other features	.	.	4	8	0.333333
10	130145246	+	protein_coding	ENSG00000108010(GLRX3)	8856	28	1648	0.0167064
10	132228011	-	protein_coding	ENSG00000165752(STK32C)	103837	32	166	0.161616
10	132307787	-	protein_coding	ENSG00000165752(STK32C)	24061	10	48	0.172414
10	133281377	-	protein_coding	ENSG00000130640(TUBGCP2)	37447	103	988	0.0944088
10	133285159	-	protein_coding	ENSG00000130640(TUBGCP2)	33665	32	1522	0.020592
10	133292613	-	protein_coding	ENSG00000130640(TUBGCP2)	26211	23	818	0.0273484
10	133300088	-	protein_coding	ENSG00000130640(TUBGCP2)	18736	22	763	0.0280255
10	133308937	+	protein_coding	ENSG00000198546(ZNF511)	24	11	201	0.0518868
10	133355496	-	protein_coding	ENSG00000148803(FUOM)	2530	38	166	0.186275
10	133362751	-	protein_coding	ENSG00000127884(ECHS1)	10604	197	1255	0.135675
10	133394269	+	protein_coding	ENSG00000148824(MTG1)	176	29	365	0.0736041
11	215108	+	protein_coding	ENSG00000177963(RIC8A)	7401	8	70	0.102564
11	295100	+	protein_coding	ENSG00000142102(PGGHG)	5975	6	89	0.0631579
11	764334	+	protein_coding	ENSG00000177156(TALDO1)	16920	117	2282	0.0487703
11	778497	+	lncRNA	ENSG00000255284(GATD1-DT)	924	11	52	0.174603
11	810294	+	protein_coding	ENSG00000177600(RPLP2)	330	202	25670	0.00780767
11	821028	+	protein_coding	ENSG00000177666(PNPLA2)	2115	6	12	0.333333
11	903093	-	protein_coding	ENSG00000177830(CHID1)	11966	21	868	0.023622
11	1390085	+	protein_coding	ENSG00000174672(BRSK2)	187	9	80	0.101124
11	1752919	-	protein_coding	ENSG00000117984(CTSD)	11655	18	367	0.0467532
11	1753180	-	protein_coding	ENSG00000117984(CTSD)	11394	54	629	0.079063
11	1753293	-	protein_coding	ENSG00000117984(CTSD)	11281	42	972	0.0414201
11	1759550	-	protein_coding	ENSG00000250644	4405	324	552	0.369863
11	1759568	-	protein_coding	ENSG00000250644	4387	12	590	0.0199336
11	1763851	-	protein_coding	ENSG00000250644	104	24	857	0.0272418
11	3015820	-	protein_coding	ENSG00000110619(CARS1)	41794	36	555	0.0609137
11	3827134	-	protein_coding	ENSG00000177105(RHOG)	13826	114	67	0.629834
11	4092692	+	protein_coding	ENSG00000167323(STIM1)	238166	18	253	0.0664207
11	6478043	-	protein_coding	ENSG00000132254(ARFIP2)	3437	30	1921	0.0153767
11	6611192	-	protein_coding	ENSG00000166337(TAF10)	1348	30	3140	0.00946372
11	6618908	-	protein_coding	ENSG00000166340(TPP1)	541	15	227	0.0619835
11	8965114	+	lncRNA	ENSG00000254860(TMEM9B-AS1)	613	14	48	0.225806
11	9139398	-	protein_coding	ENSG00000184014(DENND5A)	126562	14	463	0.0293501
11	9732568	+	protein_coding	ENSG00000133789(SWAP70)	68492	15	362	0.0397878
11	10510015	-	Other features	.	.	3	3	0.5
11	14358903	-	protein_coding	ENSG00000133818(RRAS2)	5604	5	54	0.0847458
11	14358990	-	protein_coding	ENSG00000133818(RRAS2)	5517	21	440	0.0455531
11	17388141	-	protein_coding	ENSG00000187486(KCNJ11)	1191	5	29	0.147059
11	18506890	-	protein_coding	ENSG00000074319(TSG101)	20062	55	490	0.100917
11	20055917	+	protein_coding	ENSG00000166833(NAV2)	705194	19	21	0.475
11	20494175	+	protein_coding	ENSG00000185238(PRMT3)	106618	18	725	0.0242261
11	33085074	-	protein_coding	ENSG00000176102(CSTF3)	77298	16	364	0.0421053
11	35620156	+	protein_coding	ENSG00000179431(FJX1)	1697	18	316	0.0538922
11	36229321	+	protein_coding	ENSG00000179241(LDLRAD3)	285341	7	110	0.0598291
11	44932917	-	protein_coding	ENSG00000175274(TP53I11)	18390	10	214	0.0446429
11	44933313	-	protein_coding	ENSG00000175274(TP53I11)	17994	8	121	0.0620155
11	45924058	+	protein_coding	ENSG00000165905(LARGE2)	2438	6	23	0.206897
11	45971190	-	protein_coding	ENSG00000135365(PHF21A)	150265	8	250	0.0310078
11	46672265	+	protein_coding	ENSG00000175224(ATG13)	54739	39	1262	0.0299769
11	46673336	+	protein_coding	ENSG00000175224(ATG13)	55810	13	240	0.0513834
11	46673337	+	protein_coding	ENSG00000175224(ATG13)	55811	25	239	0.094697
11	46678359	-	protein_coding	ENSG00000175220(ARHGAP1)	22261	22	216	0.092437
11	46752651	-	protein_coding	ENSG00000175216(CKAP5)	93658	19	984	0.0189432
11	47239886	-	protein_coding	ENSG00000134575(ACP2)	9021	10	122	0.0757576
11	47415104	+	protein_coding	ENSG00000165915(SLC39A13)	7973	17	82	0.171717
11	47415978	+	protein_coding	ENSG00000165915(SLC39A13)	8847	7	137	0.0486111
11	47580903	+	protein_coding	ENSG00000213619(NDUFS3)	15568	15	960	0.0153846
11	47783082	-	protein_coding	ENSG00000030066(NUP160)	65474	16	803	0.019536
11	59575339	-	protein_coding	ENSG00000110048(OSBP)	40436	13	730	0.0174966
11	59652901	-	protein_coding	ENSG00000166889(PATL1)	16137	11	283	0.037415
11	60850417	+	protein_coding	ENSG00000110104(CCDC86)	8305	56	899	0.0586387
11	61132376	-	protein_coding	ENSG00000167987(VPS37C)	29240	7	83	0.0777778
11	61299868	-	protein_coding	ENSG00000167986(DDB1)	42729	19	1649	0.0113909
11	61337943	+	protein_coding	ENSG00000149476(TKFC)	4724	12	446	0.0262009
11	61338031	+	protein_coding	ENSG00000149476(TKFC)	4812	11	494	0.0217822
11	61341487	+	protein_coding	ENSG00000149476(TKFC)	8268	9	195	0.0441176
11	61349482	-	protein_coding	ENSG00000162144(CYB561A3)	12802	7	144	0.0463576
11	61800166	-	protein_coding	ENSG00000149485(FADS1)	29153	7	161	0.0416667
11	61866671	+	protein_coding	ENSG00000134824(FADS2)	73692	17	106	0.138211
11	62338022	+	protein_coding	ENSG00000162174(ASRGL1)	575	58	367	0.136471
11	62596646	-	protein_coding	ENSG00000149480(MTA2)	5220	18	1562	0.0113924
11	62625617	-	protein_coding	ENSG00000089597(GANAB)	21110	13	216	0.0567686
11	62629246	-	protein_coding	ENSG00000089597(GANAB)	17481	67	2093	0.0310185
11	62631070	-	protein_coding	ENSG00000089597(GANAB)	15657	42	1275	0.0318907
11	62633974	-	protein_coding	ENSG00000089597(GANAB)	12753	7	95	0.0686275
11	62639438	-	protein_coding	ENSG00000089597(GANAB)	7289	47	1097	0.0410839
11	62671727	-	protein_coding	ENSG00000162194(LBHD1)	541	9	139	0.0608108
11	62852227	-	lncRNA	ENSG00000255717(SNHG1)	3727	31	1538	0.0197578
11	63681728	+	protein_coding	ENSG00000133318(RTN3)	283	20	1117	0.0175901
11	63758891	+	protein_coding	ENSG00000133318(RTN3)	77446	284	961	0.228112
11	63768716	-	protein_coding	ENSG00000188070(ZFTA)	60	14	118	0.106061
11	63818997	+	protein_coding	ENSG00000168005(SPINDOC)	5542	8	156	0.0487805
11	64234067	+	protein_coding	ENSG00000110011(DNAJC4)	3790	20	59	0.253165
11	64284327	-	protein_coding	ENSG00000002330(BAD)	378	15	996	0.0148368
11	64285220	+	protein_coding	ENSG00000173264(GPR137)	15159	9	87	0.09375
11	64288441	+	protein_coding	ENSG00000173264(GPR137)	18380	100	79	0.558659
11	64321061	+	protein_coding	ENSG00000126432(PRDX5)	2941	61	2974	0.0200988
11	64801600	-	protein_coding	ENSG00000168067(MAP4K2)	1642	5	26	0.16129
11	64934090	+	protein_coding	ENSG00000068971(PPP2R5B)	16538	24	341	0.0657534
11	65035653	+	protein_coding	ENSG00000110025(SNX15)	8215	15	179	0.0773196
11	65128568	-	protein_coding	ENSG00000162298(SYVN1)	5965	9	212	0.040724
11	65172686	+	protein_coding	ENSG00000204710(SPDYC)	2454	9	78	0.103448
11	65539224	-	protein_coding	ENSG00000168056(LTBP3)	19707	25	289	0.0796178
11	65547472	-	protein_coding	ENSG00000168056(LTBP3)	11459	6	90	0.0625
11	65554215	-	protein_coding	ENSG00000168056(LTBP3)	4716	17	26	0.395349
11	65654448	-	protein_coding	ENSG00000173039(RELA)	8643	11	112	0.0894309
11	65780107	-	protein_coding	ENSG00000254470(AP5B1)	870	8	59	0.119403
11	66267483	+	protein_coding	ENSG00000174996(KLC2)	10190	11	35	0.23913
11	66276687	+	protein_coding	ENSG00000174903(RAB1B)	8098	43	327	0.116216
11	66276688	+	protein_coding	ENSG00000174903(RAB1B)	8099	12	359	0.032345
11	66480215	-	lncRNA	ENSG00000255517(DPP3-DT)	82	5	49	0.0925926
11	66685448	-	protein_coding	ENSG00000173898(SPTBN2)	59223	13	244	0.0505837
11	66788238	+	protein_coding	ENSG00000173715(C11orf80)	43788	17	89	0.160377
11	66843192	+	protein_coding	ENSG00000173715(C11orf80)	98742	9	70	0.113924
11	66868899	-	protein_coding	ENSG00000173599(PC)	89488	20	100	0.166667
11	67119567	+	protein_coding	ENSG00000173120(KDM2A)	305	9	27	0.25
11	67432774	+	protein_coding	ENSG00000175634(RPS6KB2)	4315	302	176	0.631799
11	67434620	+	protein_coding	ENSG00000175634(RPS6KB2)	6161	26	508	0.0486891
11	67465061	-	protein_coding	ENSG00000172663(TMEM134)	4212	18	119	0.131387
11	67612534	+	protein_coding	ENSG00000167792(NDUFV1)	6882	10	452	0.021645
11	68348135	+	protein_coding	ENSG00000162337(LRP5)	35545	15	197	0.0707547
11	70355639	+	protein_coding	ENSG00000131626(PPFIA1)	84950	14	473	0.0287474
11	70355738	+	protein_coding	ENSG00000131626(PPFIA1)	85049	14	499	0.0272904
11	71478939	+	protein_coding	ENSG00000172890(NADSYN1)	25831	5	48	0.0943396
11	72014797	-	protein_coding	ENSG00000137497(NUMA1)	65897	16	594	0.0262295
11	72097912	-	protein_coding	ENSG00000149357(LAMTOR1)	5386	21	1356	0.0152505
11	72224888	+	protein_coding	ENSG00000165458(INPPL1)	1188	24	304	0.0731707
11	72224889	+	protein_coding	ENSG00000165458(INPPL1)	1189	33	290	0.102167
11	72829427	+	protein_coding	ENSG00000168010(ATG16L2)	15022	21	87	0.194444
11	73308897	+	protein_coding	ENSG00000110237(ARHGEF17)	622	5	28	0.151515
11	73978413	-	protein_coding	ENSG00000175567(UCP2)	4431	19	370	0.0488432
11	74745695	-	Other features	.	.	159	6355	0.024409
11	75405688	+	protein_coding	ENSG00000149273(RPS3)	6174	60	2441	0.0239904
11	75815428	+	protein_coding	ENSG00000198382(UVRAG)	219	5	55	0.0833333
11	77336114	-	protein_coding	ENSG00000149269(PAK1)	138522	13	291	0.0427632
11	78124098	-	protein_coding	ENSG00000159063(ALG8)	15563	7	135	0.0492958
11	102110832	+	protein_coding	ENSG00000137693(YAP1)	386	6	50	0.107143
11	113854275	-	protein_coding	ENSG00000048028(USP28)	21298	8	80	0.0909091
11	117412826	+	protein_coding	ENSG00000110274(CEP164)	98270	13	39	0.25
11	118601900	+	protein_coding	ENSG00000095139(ARCN1)	29511	21	123	0.145833
11	119048065	-	protein_coding	ENSG00000149428(HYOU1)	9163	17	829	0.0200946
11	119055004	-	protein_coding	ENSG00000149428(HYOU1)	2224	20	1170	0.0168067
11	119107558	+	protein_coding	ENSG00000172375(C2CD2L)	5361	13	101	0.114035
11	119308934	-	protein_coding	ENSG00000076706(MCAM)	12588	10	164	0.0574713
11	119309811	-	protein_coding	ENSG00000076706(MCAM)	11711	14	22	0.388889
11	119310805	-	protein_coding	ENSG00000076706(MCAM)	10717	8	148	0.0512821
11	120228887	+	protein_coding	ENSG00000184232(OAF)	17856	20	416	0.0458716
11	124747005	+	protein_coding	ENSG00000154146(NRGN)	7064	16	255	0.0590406
11	125620017	+	protein_coding	ENSG00000134910(STT3A)	28306	60	2633	0.02228
11	129864221	-	protein_coding	ENSG00000170322(NFRKB)	31370	7	44	0.137255
11	130130050	+	protein_coding	ENSG00000084234(APLP2)	61904	20	1745	0.0113314
11	130144305	+	protein_coding	ENSG00000084234(APLP2)	76159	9	57	0.136364
11	134224897	+	protein_coding	ENSG00000151502(VPS26B)	227	27	215	0.11157
12	1495287	+	protein_coding	ENSG00000082805(ERC1)	504779	13	85	0.132653
12	1757781	-	pseudogene	ENSG00000243663(RPS4XP14)	231	7	5	0.583333
12	3811539	-	protein_coding	ENSG00000111224(PARP11)	61910	8	164	0.0465116
12	4633987	-	protein_coding	ENSG00000111254(AKAP3)	15065	7	105	0.0625
12	6538370	+	protein_coding	ENSG00000111640(GAPDH)	3859	13	487	0.026
12	6673413	-	protein_coding	ENSG00000126746(ZNF384)	16160	34	662	0.0488506
12	6678321	-	protein_coding	ENSG00000126746(ZNF384)	11252	11	328	0.0324484
12	6724690	+	protein_coding	ENSG00000111652(COPS7A)	677	49	812	0.0569106
12	6748225	-	protein_coding	ENSG00000089693(MLF2)	19251	17	133	0.113333
12	6766500	+	protein_coding	ENSG00000159335(PTMS)	985	13	771	0.0165816
12	6770667	+	protein_coding	ENSG00000159335(PTMS)	5152	22	71	0.236559
12	6849674	-	protein_coding	ENSG00000111665(CDCA3)	1619	16	186	0.0792079
12	6863196	+	protein_coding	ENSG00000111667(USP5)	11049	13	725	0.0176152
12	6867575	+	protein_coding	ENSG00000111669(TPI1)	457	109	3064	0.0343523
12	6944526	+	protein_coding	ENSG00000111678(C12orf57)	1549	43	2763	0.0153243
12	6944528	+	protein_coding	ENSG00000111678(C12orf57)	1551	102	2705	0.0363377
12	6965668	-	protein_coding	ENSG00000215021(PHB2)	5113	118	2949	0.0384741
12	7209062	+	protein_coding	ENSG00000139197(PEX5)	20378	27	179	0.131068
12	7919357	-	protein_coding	ENSG00000059804(SLC2A3)	16831	10	165	0.0571429
12	8053222	+	protein_coding	ENSG00000065970(FOXJ2)	20507	12	86	0.122449
12	8773696	+	protein_coding	ENSG00000166532(RIMKLB)	92097	18	495	0.0350877
12	9239324	-	pseudogene	ENSG00000256069(A2MP1)	36494	6	61	0.0895522
12	14794734	-	protein_coding	ENSG00000084463(WBP11)	8753	7	148	0.0451613
12	19440690	+	protein_coding	ENSG00000139154(AEBP2)	36646	4	19	0.173913
12	22661094	+	protein_coding	ENSG00000139163(ETNK1)	36020	8	203	0.0379147
12	24814798	-	protein_coding	ENSG00000060982(BCAT1)	134304	23	748	0.0298314
12	24814821	-	protein_coding	ENSG00000060982(BCAT1)	134281	16	567	0.0274443
12	31590827	-	protein_coding	ENSG00000170456(DENND5B)	310	14	1	0.933333
12	34190219	-	Other features	.	.	20	0	1
12	40105902	-	protein_coding	ENSG00000151229(SLC2A13)	188	4	5	0.444444
12	46268566	-	protein_coding	ENSG00000111371(SLC38A1)	1452	60	312	0.16129
12	47968877	+	protein_coding	ENSG00000134291(TMEM106C)	5309	12	395	0.029484
12	47974839	-	protein_coding	ENSG00000139219(COL2A1)	29716	9	172	0.0497238
12	48137807	+	protein_coding	ENSG00000152556(PFKM)	32669	40	588	0.0636943
12	48965575	-	protein_coding	ENSG00000169884(WNT10B)	6161	9	63	0.125
12	51196025	-	protein_coding	ENSG00000184271(POU6F1)	22038	7	42	0.142857
12	52070204	+	protein_coding	ENSG00000123395(ATG101)	959	14	273	0.0487805
12	53102118	+	protein_coding	ENSG00000167779(IGFBP6)	4683	13	8	0.619048
12	53292020	+	protein_coding	ENSG00000135476(ESPL1)	23722	15	256	0.0553506
12	53306768	+	protein_coding	ENSG00000139637(MYG1)	7074	16	293	0.0517799
12	53321440	-	protein_coding	ENSG00000094914(AAAS)	3425	23	190	0.107981
12	53467820	+	protein_coding	ENSG00000197111(PCBP2)	15719	492	9572	0.0488871
12	53505256	+	protein_coding	ENSG00000139546(TARBP2)	4336	105	213	0.330189
12	53973211	+	protein_coding	ENSG00000123388(HOXC11)	86	7	42	0.142857
12	54351714	+	protein_coding	ENSG00000111481(COPZ1)	50513	78	733	0.0961776
12	55727232	-	protein_coding	ENSG00000135404(CD63)	2476	21	1138	0.0181191
12	56155463	+	protein_coding	ENSG00000196465(MYL6B)	3208	56	1172	0.0456026
12	56158695	+	protein_coding	ENSG00000092841(MYL6)	350	48	6384	0.00746269
12	56272747	-	protein_coding	ENSG00000062485(CS)	27645	295	2246	0.116096
12	56325364	-	protein_coding	ENSG00000135473(PAN2)	8690	58	447	0.114851
12	56343252	-	protein_coding	ENSG00000170581(STAT2)	16952	6	95	0.0594059
12	56433552	-	protein_coding	ENSG00000111602(TIMELESS)	15875	13	748	0.0170828
12	56434135	-	protein_coding	ENSG00000111602(TIMELESS)	15292	32	831	0.03708
12	56645912	-	protein_coding	ENSG00000110955(ATP5F1B)	73	55	3912	0.0138644
12	56712428	-	protein_coding	ENSG00000196531(NACA)	19201	8	201	0.0382775
12	57225951	+	protein_coding	ENSG00000182379(NXPH4)	9158	13	128	0.0921986
12	57233580	+	protein_coding	ENSG00000182199(SHMT2)	4008	84	3449	0.0237758
12	57233581	+	protein_coding	ENSG00000182199(SHMT2)	4009	214	3351	0.060028
12	57234242	+	protein_coding	ENSG00000182199(SHMT2)	4670	32	2659	0.0118915
12	57602817	+	protein_coding	ENSG00000166908(PIP4K2C)	11644	14	143	0.089172
12	57616895	+	protein_coding	ENSG00000240771(ARHGEF25)	6716	27	210	0.113924
12	64759303	-	protein_coding	ENSG00000135677(GNS)	129	7	77	0.0833333
12	67306068	+	protein_coding	ENSG00000111530(CAND1)	36711	10	356	0.0273224
12	74539707	+	protein_coding	ENSG00000253719(ATXN7L3B)	1873	129	713	0.153207
12	75689024	-	lncRNA	ENSG00000258077	294992	5	9	0.357143
12	76559476	-	protein_coding	ENSG00000091039(OSBPL8)	334	73	61	0.544776
12	79689947	-	protein_coding	ENSG00000177425(PAWR)	1018	8	143	0.0529801
12	79690480	-	protein_coding	ENSG00000177425(PAWR)	485	6	11	0.352941
12	89708767	-	protein_coding	ENSG00000070961(ATP2B1)	600	20	157	0.112994
12	93508651	+	protein_coding	ENSG00000198015(MRPL42)	41138	7	73	0.0875
12	95300465	+	protein_coding	ENSG00000028203(VEZT)	82720	10	383	0.0254453
12	96900547	-	Other features	.	.	6	9	0.4
12	98601443	+	protein_coding	ENSG00000075415(SLC25A3)	7853	33	2155	0.0150823
12	98645651	+	protein_coding	ENSG00000120868(APAF1)	362	14	11	0.56
12	103943084	+	protein_coding	ENSG00000166598(HSP90B1)	12978	52	4332	0.0118613
12	105330906	+	protein_coding	ENSG00000235162(C12orf75)	95617	10	277	0.0348432
12	106997606	-	protein_coding	ENSG00000008405(CRY1)	95944	67	280	0.193084
12	106997917	-	protein_coding	ENSG00000008405(CRY1)	95633	15	243	0.0581395
12	106999704	-	protein_coding	ENSG00000008405(CRY1)	93846	21	258	0.0752688
12	107657744	+	protein_coding	ENSG00000151136(ABTB3)	339324	4	20	0.166667
12	108646812	-	protein_coding	ENSG00000110880(CORO1C)	84715	156	668	0.18932
12	110435132	-	protein_coding	ENSG00000111229(ARPC3)	15291	151	3657	0.0396534
12	111692743	+	protein_coding	ENSG00000111271(ACAD10)	6691	27	46	0.369863
12	111789874	+	protein_coding	ENSG00000111275(ALDH2)	22988	15	454	0.0319829
12	111842410	+	protein_coding	ENSG00000089022(MAPKAPK5)	183	10	121	0.0763359
12	112235248	-	protein_coding	ENSG00000173064(HECTD4)	147192	9	78	0.103448
12	112382024	-	protein_coding	ENSG00000173064(HECTD4)	416	6	56	0.0967742
12	112409480	-	protein_coding	ENSG00000089009(RPL6)	9359	38	975	0.0375123
12	119687585	-	protein_coding	ENSG00000122966(CIT)	189736	7	67	0.0945946
12	119989290	+	protein_coding	ENSG00000135127(BICDL1)	55	5	20	0.2
12	120144337	-	protein_coding	ENSG00000089154(GCN1)	50379	14	289	0.0462046
12	120197465	-	protein_coding	ENSG00000089157(RPLP0)	3771	7	96	0.0679612
12	120212952	+	lncRNA	ENSG00000255857(PXN-AS1)	11679	10	43	0.188679
12	120342261	-	protein_coding	ENSG00000135097(MSI1)	26904	16	198	0.0747664
12	120737464	+	protein_coding	ENSG00000122971(ACADS)	11691	9	231	0.0375
12	120904044	-	protein_coding	ENSG00000157837(SPPL3)	315	9	94	0.0873786
12	121899762	+	protein_coding	ENSG00000110801(PSMD9)	11031	11	475	0.0226337
12	122473833	-	protein_coding	ENSG00000033030(ZCCHC8)	27241	38	798	0.0454545
12	122981426	+	protein_coding	ENSG00000182196(ARL6IP4)	1367	6	30	0.166667
12	123533908	-	Other features	.	.	19	54	0.260274
12	124012609	+	protein_coding	ENSG00000179195(ZNF664)	40765	16	903	0.0174102
12	124012688	+	protein_coding	ENSG00000179195(ZNF664)	40844	33	1680	0.0192644
12	130790050	-	protein_coding	ENSG00000111450(STX2)	49205	15	284	0.0501672
12	130801488	-	protein_coding	ENSG00000111450(STX2)	37767	14	273	0.0487805
12	132029853	+	protein_coding	ENSG00000183495(EP400)	79912	24	170	0.123711
12	132062114	+	protein_coding	ENSG00000183495(EP400)	112173	6	86	0.0652174
12	132490270	+	protein_coding	ENSG00000112787(FBRSL1)	720	16	241	0.0622568
12	132508341	+	protein_coding	ENSG00000112787(FBRSL1)	18791	44	178	0.198198
12	132624010	-	protein_coding	ENSG00000177084(POLE)	63367	45	347	0.114796
12	132661559	-	protein_coding	ENSG00000177084(POLE)	25818	41	187	0.179825
12	132840644	-	protein_coding	ENSG00000072609(CHFR)	115661	14	82	0.145833
13	21628859	-	pseudogene	ENSG00000226525(RPS7P10)	157	6	2	0.75
13	44539831	-	protein_coding	ENSG00000102804(TSC22D1)	37317	7	56	0.111111
13	45120637	+	protein_coding	ENSG00000188342(GTF2F2)	128	57	949	0.05666
13	45278842	-	Other features	.	.	79	2057	0.036985
13	45988879	-	protein_coding	ENSG00000123200(ZC3H13)	63881	17	239	0.0664062
13	46771349	-	protein_coding	ENSG00000139684(ESD)	26072	24	769	0.0302648
13	48081647	-	protein_coding	ENSG00000136146(MED4)	13485	26	674	0.0371429
13	48976836	+	protein_coding	ENSG00000102531(FNDC3A)	925	6	62	0.0882353
13	51452638	-	protein_coding	ENSG00000102786(INTS6)	1627	7	57	0.109375
13	51934123	-	protein_coding	ENSG00000123191(ATP7B)	78003	7	57	0.109375
13	77698022	+	protein_coding	ENSG00000139737(SLAIN1)	336	11	446	0.02407
13	82359889	-	Other features	.	.	18	1	0.947368
13	94601987	+	protein_coding	ENSG00000152749(GPR180)	131	8	132	0.0571429
13	95166270	-	protein_coding	ENSG00000125257(ABCC4)	135206	8	127	0.0592593
13	95619510	+	Other features	.	.	15	15	0.5
13	99501632	+	protein_coding	ENSG00000125304(TM9SF2)	55322	14	929	0.0148462
13	102647226	+	protein_coding	ENSG00000134900(TPP2)	50269	11	51	0.177419
13	106490913	-	protein_coding	ENSG00000125266(EFNB2)	44750	21	40	0.344262
13	110174661	-	protein_coding	ENSG00000187498(COL4A1)	132497	5	36	0.121951
13	110914890	-	protein_coding	ENSG00000088448(ANKRD10)	180	12	20	0.375
14	20343234	-	lncRNA	ENSG00000259001	452	10	12	0.454545
14	22694325	-	pseudogene	ENSG00000242061	211	5	11	0.3125
14	22901331	-	protein_coding	ENSG00000100461(RBM23)	17852	13	602	0.0211382
14	22973490	-	protein_coding	ENSG00000129474(AJUBA)	9062	48	420	0.102564
14	23033459	-	protein_coding	ENSG00000100804(PSMB5)	1772	34	1982	0.0168651
14	23301670	-	protein_coding	ENSG00000235194(PPP1R3E)	1190	11	39	0.22
14	23346869	-	protein_coding	ENSG00000092096(SLC22A17)	6044	38	42	0.475
14	23953853	+	protein_coding	ENSG00000157326(DHRS4)	120	31	215	0.126016
14	24216985	-	protein_coding	ENSG00000129559(NEDD8)	15383	68	2199	0.0299956
14	24311267	+	protein_coding	ENSG00000213906(LTB4R2)	5534	46	18	0.71875
14	24416865	+	protein_coding	ENSG00000205978(NYNRIN)	17863	23	13	0.638889
14	31207110	-	protein_coding	ENSG00000092148(HECTD1)	695	15	40	0.272727
14	32484934	-	Other features	ENSG00000259045(MTCO1P2)	.	4	1	0.8
14	50997469	-	protein_coding	ENSG00000100505(TRIM9)	98593	6	27	0.181818
14	52042256	-	protein_coding	ENSG00000087303(NID2)	26804	10	84	0.106383
14	52068019	-	protein_coding	ENSG00000087303(NID2)	1041	10	60	0.142857
14	52775655	-	protein_coding	ENSG00000100522(GNPNAT1)	16014	9	337	0.0260116
14	55616579	+	protein_coding	ENSG00000126777(KTN1)	57508	29	995	0.0283203
14	57269383	+	protein_coding	ENSG00000053770(AP5M1)	460	9	231	0.0375
14	60144784	-	protein_coding	ENSG00000100612(DHRS7)	25073	9	269	0.0323741
14	60153976	-	protein_coding	ENSG00000100612(DHRS7)	15881	236	1053	0.183088
14	61043494	+	protein_coding	ENSG00000139974(SLC38A6)	62381	14	10	0.583333
14	64946659	-	protein_coding	ENSG00000139998(RAB15)	26568	31	33	0.484375
14	67677393	-	protein_coding	ENSG00000072042(RDH11)	18401	18	502	0.0346154
14	69152796	-	protein_coding	ENSG00000139990(DCAF5)	355	7	117	0.0564516
14	69209634	+	protein_coding	ENSG00000081177(EXD2)	18137	41	266	0.13355
14	71110829	+	protein_coding	ENSG00000100731(PCNX1)	203425	8	71	0.101266
14	73950386	+	protein_coding	ENSG00000119723(COQ6)	461	26	181	0.125604
14	75437988	+	protein_coding	ENSG00000140044(JDP2)	10273	7	169	0.0397727
14	76787750	-	protein_coding	ENSG00000013523(ANGEL1)	38497	53	390	0.119639
14	77320779	-	protein_coding	ENSG00000009830(POMT2)	105	65	23	0.738636
14	89417751	+	lncRNA	ENSG00000258920(FOXN3-AS1)	398	11	60	0.15493
14	90766787	+	pseudogene	ENSG00000213315	257	19	38	0.333333
14	92134057	+	protein_coding	ENSG00000165934(CPSF2)	12089	9	347	0.0252809
14	92162992	+	protein_coding	ENSG00000165934(CPSF2)	41024	72	197	0.267658
14	92732800	-	protein_coding	ENSG00000100600(LGMN)	15880	13	804	0.0159119
14	100281408	+	protein_coding	ENSG00000100811(YY1)	43111	10	245	0.0392157
14	100333974	-	protein_coding	ENSG00000140105(WARS1)	42832	48	1698	0.0274914
14	100334202	-	protein_coding	ENSG00000140105(WARS1)	42604	9	255	0.0340909
14	100334949	-	protein_coding	ENSG00000140105(WARS1)	41857	28	3227	0.00860215
14	102015990	+	protein_coding	ENSG00000197102(DYNC1H1)	51418	111	459	0.194737
14	102049560	+	protein_coding	ENSG00000197102(DYNC1H1)	84988	25	1274	0.0192456
14	102348513	-	protein_coding	ENSG00000100865(CINP)	14404	71	391	0.15368
14	102507560	-	protein_coding	ENSG00000156381(ANKRD9)	2240	23	350	0.0616622
14	103385551	+	protein_coding	ENSG00000075413(MARK3)	175	31	240	0.114391
14	103503475	+	protein_coding	ENSG00000075413(MARK3)	118099	12	172	0.0652174
14	103520002	-	protein_coding	ENSG00000166165(CKB)	2832	138	2361	0.0552221
14	103521377	-	protein_coding	ENSG00000166165(CKB)	1457	107	9797	0.0108037
14	103571639	+	protein_coding	ENSG00000256500	8678	71	389	0.154348
14	103697901	-	protein_coding	ENSG00000126215(XRCC3)	17604	35	579	0.0570033
14	103698677	-	protein_coding	ENSG00000126215(XRCC3)	16828	11	382	0.0279898
14	103699335	+	protein_coding	ENSG00000126214(KLC1)	137440	5	30	0.142857
14	103713513	-	protein_coding	ENSG00000126215(XRCC3)	1992	8	166	0.045977
14	104177822	+	protein_coding	ENSG00000066735(KIF26A)	41369	5	53	0.0862069
14	104704048	+	protein_coding	ENSG00000203485(INF2)	22903	13	56	0.188406
14	104804018	+	protein_coding	ENSG00000179627(ZBTB42)	3423	4	13	0.235294
14	104865335	+	protein_coding	ENSG00000099814(CEP170B)	68	4	15	0.210526
14	104894763	+	protein_coding	ENSG00000099814(CEP170B)	29496	20	123	0.13986
14	105209633	-	protein_coding	ENSG00000185024(BRF1)	105957	6	55	0.0983607
14	105300588	-	protein_coding	ENSG00000185024(BRF1)	15002	5	57	0.0806452
14	105348578	+	protein_coding	ENSG00000179364(PACS2)	48016	12	380	0.0306122
14	105468404	+	protein_coding	ENSG00000182979(MTA1)	48585	10	159	0.0591716
14	105469133	+	protein_coding	ENSG00000182979(MTA1)	49314	9	266	0.0327273
15	22917800	-	protein_coding	ENSG00000273749(CYFIP1)	63264	13	477	0.0265306
15	26580368	-	protein_coding	ENSG00000166206(GABRB3)	359172	18	93	0.162162
15	28886133	+	protein_coding	ENSG00000034053(APBA2)	1651	28	6	0.823529
15	39801873	-	protein_coding	ENSG00000166073(GPR176)	118394	4	23	0.148148
15	40767410	+	protein_coding	ENSG00000137880(GCHFR)	3343	12	63	0.16
15	41298045	+	protein_coding	ENSG00000285920	14039	17	271	0.0590278
15	41365433	+	protein_coding	ENSG00000137804(NUSAP1)	44640	19	1102	0.0169492
15	41900038	-	protein_coding	ENSG00000103966(EHD4)	72520	56	203	0.216216
15	44596088	-	protein_coding	ENSG00000104133(SPG11)	67601	5	43	0.104167
15	45198607	-	protein_coding	ENSG00000138606(SHF)	2569	3	4	0.428571
15	45200414	-	protein_coding	ENSG00000138606(SHF)	762	14	35	0.285714
15	48331650	+	protein_coding	ENSG00000128951(DUT)	640	16	293	0.0517799
15	52433280	-	protein_coding	ENSG00000197535(MYO5A)	95853	6	72	0.0769231
15	52937425	-	pseudogene	ENSG00000259612(EEF1A1P22)	1094	3	0	1
15	55850680	-	protein_coding	ENSG00000069869(NEDD4)	142981	15	145	0.09375
15	59117357	+	protein_coding	ENSG00000157456(CCNB2)	12232	18	1510	0.0117801
15	59662484	-	protein_coding	ENSG00000140299(BNIP2)	26856	20	64	0.238095
15	64529028	-	pseudogene	ENSG00000248415(GAPDHP61)	644	3	3	0.5
15	64963458	-	protein_coding	ENSG00000090487(SPG21)	26853	62	272	0.185629
15	65530586	+	protein_coding	ENSG00000074696(HACD3)	169	19	1737	0.01082
15	65577310	+	protein_coding	ENSG00000074696(HACD3)	46893	19	1521	0.0123377
15	66352177	-	protein_coding	ENSG00000075131(TIPIN)	34570	60	822	0.0680272
15	66386951	+	protein_coding	ENSG00000169032(MAP2K1)	115	39	52	0.428571
15	72260661	-	protein_coding	ENSG00000137817(PARP6)	12339	13	313	0.0398773
15	72731402	+	protein_coding	ENSG00000140463(BBS4)	45224	73	60	0.548872
15	73713404	+	protein_coding	ENSG00000103855(CD276)	29439	7	86	0.0752688
15	73918009	-	lncRNA	ENSG00000261801(LOXL1-AS1)	10240	5	41	0.108696
15	74449961	-	protein_coding	ENSG00000138629(UBL7)	11222	89	719	0.110149
15	74458714	-	protein_coding	ENSG00000138629(UBL7)	2469	71	1516	0.0447385
15	74631046	-	protein_coding	ENSG00000179151(EDC3)	65247	68	168	0.288136
15	74675061	-	protein_coding	ENSG00000179151(EDC3)	21232	12	249	0.045977
15	74837795	-	protein_coding	ENSG00000140474(ULK3)	5552	15	528	0.0276243
15	74937957	-	protein_coding	ENSG00000178741(COX5A)	127	76	3436	0.0216401
15	75023305	+	Other features	.	.	15	457	0.0317797
15	75047618	+	protein_coding	ENSG00000138621(PPCDC)	24033	5	28	0.151515
15	75339548	+	protein_coding	ENSG00000140365(COMMD4)	3529	7	69	0.0921053
15	75843461	+	protein_coding	ENSG00000140367(UBE2Q2)	155	5	52	0.0877193
15	77052788	-	protein_coding	ENSG00000140391(TSPAN3)	31197	65	2507	0.0252722
15	77071006	-	protein_coding	ENSG00000140391(TSPAN3)	12979	18	1573	0.0113136
15	77614389	-	protein_coding	ENSG00000169783(LINGO1)	206512	22	142	0.134146
15	78292624	-	protein_coding	ENSG00000140395(WDR61)	7080	34	827	0.039489
15	78863296	-	pseudogene	ENSG00000243711(RPL21P116)	434	6	4	0.6
15	82151611	-	protein_coding	ENSG00000140598(EFL1)	111163	25	271	0.0844595
15	82414618	+	pseudogene	ENSG00000259429(UBE2Q2P2)	22775	7	50	0.122807
15	82536753	-	protein_coding	ENSG00000182774(RPS17)	3707	32	1464	0.0213904
15	84748419	+	Other features	.	.	8	21	0.275862
15	85138715	+	protein_coding	ENSG00000073417(PDE8A)	158276	58	186	0.237705
15	88299757	+	Other features	.	.	5	1	0.833333
15	89687988	-	protein_coding	ENSG00000166821(PEX11A)	2796	7	41	0.145833
15	89898816	-	protein_coding	ENSG00000242498(ARPIN)	14137	12	146	0.0759494
15	89898836	-	protein_coding	ENSG00000242498(ARPIN)	14117	101	213	0.321656
15	89901586	-	protein_coding	ENSG00000242498(ARPIN)	11367	9	109	0.0762712
15	90087115	-	protein_coding	ENSG00000182054(IDH2)	15363	28	816	0.0331754
15	90882311	+	protein_coding	ENSG00000140564(FURIN)	13724	37	9	0.804348
15	90931245	-	protein_coding	ENSG00000184508(HDDC3)	3952	59	486	0.108257
15	95277269	-	lncRNA	ENSG00000248441(LETR1)	49861	5	54	0.0847458
15	99334092	+	protein_coding	ENSG00000168904(LRRC28)	82731	12	108	0.1
15	101398526	-	protein_coding	ENSG00000140479(PCSK6)	126677	18	360	0.047619
16	85534	+	protein_coding	ENSG00000103152(MPG)	8528	42	988	0.0407767
16	372173	-	protein_coding	ENSG00000129925(PGAP6)	14941	19	117	0.139706
16	521112	+	protein_coding	ENSG00000090565(RAB11FIP3)	95464	10	142	0.0657895
16	570038	+	protein_coding	ENSG00000007541(PIGQ)	3044	121	321	0.273756
16	668405	+	protein_coding	ENSG00000140983(RHOT2)	306	8	141	0.0536913
16	681472	+	protein_coding	ENSG00000103266(STUB1)	1249	44	2049	0.0210225
16	694342	-	protein_coding	ENSG00000127585(FBXL16)	11467	11	80	0.120879
16	787456	-	protein_coding	ENSG00000007376(RPUSD1)	942	34	364	0.0854271
16	1445764	-	protein_coding	ENSG00000103249(CLCN7)	29314	33	155	0.175532
16	1523689	-	protein_coding	ENSG00000187535(IFT140)	88384	16	88	0.153846
16	1770616	-	protein_coding	ENSG00000103024(NME3)	946	13	567	0.0224138
16	1977166	+	protein_coding	ENSG00000183751(TBL3)	5114	18	229	0.0728745
16	1998064	-	protein_coding	ENSG00000167962(ZNF598)	11758	11	448	0.0239651
16	2010420	+	protein_coding	ENSG00000183971(NPW)	495	16	33	0.326531
16	2080231	+	protein_coding	ENSG00000103197(TSC2)	32265	24	429	0.0529801
16	2175896	+	protein_coding	ENSG00000131653(TRAF7)	20199	207	271	0.433054
16	2176359	+	protein_coding	ENSG00000131653(TRAF7)	20662	25	248	0.0915751
16	2177935	+	protein_coding	ENSG00000131653(TRAF7)	22238	10	209	0.0456621
16	2206358	+	protein_coding	ENSG00000167965(MLST8)	2111	32	1466	0.0213618
16	2207065	+	protein_coding	ENSG00000167965(MLST8)	2818	25	1573	0.0156446
16	2246877	-	protein_coding	ENSG00000167969(ECI1)	5424	27	2991	0.00894632
16	2286762	-	protein_coding	ENSG00000167972(ABCA3)	53985	18	157	0.102857
16	2299416	-	protein_coding	ENSG00000167972(ABCA3)	41331	9	75	0.107143
16	2456714	+	protein_coding	ENSG00000162063(CCNF)	27321	15	192	0.0724638
16	2708081	+	protein_coding	ENSG00000167977(KCTD5)	25559	24	612	0.0377358
16	2896566	+	protein_coding	ENSG00000162076(FLYWCH2)	13354	23	236	0.0888031
16	2896590	+	protein_coding	ENSG00000162076(FLYWCH2)	13378	32	201	0.137339
16	2949622	+	protein_coding	ENSG00000059122(FLYWCH1)	37692	12	316	0.0365854
16	2967119	+	protein_coding	ENSG00000131650(KREMEN2)	2904	19	2	0.904762
16	2972795	+	protein_coding	ENSG00000162073(PAQR4)	3526	16	268	0.056338
16	3004275	+	protein_coding	ENSG00000289281	144	8	15	0.347826
16	3024291	+	protein_coding	ENSG00000131652(THOC6)	265	12	401	0.0290557
16	4456199	+	protein_coding	ENSG00000103423(DNAJA3)	30395	29	891	0.0315217
16	4509438	+	protein_coding	ENSG00000103415(HMOX2)	34749	11	541	0.0199275
16	4513002	-	protein_coding	ENSG00000089486(CDIP1)	25827	21	116	0.153285
16	4847602	+	protein_coding	ENSG00000118900(UBN1)	938	8	38	0.173913
16	11345705	+	protein_coding	ENSG00000175643(RMI2)	96087	9	46	0.163636
16	16141676	+	protein_coding	ENSG00000103222(ABCC1)	192539	59	239	0.197987
16	18809409	-	protein_coding	ENSG00000157106(SMG1)	117000	38	541	0.0656304
16	19633138	+	protein_coding	ENSG00000103544(VPS35L)	77899	7	130	0.0510949
16	21599710	+	protein_coding	ENSG00000197006(METTL9)	2493	11	204	0.0511628
16	22327284	+	protein_coding	ENSG00000058600(POLR3E)	29910	4	13	0.235294
16	23523236	-	protein_coding	ENSG00000103356(EARS2)	34496	19	214	0.0815451
16	23571390	+	protein_coding	ENSG00000103353(UBFD1)	13670	9	268	0.032491
16	23669316	+	protein_coding	ENSG00000166847(DCTN5)	27851	23	388	0.0559611
16	24791470	+	protein_coding	ENSG00000090905(TNRC6A)	181262	7	156	0.0429448
16	25111907	+	protein_coding	ENSG00000205629(LCMT1)	177	16	325	0.0469208
16	27461530	-	protein_coding	ENSG00000077235(GTF3C1)	88384	25	539	0.0443262
16	28211785	-	protein_coding	ENSG00000169180(XPO6)	181	20	195	0.0930233
16	28823124	+	protein_coding	ENSG00000168488(ATXN2L)	126	6	77	0.0722892
16	28836804	+	protein_coding	ENSG00000168488(ATXN2L)	13806	39	1488	0.0255403
16	28977915	+	protein_coding	ENSG00000169682(SPNS1)	3695	26	556	0.0446735
16	29694761	+	protein_coding	ENSG00000103485(QPRT)	31483	11	266	0.0397112
16	29806635	+	protein_coding	ENSG00000103495(MAZ)	530	14	850	0.0162037
16	29807026	+	protein_coding	ENSG00000103495(MAZ)	921	31	2781	0.0110242
16	29807125	+	protein_coding	ENSG00000103495(MAZ)	1020	103	3867	0.0259446
16	29809707	+	protein_coding	ENSG00000103495(MAZ)	3602	14	936	0.0147368
16	29885649	-	protein_coding	ENSG00000174938(SEZ6L2)	13902	66	164	0.286957
16	29963118	+	protein_coding	ENSG00000149932(TMEM219)	22234	9	149	0.056962
16	29968112	+	protein_coding	ENSG00000149932(TMEM219)	27228	232	591	0.281896
16	30001285	+	protein_coding	ENSG00000169592(INO80E)	5571	7	163	0.0411765
16	30012639	-	protein_coding	ENSG00000149927(DOC2A)	10632	19	90	0.174312
16	30085029	+	protein_coding	ENSG00000149923(PPP4C)	9052	22	837	0.0256112
16	30117206	-	protein_coding	ENSG00000102882(MAPK3)	6301	308	163	0.653928
16	30369849	-	protein_coding	ENSG00000169221(TBC1D10B)	646	13	578	0.0219966
16	30652747	+	protein_coding	ENSG00000156858(PRR14)	2031	11	507	0.0212355
16	30712057	+	protein_coding	ENSG00000080603(SRCAP)	13849	12	119	0.0916031
16	30768319	+	protein_coding	ENSG00000103549(RNF40)	6575	10	418	0.0233645
16	30781687	-	protein_coding	ENSG00000102870(ZNF629)	5519	6	102	0.0555556
16	30782731	-	protein_coding	ENSG00000102870(ZNF629)	4475	18	170	0.0957447
16	30949371	+	protein_coding	ENSG00000175938(ORAI3)	304	6	76	0.0731707
16	30987989	+	protein_coding	ENSG00000099377(HSD3B7)	2783	4	20	0.166667
16	34160966	+	Other features	.	.	3	1	0.75
16	47143619	-	protein_coding	ENSG00000171208(NETO2)	327	18	219	0.0759494
16	48352517	+	protein_coding	ENSG00000102910(LONP2)	108218	32	103	0.237037
16	53470841	+	protein_coding	ENSG00000103479(RBL2)	36865	13	281	0.0442177
16	54928983	-	lncRNA	ENSG00000245694(CRNDE)	207	8	161	0.0473373
16	56328692	+	protein_coding	ENSG00000087258(GNAO1)	137303	9	33	0.214286
16	56748306	+	protein_coding	ENSG00000102900(NUP93)	18189	18	1131	0.0156658
16	57428748	-	protein_coding	ENSG00000005194(CIAPIN1)	18673	6	60	0.0909091
16	57756913	+	protein_coding	ENSG00000140854(KATNB1)	21175	17	704	0.0235784
16	58026201	+	protein_coding	ENSG00000102996(MMP15)	448	5	13	0.277778
16	58520987	-	protein_coding	ENSG00000125107(CNOT1)	108899	29	2272	0.0126032
16	58560317	-	protein_coding	ENSG00000125107(CNOT1)	69569	23	1616	0.0140329
16	58580638	-	protein_coding	ENSG00000125107(CNOT1)	49248	15	1050	0.0140845
16	58707133	-	protein_coding	ENSG00000125166(GOT2)	27210	15	279	0.0510204
16	58707671	-	protein_coding	ENSG00000125166(GOT2)	26672	173	2073	0.0770258
16	66817474	-	protein_coding	ENSG00000159593(NAE1)	55783	69	1177	0.0553772
16	66935529	+	protein_coding	ENSG00000172831(CES2)	1086	8	51	0.135593
16	66943774	+	protein_coding	ENSG00000172831(CES2)	9331	8	17	0.32
16	67280446	+	protein_coding	ENSG00000196155(PLEKHG4)	2937	7	69	0.0921053
16	67481026	-	protein_coding	ENSG00000159720(ATP6V0D1)	156	12	260	0.0441176
16	67668540	+	protein_coding	ENSG00000159761(C16orf86)	1727	5	49	0.0925926
16	67831287	-	protein_coding	ENSG00000102901(CENPT)	16525	14	522	0.0261194
16	69941171	+	protein_coding	ENSG00000198373(WWP2)	178844	11	84	0.115789
16	70316052	+	protein_coding	ENSG00000157349(DDX19B)	26390	35	466	0.0698603
16	70356195	+	protein_coding	ENSG00000260537	57002	89	414	0.176938
16	70481109	-	protein_coding	ENSG00000103051(COG4)	42452	12	511	0.0229446
16	70530872	+	protein_coding	ENSG00000189091(SF3B3)	7082	28	1893	0.0145757
16	70556899	+	protein_coding	ENSG00000189091(SF3B3)	33109	20	1408	0.0140056
16	70661680	-	protein_coding	ENSG00000132613(MTSS2)	24374	7	101	0.0648148
16	70663963	-	protein_coding	ENSG00000132613(MTSS2)	22091	7	146	0.0457516
16	70664662	-	protein_coding	ENSG00000132613(MTSS2)	21392	10	441	0.0221729
16	74448099	-	protein_coding	ENSG00000090863(GLG1)	159046	6	72	0.0769231
16	74938174	-	protein_coding	ENSG00000103091(WDR59)	62000	10	248	0.0387597
16	75113996	-	protein_coding	ENSG00000166816(LDHD)	2785	6	57	0.0952381
16	84061403	-	protein_coding	ENSG00000140943(MBTPS1)	55540	14	34	0.291667
16	88568758	-	Other features	.	.	5	39	0.113636
16	88577161	+	protein_coding	ENSG00000158545(ZC3H18)	6759	25	344	0.0677507
16	88630552	+	protein_coding	ENSG00000158545(ZC3H18)	60150	132	397	0.249527
16	88655363	-	protein_coding	ENSG00000167508(MVD)	7799	60	188	0.241935
16	88809172	+	protein_coding	ENSG00000167513(CDT1)	5384	48	450	0.0963855
16	88810479	-	protein_coding	ENSG00000198931(APRT)	1459	137	1969	0.0650522
16	89146399	+	protein_coding	ENSG00000176715(ACSF3)	58025	4	12	0.25
16	89275095	-	protein_coding	ENSG00000167522(ANKRD11)	215467	14	637	0.0215054
16	89490335	-	protein_coding	ENSG00000167522(ANKRD11)	227	9	322	0.0271903
16	89490461	-	protein_coding	ENSG00000167522(ANKRD11)	101	36	680	0.0502793
16	89490462	-	protein_coding	ENSG00000167522(ANKRD11)	100	93	634	0.127923
16	89553804	+	protein_coding	ENSG00000197912(SPG7)	63086	102	156	0.395349
16	89562443	+	protein_coding	ENSG00000167526(RPL13)	1767	5	52	0.0877193
16	89765038	-	protein_coding	ENSG00000187741(FANCA)	51940	71	249	0.221875
16	89773299	-	protein_coding	ENSG00000187741(FANCA)	43679	29	414	0.0654628
16	89859292	+	protein_coding	ENSG00000204991(SPIRE2)	41114	10	84	0.106383
16	89904916	+	protein_coding	ENSG00000141002(TCF25)	31347	18	7	0.72
16	89905642	+	protein_coding	ENSG00000141002(TCF25)	32073	11	10	0.52381
17	1344542	-	protein_coding	ENSG00000108953(YWHAE)	55681	11	117	0.0859375
17	1422664	-	protein_coding	ENSG00000167193(CRK)	40499	35	449	0.0723141
17	2181340	+	Other features	.	.	3	0	1
17	2181346	+	Other features	.	.	3	0	1
17	3624202	-	protein_coding	ENSG00000197417(SHPK)	12049	23	89	0.205357
17	4540382	-	protein_coding	ENSG00000132382(MYBBP1A)	15005	31	729	0.0407895
17	4807830	+	protein_coding	ENSG00000129219(PLD2)	679	10	53	0.15873
17	4938183	-	protein_coding	ENSG00000108528(SLC25A11)	1871	59	1649	0.0345433
17	4974395	-	protein_coding	ENSG00000108509(CAMTA2)	13281	11	117	0.0859375
17	5468855	-	protein_coding	ENSG00000005100(DHX33)	128	30	123	0.196078
17	7234459	-	protein_coding	ENSG00000004975(DVL2)	59	55	55	0.5
17	7243942	-	protein_coding	ENSG00000175826(CTDNEP1)	8550	22	1909	0.0113931
17	7314106	-	protein_coding	ENSG00000132522(GPS2)	1459	23	1951	0.0116515
17	7351381	+	protein_coding	ENSG00000072818(ACAP1)	14853	19	81	0.19
17	7405418	+	protein_coding	ENSG00000169992(NLGN2)	545	13	18	0.419355
17	7497814	+	protein_coding	ENSG00000181222(POLR2A)	13449	107	474	0.184165
17	7591486	-	protein_coding	ENSG00000129245(FXR2)	23412	10	194	0.0490196
17	7703411	+	protein_coding	ENSG00000141499(WRAP53)	17341	16	69	0.188235
17	7846086	+	protein_coding	ENSG00000132510(KDM6B)	11870	8	156	0.0487805
17	7910885	+	protein_coding	ENSG00000170004(CHD3)	26090	14	53	0.208955
17	7931547	-	protein_coding	ENSG00000170043(TRAPPC1)	577	18	1230	0.0144231
17	7939621	+	protein_coding	ENSG00000170037(CNTROB)	7521	22	190	0.103774
17	9021786	+	protein_coding	ENSG00000065320(NTN1)	277	4	11	0.266667
17	9168707	+	protein_coding	ENSG00000065320(NTN1)	147198	20	1	0.952381
17	9168714	+	protein_coding	ENSG00000065320(NTN1)	147205	20	1	0.952381
17	9241837	+	protein_coding	ENSG00000065320(NTN1)	220328	10	108	0.0847458
17	9242845	+	protein_coding	ENSG00000065320(NTN1)	221336	9	68	0.116883
17	10697299	-	protein_coding	ENSG00000133028(SCO1)	1077	80	306	0.207254
17	12992796	-	protein_coding	ENSG00000006744(ELAC2)	25270	18	1303	0.013626
17	12994801	-	protein_coding	ENSG00000006744(ELAC2)	23265	26	542	0.0457746
17	12996607	-	protein_coding	ENSG00000006744(ELAC2)	21459	69	313	0.180628
17	13601100	-	protein_coding	ENSG00000153976(HS3ST3A1)	830	12	97	0.110092
17	16044906	+	pseudogene	ENSG00000243686(RPLP1P11)	286	6	41	0.12766
17	16068037	-	protein_coding	ENSG00000141027(NCOR1)	150149	126	295	0.299287
17	16442016	+	lncRNA	ENSG00000175061(SNHG29)	3250	29	2992	0.00959947
17	17187365	+	protein_coding	ENSG00000133030(MPRIP)	144909	17	177	0.0876289
17	17206114	-	protein_coding	ENSG00000179598(PLD6)	220	5	48	0.0943396
17	18333221	-	protein_coding	ENSG00000176974(SHMT1)	30343	10	429	0.022779
17	19343444	-	protein_coding	ENSG00000108641(B9D1)	34750	42	95	0.306569
17	21002702	-	protein_coding	ENSG00000124422(USP22)	41059	149	1555	0.0874413
17	22524058	+	Other features	.	.	16	28	0.363636
17	27313456	+	protein_coding	ENSG00000109046(WSB1)	19381	13	658	0.0193741
17	27610169	+	protein_coding	ENSG00000141068(KSR1)	153722	10	97	0.0934579
17	28345156	+	protein_coding	ENSG00000109079(TNFAIP1)	9555	28	81	0.256881
17	28372004	+	protein_coding	ENSG00000004139(SARM1)	7649	23	50	0.315068
17	28397921	+	protein_coding	ENSG00000004139(SARM1)	33566	8	85	0.0860215
17	28547192	-	protein_coding	ENSG00000109103(UNC119)	5440	8	145	0.0522876
17	29109949	-	protein_coding	ENSG00000196535(MYO18A)	70450	15	42	0.263158
17	31537536	+	protein_coding	ENSG00000131242(RAB11FIP4)	145862	14	24	0.368421
17	32940884	+	protein_coding	ENSG00000006042(TMEM98)	12975	19	890	0.0209021
17	35131800	-	protein_coding	ENSG00000073536(NLE1)	10505	8	96	0.0769231
17	36496378	-	protein_coding	ENSG00000278259(MYO19)	47058	16	579	0.0268908
17	36989364	+	protein_coding	ENSG00000275700(AATF)	40440	55	354	0.134474
17	37359049	-	protein_coding	ENSG00000278540(ACACA)	47788	7	174	0.038674
17	38402357	+	protein_coding	ENSG00000274211(SOCS7)	50514	15	121	0.110294
17	38720743	+	protein_coding	ENSG00000275023(MLLT6)	15471	11	260	0.0405904
17	38768639	-	protein_coding	ENSG00000276293(PIP4K2B)	31488	9	184	0.0466321
17	38850096	-	protein_coding	ENSG00000125691(RPL23)	3669	40	3335	0.0118519
17	38852616	-	protein_coding	ENSG00000125691(RPL23)	1149	123	22967	0.00532698
17	38853701	-	protein_coding	ENSG00000125691(RPL23)	64	96	9372	0.0101394
17	39707061	+	protein_coding	ENSG00000141736(ERBB2)	19148	8	205	0.0375587
17	39980912	+	protein_coding	ENSG00000108344(PSMD3)	106	50	420	0.106383
17	40168272	+	protein_coding	ENSG00000108349(CASC3)	27955	8	55	0.126984
17	41535762	+	Other features	.	.	3	0	1
17	41688907	+	protein_coding	ENSG00000173812(EIF1)	23	48	5179	0.00918309
17	41757771	-	protein_coding	ENSG00000173801(JUP)	29161	13	682	0.018705
17	41821810	+	protein_coding	ENSG00000141756(FKBP10)	9131	74	1133	0.061309
17	41822452	+	protein_coding	ENSG00000141756(FKBP10)	9773	17	197	0.0794393
17	41973629	+	protein_coding	ENSG00000173786(CNP)	6867	30	705	0.0408163
17	41988803	-	protein_coding	ENSG00000168259(DNAJC7)	32574	15	865	0.0170455
17	41989446	-	protein_coding	ENSG00000168259(DNAJC7)	31931	52	2003	0.0253041
17	43016478	-	protein_coding	ENSG00000108828(VAT1)	8646	25	1797	0.0137212
17	43022360	-	protein_coding	ENSG00000108828(VAT1)	2764	31	360	0.0792839
17	43025446	+	protein_coding	ENSG00000108830(RND2)	216	11	560	0.0192644
17	44323529	-	protein_coding	ENSG00000013306(SLC25A39)	1342	277	1218	0.185284
17	44323543	-	protein_coding	ENSG00000013306(SLC25A39)	1328	45	2284	0.0193216
17	44323670	-	protein_coding	ENSG00000013306(SLC25A39)	1201	8	225	0.0343348
17	44351111	+	protein_coding	ENSG00000030582(GRN)	5866	21	679	0.03
17	44352244	+	protein_coding	ENSG00000030582(GRN)	6999	21	991	0.020751
17	44376127	-	protein_coding	ENSG00000005961(ITGA2B)	13523	9	42	0.176471
17	44781214	+	protein_coding	ENSG00000073670(ADAM11)	22227	18	28	0.391304
17	44876061	-	protein_coding	ENSG00000108883(EFTUD2)	23385	22	939	0.0228928
17	44959969	-	protein_coding	ENSG00000131094(C1QL1)	8335	14	138	0.0921053
17	45143545	+	protein_coding	ENSG00000181513(ACBD4)	10946	8	140	0.0540541
17	46770969	-	protein_coding	ENSG00000108379(WNT3)	62186	7	39	0.152174
17	47649978	+	protein_coding	ENSG00000108424(KPNB1)	503	26	93	0.218487
17	47670707	+	protein_coding	ENSG00000108424(KPNB1)	21232	32	3970	0.007996
17	47680661	+	protein_coding	ENSG00000108424(KPNB1)	31186	29	3381	0.0085044
17	47683120	+	protein_coding	ENSG00000108424(KPNB1)	33645	13	246	0.0501931
17	47709146	+	protein_coding	ENSG00000198933(TBKBP1)	14986	9	44	0.169811
17	47709148	+	protein_coding	ENSG00000198933(TBKBP1)	14988	5	52	0.0877193
17	47820024	-	protein_coding	ENSG00000006025(OSBPL7)	1811	4	17	0.190476
17	47974726	+	protein_coding	ENSG00000108465(CDK5RAP3)	6917	78	86	0.47561
17	48071270	-	protein_coding	ENSG00000108468(CBX1)	30209	20	614	0.0315457
17	49049493	+	protein_coding	ENSG00000159217(IGF2BP1)	52109	26	906	0.027897
17	49053643	+	protein_coding	ENSG00000159217(IGF2BP1)	56259	7	90	0.0721649
17	49289568	-	protein_coding	ENSG00000198740(ZNF652)	72906	6	54	0.1
17	50357115	+	protein_coding	ENSG00000015532(XYLT2)	10990	7	115	0.057377
17	50382204	-	protein_coding	ENSG00000108829(LRRC59)	15320	14	868	0.015873
17	50501719	-	Other features	.	.	5	0	1
17	50501723	-	Other features	.	.	5	0	1
17	50551110	+	protein_coding	ENSG00000006282(SPATA20)	8053	109	181	0.375862
17	50699733	-	protein_coding	ENSG00000154945(ANKRD40)	8182	74	468	0.136531
17	50970799	-	protein_coding	ENSG00000008294(SPAG9)	150070	16	1186	0.0133111
17	51166485	+	protein_coding	ENSG00000243678(NME2)	1051	1176	8627	0.119963
17	51260004	-	protein_coding	ENSG00000011258(MBTD1)	160	4	12	0.25
17	51562240	+	Other features	.	.	10	0	1
17	55411381	-	protein_coding	ENSG00000108960(MMD)	10544	8	181	0.042328
17	57006347	+	protein_coding	ENSG00000121064(SCPEP1)	28219	13	729	0.0175202
17	57885770	-	protein_coding	ENSG00000180891(CUEDC1)	69643	29	186	0.134884
17	58003879	-	protein_coding	ENSG00000136450(SRSF1)	3468	58	3971	0.0143956
17	58004916	-	protein_coding	ENSG00000136450(SRSF1)	2431	43	1540	0.0271636
17	59028434	-	protein_coding	ENSG00000108395(TRIM37)	78488	11	260	0.0405904
17	61070165	+	protein_coding	ENSG00000141376(BCAS3)	392713	8	8	0.5
17	61863442	-	protein_coding	ENSG00000136492(BRIP1)	118	7	98	0.0666667
17	62689599	+	protein_coding	ENSG00000011028(MRC2)	61930	62	251	0.198083
17	62692371	+	protein_coding	ENSG00000011028(MRC2)	64702	65	286	0.185185
17	63699310	-	protein_coding	ENSG00000136490(LIMD2)	1863	26	482	0.0511811
17	63703576	-	protein_coding	ENSG00000266173(STRADA)	38411	17	327	0.0494186
17	64145990	+	lncRNA	ENSG00000266402(SNHG25)	54	35	1988	0.017301
17	64146307	+	lncRNA	ENSG00000266402(SNHG25)	371	10	410	0.0238095
17	66302749	+	protein_coding	ENSG00000154229(PRKCA)	137	13	63	0.171053
17	66302867	+	protein_coding	ENSG00000154229(PRKCA)	255	6	46	0.115385
17	68101659	+	Other features	.	.	38	25	0.603175
17	68427148	-	protein_coding	ENSG00000070540(WIPI1)	30366	23	51	0.310811
17	73284827	-	protein_coding	ENSG00000179604(CDC42EP4)	27179	16	214	0.0695652
17	73399198	-	protein_coding	ENSG00000069188(SDK2)	245248	8	23	0.258065
17	74203926	+	protein_coding	ENSG00000172809(RPL38)	345	983	23651	0.0399042
17	75063967	+	protein_coding	ENSG00000180901(KCTD2)	31393	15	196	0.07109
17	75266737	-	protein_coding	ENSG00000125457(MIF4GD)	4495	10	205	0.0465116
17	75318971	-	protein_coding	ENSG00000177885(GRB2)	86739	123	252	0.328
17	75490715	+	protein_coding	ENSG00000177728(TMEM94)	49557	12	389	0.0299252
17	75568364	+	protein_coding	ENSG00000073350(LLGL2)	43285	9	28	0.243243
17	75847929	-	protein_coding	ENSG00000132471(WBP2)	8579	49	1011	0.0462264
17	75913736	-	protein_coding	ENSG00000188878(FBF1)	27405	12	128	0.0857143
17	76082266	-	protein_coding	ENSG00000182473(EXOC7)	39311	24	169	0.124352
17	76083422	-	protein_coding	ENSG00000182473(EXOC7)	38155	14	156	0.0823529
17	76270957	+	protein_coding	ENSG00000185262(UBALD2)	5610	18	774	0.0227273
17	77373394	+	protein_coding	ENSG00000184640(SEPTIN9)	92826	6	35	0.146341
17	77958839	+	protein_coding	ENSG00000078687(TNRC6C)	137	9	88	0.0927835
17	78174187	-	protein_coding	ENSG00000167900(TK1)	13047	30	1110	0.0263158
17	78223601	+	protein_coding	ENSG00000089685(BIRC5)	9416	30	1496	0.0196592
17	78224554	+	protein_coding	ENSG00000089685(BIRC5)	10369	34	3317	0.0101462
17	78674804	-	protein_coding	ENSG00000108669(CYTH1)	107494	12	202	0.0560748
17	80010590	-	protein_coding	ENSG00000167291(TBC1D16)	25283	7	100	0.0654206
17	80104579	+	protein_coding	ENSG00000171298(GAA)	3024	12	337	0.034384
17	80111275	+	protein_coding	ENSG00000171298(GAA)	9720	36	141	0.20339
17	80140025	-	protein_coding	ENSG00000141543(EIF4A3)	7127	28	2291	0.0120742
17	80339318	+	protein_coding	ENSG00000173821(RNF213)	78467	6	91	0.0618557
17	81249929	-	protein_coding	ENSG00000157637(SLC38A10)	45619	8	26	0.235294
17	81282246	-	protein_coding	ENSG00000157637(SLC38A10)	13302	10	362	0.0268817
17	81511492	-	protein_coding	ENSG00000184009(ACTG1)	12356	124	3914	0.0307083
17	81596163	-	protein_coding	ENSG00000182446(NPLOC4)	52303	183	817	0.183
17	81704656	+	protein_coding	ENSG00000262660	1286	33	3731	0.00876727
17	81707327	+	protein_coding	ENSG00000262814(MRPL12)	3961	32	2866	0.0110421
17	81868432	-	protein_coding	ENSG00000141522(ARHGDIA)	2947	39	296	0.116418
17	81868527	-	protein_coding	ENSG00000141522(ARHGDIA)	2852	29	1088	0.0259624
17	81934954	-	protein_coding	ENSG00000183010(PYCR1)	7459	33	1683	0.0192308
17	81935095	-	protein_coding	ENSG00000183010(PYCR1)	7318	151	1243	0.108321
17	82032231	+	protein_coding	ENSG00000169750(RAC3)	554	20	158	0.11236
17	82033772	+	protein_coding	ENSG00000169750(RAC3)	2095	47	2514	0.0183522
17	82048143	-	protein_coding	ENSG00000169733(RFNG)	3689	16	805	0.0194884
17	82058366	-	protein_coding	ENSG00000169718(DUS1L)	7522	52	2665	0.0191388
17	82390587	-	protein_coding	ENSG00000181396(OGFOD3)	28051	13	11	0.541667
17	82418549	+	protein_coding	ENSG00000169660(HEXD)	232	8	20	0.285714
17	82437179	+	protein_coding	ENSG00000169660(HEXD)	18862	9	155	0.054878
17	82439944	+	protein_coding	ENSG00000169660(HEXD)	21627	27	32	0.457627
17	82604110	+	protein_coding	ENSG00000141568(FOXK2)	84398	12	252	0.0454545
18	163365	+	protein_coding	ENSG00000101557(USP14)	4983	35	1027	0.0329567
18	670713	+	protein_coding	ENSG00000176890(TYMS)	13061	65	853	0.0708061
18	3602113	+	Other features	ENSG00000177337(DLGAP1-AS1)	.	3	4	0.428571
18	9614639	-	protein_coding	ENSG00000154845(PPP4R1)	602	5	15	0.25
18	11852251	+	protein_coding	ENSG00000255112(CHMP1B)	839	12	153	0.0727273
18	12431802	+	protein_coding	ENSG00000141391(PRELID3A)	23907	13	55	0.191176
18	21383578	+	protein_coding	ENSG00000141449(GREB1L)	141347	8	51	0.135593
18	21741439	+	protein_coding	ENSG00000101752(MIB1)	36483	16	155	0.0935673
18	21741461	+	protein_coding	ENSG00000101752(MIB1)	36505	8	211	0.0365297
18	21853200	+	protein_coding	ENSG00000101752(MIB1)	148244	13	465	0.0271967
18	22933407	+	protein_coding	ENSG00000101773(RBBP8)	135147	6	61	0.0895522
18	26226749	+	protein_coding	ENSG00000141384(TAF4B)	305	8	87	0.0842105
18	26226900	+	protein_coding	ENSG00000141384(TAF4B)	456	15	211	0.0663717
18	32092100	+	protein_coding	ENSG00000134758(RNF138)	227	14	419	0.0323326
18	36175786	+	protein_coding	ENSG00000134759(ELP2)	46343	9	311	0.028125
18	36180173	-	lncRNA	ENSG00000260552(COSMOC)	7303	15	81	0.15625
18	36297773	+	protein_coding	ENSG00000134775(FHOD3)	61	11	41	0.211538
18	49286597	-	protein_coding	ENSG00000141627(DYM)	174751	31	278	0.100324
18	49492380	-	protein_coding	ENSG00000265681(RPL17)	129	45	310	0.126761
18	49492393	-	protein_coding	ENSG00000265681(RPL17)	116	11	331	0.0321637
18	49792198	-	protein_coding	ENSG00000167315(ACAA2)	21756	12	438	0.0266667
18	50458525	+	pseudogene	ENSG00000239780(RPLP0P11)	639	4	2	0.666667
18	59345934	-	protein_coding	ENSG00000074695(LMAN1)	13332	372	829	0.309742
18	62838903	+	protein_coding	ENSG00000081913(PHLPP1)	123363	7	37	0.159091
18	68642640	-	Other features	.	.	9	0	1
18	76759608	-	Other features	.	.	38	963	0.037962
18	79950797	-	protein_coding	ENSG00000122490(SLC66A2)	861	8	225	0.0343348
18	79971869	-	protein_coding	ENSG00000141759(TXNL4A)	62081	13	17	0.433333
19	416974	-	protein_coding	ENSG00000129946(SHC2)	44060	17	218	0.0723404
19	872002	-	protein_coding	ENSG00000175221(MED16)	21217	17	522	0.0315399
19	1036530	+	protein_coding	ENSG00000064666(CNN2)	9945	7	154	0.0434783
19	1091818	-	protein_coding	ENSG00000099817(POLR2E)	3563	35	1803	0.0190424
19	1123990	-	protein_coding	ENSG00000064932(SBNO2)	50279	18	169	0.0962567
19	1242075	+	protein_coding	ENSG00000099624(ATP5F1D)	330	5	26	0.16129
19	1370785	+	protein_coding	ENSG00000160953(PWWP3A)	16075	11	108	0.092437
19	1393465	+	protein_coding	ENSG00000115286(NDUFS7)	9939	27	18	0.6
19	1395453	+	protein_coding	ENSG00000115286(NDUFS7)	11927	21	2051	0.0101351
19	1407715	+	protein_coding	ENSG00000071626(DAZAP1)	147	16	78	0.170213
19	1474376	-	protein_coding	ENSG00000119559(C19orf25)	4844	23	566	0.0390492
19	1497279	+	protein_coding	ENSG00000115255(REEP6)	6114	47	24	0.661972
19	1577306	-	protein_coding	ENSG00000071655(MBD3)	15560	18	466	0.0371901
19	1584658	-	protein_coding	ENSG00000071655(MBD3)	8208	35	2196	0.015688
19	2050804	-	protein_coding	ENSG00000099875(MKNK2)	441	12	410	0.028436
19	2271920	+	protein_coding	ENSG00000104904(OAZ1)	2412	61	5327	0.0113215
19	2427263	-	protein_coding	ENSG00000099800(TIMM13)	324	34	3890	0.00866463
19	2514346	-	protein_coding	ENSG00000176533(GNG7)	188349	5	29	0.147059
19	3053908	-	protein_coding	ENSG00000104964(TLE5)	9200	14	922	0.0149573
19	3062234	-	protein_coding	ENSG00000104964(TLE5)	874	35	874	0.0385038
19	3544203	-	protein_coding	ENSG00000161091(MFSD12)	30088	7	103	0.0636364
19	3976158	-	protein_coding	ENSG00000167658(EEF2)	9306	89	11961	0.00738589
19	3977275	-	protein_coding	ENSG00000167658(EEF2)	8189	47	7558	0.00618014
19	3977493	-	protein_coding	ENSG00000167658(EEF2)	7971	635	15563	0.0392024
19	3978110	-	protein_coding	ENSG00000167658(EEF2)	7354	290	12132	0.0233457
19	3980982	-	protein_coding	ENSG00000167658(EEF2)	4482	6	29	0.171429
19	3984184	-	protein_coding	ENSG00000167658(EEF2)	1280	60	10796	0.0055269
19	4013022	+	protein_coding	ENSG00000105229(PIAS4)	5287	42	250	0.143836
19	4090630	-	protein_coding	ENSG00000126934(MAP2K2)	33493	30	2345	0.0126316
19	4542876	-	protein_coding	ENSG00000167680(SEMA6B)	38901	4	17	0.190476
19	4657676	-	protein_coding	ENSG00000074842(MYDGF)	12687	34	1489	0.0223244
19	4932900	+	protein_coding	ENSG00000276043(UHRF1)	29821	31	853	0.0350679
19	5110651	+	protein_coding	ENSG00000127663(KDM4B)	141539	25	342	0.0681199
19	5244253	-	protein_coding	ENSG00000105426(PTPRS)	96560	7	173	0.0388889
19	5678593	-	protein_coding	ENSG00000174917(MICOS13)	1924	229	767	0.22992
19	5691546	+	protein_coding	ENSG00000130255(RPL36)	16600	76	12600	0.00599558
19	5691759	+	protein_coding	ENSG00000130255(RPL36)	16813	23	1209	0.0186688
19	6361686	+	protein_coding	ENSG00000125656(CLPP)	156	45	1574	0.0277949
19	6368725	+	protein_coding	ENSG00000125656(CLPP)	7195	43	1262	0.0329502
19	6416624	-	protein_coding	ENSG00000088247(KHSRP)	8188	95	5305	0.0175926
19	6441360	-	protein_coding	ENSG00000125648(SLC25A23)	23844	9	333	0.0263158
19	6442158	-	protein_coding	ENSG00000125648(SLC25A23)	23046	18	333	0.0512821
19	6586254	-	protein_coding	ENSG00000125726(CD70)	17850	8	104	0.0714286
19	6596547	-	protein_coding	ENSG00000125726(CD70)	7557	8	31	0.205128
19	6742998	+	protein_coding	ENSG00000125733(TRIP10)	5074	44	475	0.0847784
19	7477059	-	protein_coding	ENSG00000104883(PEX11G)	20391	11	31	0.261905
19	7555275	+	protein_coding	ENSG00000032444(PNPLA6)	21272	11	126	0.080292
19	7847747	+	protein_coding	ENSG00000142459(EVI5L)	17530	9	173	0.0494505
19	7912693	+	protein_coding	ENSG00000076984(MAP2K7)	8851	13	444	0.0284464
19	7926719	-	protein_coding	ENSG00000104980(TIMM44)	16949	24	658	0.0351906
19	8008632	+	Other features	.	.	11	27	0.289474
19	8316600	-	protein_coding	ENSG00000267855(NDUFA7)	4776	15	584	0.0250417
19	10321582	-	protein_coding	ENSG00000161847(RAVER1)	12057	9	201	0.0428571
19	10353184	-	protein_coding	ENSG00000105397(TYK2)	27425	11	34	0.244444
19	10353905	-	protein_coding	ENSG00000105397(TYK2)	26704	5	58	0.0793651
19	10393140	-	protein_coding	ENSG00000105401(CDC37)	26982	40	3491	0.0113282
19	10643666	+	protein_coding	ENSG00000129353(SLC44A2)	41210	8	205	0.0375587
19	10832631	-	protein_coding	ENSG00000099203(TMED1)	3688	17	197	0.0794393
19	10921703	+	protein_coding	ENSG00000142453(CARM1)	50151	13	451	0.0280172
19	11033457	+	protein_coding	ENSG00000127616(SMARCA4)	72526	55	995	0.052381
19	11233304	-	protein_coding	ENSG00000130158(DOCK6)	29221	15	114	0.116279
19	11324007	-	protein_coding	ENSG00000105514(RAB3D)	22264	7	50	0.122807
19	11342962	-	protein_coding	ENSG00000105518(TMEM205)	3557	21	1429	0.0144828
19	11446283	+	protein_coding	ENSG00000130175(PRKCSH)	11000	21	1107	0.018617
19	12647483	-	protein_coding	ENSG00000104774(MAN2B1)	19260	14	492	0.027668
19	12696367	-	protein_coding	ENSG00000132004(FBXW9)	265	14	57	0.197183
19	12747244	+	protein_coding	ENSG00000198356(GET3)	10106	18	644	0.0271903
19	12796915	-	protein_coding	ENSG00000167815(PRDX2)	4886	23	2194	0.0103744
19	12796969	-	protein_coding	ENSG00000167815(PRDX2)	4832	54	2549	0.0207453
19	12800286	-	protein_coding	ENSG00000167815(PRDX2)	1515	28	2523	0.0109761
19	12807296	+	protein_coding	ENSG00000104889(RNASEH2A)	713	41	1618	0.0247137
19	12813461	+	protein_coding	ENSG00000104889(RNASEH2A)	6878	58	1300	0.0427099
19	12881368	-	protein_coding	ENSG00000105612(DNASE2)	228	11	408	0.026253
19	12896017	+	protein_coding	ENSG00000105607(GCDH)	4858	20	99	0.168067
19	12944317	+	protein_coding	ENSG00000179218(CALR)	5740	31	768	0.0387985
19	13107849	-	protein_coding	ENSG00000104907(TRMT1)	9719	47	203	0.188
19	13135825	+	protein_coding	ENSG00000160877(NACC1)	18964	17	336	0.0481586
19	13138965	+	protein_coding	ENSG00000160877(NACC1)	22104	14	274	0.0486111
19	13778239	+	protein_coding	ENSG00000104979(C19orf53)	3784	81	1569	0.0490909
19	14071304	+	Other features	.	.	29	1203	0.023539
19	14463871	+	protein_coding	ENSG00000123143(PKN1)	30819	21	1227	0.0168269
19	14480414	-	protein_coding	ENSG00000123159(GIPC1)	15736	177	452	0.281399
19	14566163	-	protein_coding	ENSG00000099795(NDUFB7)	5904	10	275	0.0350877
19	14566839	-	protein_coding	ENSG00000099795(NDUFB7)	5228	208	1035	0.167337
19	15119186	-	protein_coding	ENSG00000105135(ILVBL)	6601	13	706	0.0180807
19	15123441	-	protein_coding	ENSG00000105135(ILVBL)	2346	9	288	0.030303
19	15189357	-	protein_coding	ENSG00000074181(NOTCH3)	11639	8	103	0.0720721
19	15264627	-	protein_coding	ENSG00000141867(BRD4)	67919	35	477	0.0683594
19	15425616	-	protein_coding	ENSG00000011451(WIZ)	24341	46	263	0.148867
19	15428495	-	protein_coding	ENSG00000011451(WIZ)	21462	13	182	0.0666667
19	15429589	-	protein_coding	ENSG00000011451(WIZ)	20368	27	356	0.0704961
19	16355729	-	protein_coding	ENSG00000127527(EPS15L1)	116357	8	185	0.0414508
19	16447262	+	Other features	ENSG00000267703	.	6	44	0.12
19	17580849	+	protein_coding	ENSG00000130309(COLGALT1)	25201	32	874	0.0353201
19	17581639	+	protein_coding	ENSG00000130309(COLGALT1)	25991	16	222	0.0672269
19	18169578	+	protein_coding	ENSG00000105647(PIK3R2)	16416	20	52	0.277778
19	18434304	+	protein_coding	ENSG00000130511(SSBP4)	15441	9	50	0.152542
19	18435778	-	protein_coding	ENSG00000105655(ISYNA1)	2390	44	921	0.0455959
19	18437999	-	protein_coding	ENSG00000105655(ISYNA1)	169	8	34	0.190476
19	18538229	-	protein_coding	ENSG00000105701(FKBP8)	5849	217	1979	0.098816
19	18541924	-	protein_coding	ENSG00000105701(FKBP8)	2154	26	2599	0.00990476
19	18568621	+	protein_coding	ENSG00000105700(KXD1)	10860	65	1449	0.0429326
19	18907569	-	protein_coding	ENSG00000105669(COPE)	11819	4	15	0.210526
19	18907596	-	protein_coding	ENSG00000105669(COPE)	11792	17	34	0.333333
19	19024791	-	protein_coding	ENSG00000064607(SUGP2)	9233	11	457	0.0235043
19	19105102	+	protein_coding	ENSG00000181035(SLC25A42)	41109	8	53	0.131148
19	19356030	+	protein_coding	ENSG00000129933(MAU2)	35202	27	268	0.0915254
19	19528017	+	protein_coding	ENSG00000186010(NDUFA13)	12282	41	2374	0.0169772
19	19663425	-	protein_coding	ENSG00000105726(ATP13A1)	252	9	39	0.1875
19	21120295	+	protein_coding	ENSG00000160352(ZNF714)	38137	7	150	0.044586
19	24001350	-	Other features	.	.	4	1	0.8
19	29942324	+	protein_coding	ENSG00000105176(URI1)	18681	8	138	0.0547945
19	29956807	-	pseudogene	ENSG00000242100(RPL9P32)	182	4	9	0.307692
19	32390246	-	lncRNA	ENSG00000267213(DPY19L3-DT)	15315	5	36	0.121951
19	33205814	+	protein_coding	ENSG00000130881(LRP3)	28212	10	411	0.023753
19	33387377	-	protein_coding	ENSG00000124299(PEPD)	134447	23	336	0.0640669
19	33478087	-	protein_coding	ENSG00000124299(PEPD)	43737	11	374	0.0285714
19	34428445	+	protein_coding	ENSG00000126261(UBA2)	94	11	365	0.0292553
19	34469315	+	protein_coding	ENSG00000126261(UBA2)	40964	18	1353	0.0131291
19	35259022	+	protein_coding	ENSG00000105699(LSR)	10693	12	264	0.0434783
19	35498758	-	protein_coding	ENSG00000161249(DMKN)	14901	22	733	0.0291391
19	35622918	+	protein_coding	ENSG00000249115(HAUS5)	10184	13	206	0.0593607
19	35770154	+	protein_coding	ENSG00000167595(PROSER3)	12012	6	54	0.1
19	35868661	+	protein_coding	ENSG00000105290(APLP1)	763	28	149	0.158192
19	38251437	-	protein_coding	ENSG00000167641(PPP1R14A)	5096	14	466	0.0291667
19	38838595	-	protein_coding	ENSG00000104824(HNRNPL)	13753	68	6231	0.0107954
19	38915671	-	protein_coding	ENSG00000104835(SARS2)	15093	8	171	0.0446927
19	39381108	+	protein_coding	ENSG00000179134(SAMD4B)	38688	11	239	0.044
19	39489745	+	protein_coding	ENSG00000105197(TIMM50)	9334	37	1184	0.030303
19	39489944	+	protein_coding	ENSG00000105197(TIMM50)	9533	143	81	0.638393
19	39974365	+	protein_coding	ENSG00000013275(PSMC4)	3201	54	1052	0.0488246
19	39980385	+	protein_coding	ENSG00000013275(PSMC4)	9221	18	1142	0.0155172
19	40209133	+	protein_coding	ENSG00000130758(MAP3K10)	17708	36	246	0.12766
19	40242585	-	protein_coding	ENSG00000105221(AKT2)	42952	13	501	0.0252918
19	40279384	-	protein_coding	ENSG00000105221(AKT2)	6153	33	29	0.532258
19	40318661	-	Other features	.	.	5	33	0.131579
19	40367744	+	protein_coding	ENSG00000105223(PLD3)	19289	386	377	0.505898
19	40374515	+	protein_coding	ENSG00000105223(PLD3)	26060	18	1198	0.0148026
19	40378204	+	protein_coding	ENSG00000105223(PLD3)	29749	16	629	0.0248062
19	40605137	+	protein_coding	ENSG00000090006(LTBP4)	12255	8	176	0.0434783
19	40705367	-	protein_coding	ENSG00000123815(COQ8B)	20418	43	199	0.177686
19	40762907	+	protein_coding	ENSG00000077312(SNRPA)	12271	25	1575	0.015625
19	41410989	+	protein_coding	ENSG00000255730	60137	18	651	0.0269058
19	41431506	-	protein_coding	ENSG00000105341(DMAC2)	9212	12	309	0.0373832
19	41438309	-	protein_coding	ENSG00000105341(DMAC2)	2409	70	131	0.348259
19	41869138	+	protein_coding	ENSG00000105372(RPS19)	8884	2018	40575	0.0473787
19	41871346	+	protein_coding	ENSG00000105372(RPS19)	11092	4	8	0.333333
19	42294870	+	protein_coding	ENSG00000079432(CIC)	26334	12	205	0.0552995
19	42350273	+	protein_coding	ENSG00000105429(MEGF8)	24665	12	39	0.235294
19	43552202	-	protein_coding	ENSG00000073050(XRCC1)	28272	18	694	0.0252809
19	43592497	-	protein_coding	ENSG00000167378(IRGQ)	3638	7	78	0.0823529
19	44871926	+	protein_coding	ENSG00000130202(NECTIN2)	25752	517	83	0.861667
19	44992798	+	protein_coding	ENSG00000104853(CLPTM1)	38214	8	155	0.0490798
19	45294434	+	protein_coding	ENSG00000007047(MARK4)	215147	14	170	0.076087
19	45342981	+	protein_coding	ENSG00000104892(KLC3)	9548	6	52	0.103448
19	45835202	-	protein_coding	ENSG00000125755(SYMPK)	27993	8	244	0.031746
19	45940016	-	protein_coding	ENSG00000104967(NOVA2)	34029	6	39	0.133333
19	46390381	+	protein_coding	ENSG00000011485(PPP5C)	43295	11	191	0.0544554
19	46609461	+	protein_coding	ENSG00000160014(CALM3)	8388	102	142	0.418033
19	47476628	-	protein_coding	ENSG00000118162(KPTN)	7638	10	125	0.0740741
19	47755410	+	protein_coding	ENSG00000105373(NOP53)	9865	26	845	0.0298507
19	48615902	-	protein_coding	ENSG00000063177(RPL18)	3283	165	16730	0.0097662
19	48961526	+	protein_coding	ENSG00000087088(BAX)	6712	9	317	0.0276074
19	48966661	+	protein_coding	ENSG00000087086(FTL)	1353	113	2525	0.0428355
19	49461653	+	protein_coding	ENSG00000161618(ALDH16A1)	8429	12	63	0.16
19	49464685	+	protein_coding	ENSG00000161618(ALDH16A1)	11461	27	175	0.133663
19	49499688	+	protein_coding	ENSG00000142534(RPS11)	3324	33	2279	0.0142734
19	49526041	+	protein_coding	ENSG00000104870(FCGRT)	19226	12	224	0.0508475
19	49713630	+	protein_coding	ENSG00000169169(CPT1C)	22733	11	148	0.0691824
19	49813056	-	protein_coding	ENSG00000010361(FUZ)	4321	12	473	0.0247423
19	49829800	+	protein_coding	ENSG00000104973(MED25)	11519	19	155	0.109195
19	49831416	+	protein_coding	ENSG00000104973(MED25)	13135	12	303	0.0380952
19	49874778	-	protein_coding	ENSG00000204673(AKT1S1)	3682	6	11	0.352941
19	50210392	+	protein_coding	ENSG00000105357(MYH14)	22207	7	26	0.212121
19	50475405	-	protein_coding	ENSG00000142530(GARIN5A)	1444	17	100	0.145299
19	50482504	+	protein_coding	ENSG00000161671(EMC10)	6105	27	683	0.0380282
19	51354258	-	protein_coding	ENSG00000105379(ETFB)	12131	94	2077	0.043298
19	52143040	+	lncRNA	ENSG00000268458	415	11	9	0.55
19	53775550	+	Other features	.	.	7	2	0.777778
19	54180727	-	protein_coding	ENSG00000125505(MBOAT7)	9156	4	19	0.173913
19	54192316	+	protein_coding	ENSG00000170892(TSEN34)	2379	16	982	0.0160321
19	54206460	+	protein_coding	ENSG00000170889(RPS9)	5652	95	12486	0.00755107
19	54974024	+	protein_coding	ENSG00000022556(NLRP2)	20895	5	18	0.217391
19	55284231	+	protein_coding	ENSG00000160469(BRSK1)	2160	5	42	0.106383
19	55306351	+	protein_coding	ENSG00000160469(BRSK1)	24280	10	167	0.0564972
19	55311989	+	protein_coding	ENSG00000160469(BRSK1)	29918	17	399	0.0408654
19	55383848	-	protein_coding	ENSG00000233493(TMEM238)	445	6	1	0.857143
19	55386652	+	protein_coding	ENSG00000108107(RPL28)	721	90	8961	0.00994365
19	55453098	-	protein_coding	ENSG00000063241(ISOC2)	9246	6	98	0.0576923
19	55453234	-	protein_coding	ENSG00000063241(ISOC2)	9110	42	457	0.0841683
19	55641180	+	protein_coding	ENSG00000213015(ZNF580)	6165	12	616	0.0191083
19	57302178	+	Other features	.	.	38	116	0.246753
19	58347486	-	protein_coding	ENSG00000121410(A1BG)	6007	10	400	0.0243902
19	58408879	+	protein_coding	ENSG00000171574(ZNF584)	7376	6	67	0.0821918
19	58548543	+	protein_coding	ENSG00000130726(TRIM28)	4480	22	2090	0.0104167
19	58549490	+	protein_coding	ENSG00000130726(TRIM28)	5427	11	464	0.0231579
19	58549491	+	protein_coding	ENSG00000130726(TRIM28)	5428	104	368	0.220339
19	58583513	+	pseudogene	ENSG00000213753(CENPBD2P)	10011	19	56	0.253333
2	1649290	-	protein_coding	ENSG00000130508(PXDN)	95563	53	91	0.368056
2	3575292	+	protein_coding	ENSG00000171863(RPS7)	33	16	1107	0.0142476
2	17664301	-	protein_coding	ENSG00000163029(SMC6)	135942	7	94	0.0693069
2	20239675	-	Other features	.	.	8	167	0.0457143
2	24793164	-	protein_coding	ENSG00000184924(PTRHD1)	228	20	723	0.0269179
2	26279155	+	protein_coding	ENSG00000138029(HADHB)	35986	13	507	0.025
2	27217428	+	protein_coding	ENSG00000084774(CAD)	60	12	76	0.136364
2	27233405	+	protein_coding	ENSG00000084774(CAD)	16037	29	356	0.0753247
2	27384874	-	protein_coding	ENSG00000115241(PPM1G)	24718	15	1032	0.0143266
2	27409491	-	protein_coding	ENSG00000115241(PPM1G)	101	50	616	0.0750751
2	27832714	-	protein_coding	ENSG00000171174(RBKS)	57968	6	84	0.0666667
2	28783915	+	protein_coding	ENSG00000213639(PPP1CB)	32276	271	1946	0.122237
2	30691802	+	Other features	.	.	4	0	1
2	30691808	+	Other features	.	.	4	0	1
2	30691813	+	Other features	.	.	4	0	1
2	32357482	+	protein_coding	ENSG00000115760(BIRC6)	460	6	105	0.0540541
2	32947248	+	protein_coding	ENSG00000049323(LTBP1)	296	12	12	0.5
2	37007233	-	protein_coding	ENSG00000008869(HEATR5B)	77140	10	132	0.0704225
2	38681295	+	protein_coding	ENSG00000143891(GALM)	15215	27	221	0.108871
2	41850255	-	pseudogene	ENSG00000236533(RPS12P4)	347	7	25	0.21875
2	46583342	+	protein_coding	ENSG00000119729(RHOQ)	41537	11	92	0.106796
2	46901878	-	protein_coding	ENSG00000180398(MCFD2)	39978	11	149	0.06875
2	46904392	-	protein_coding	ENSG00000180398(MCFD2)	37464	67	326	0.170483
2	46907840	-	protein_coding	ENSG00000180398(MCFD2)	34016	85	423	0.167323
2	54557974	+	protein_coding	ENSG00000115306(SPTBN1)	101658	4	19	0.173913
2	55049791	-	protein_coding	ENSG00000115310(RTN4)	62831	21	554	0.0365217
2	55233405	+	protein_coding	ENSG00000143947(RPS27A)	1503	377	47083	0.00794353
2	61185515	+	pseudogene	ENSG00000173209(AHSA2P)	8098	19	240	0.0733591
2	65269815	+	protein_coding	ENSG00000138071(ACTR2)	42028	27	3007	0.00889914
2	65511942	-	pseudogene	ENSG00000223739(RPS15AP15)	135	6	5	0.545455
2	68130781	-	protein_coding	ENSG00000243667(DNAAF10)	26769	10	164	0.0574713
2	70085564	-	lncRNA	ENSG00000179818(PCBP1-AS1)	17657	19	377	0.0479798
2	70253971	-	pseudogene	ENSG00000231414(RPL39P15)	40	5	6	0.454545
2	72998958	-	protein_coding	ENSG00000144040(SFXN5)	76662	6	55	0.0983607
2	74198655	+	protein_coding	ENSG00000065911(MTHFD2)	12484	33	3255	0.0100365
2	74208686	+	protein_coding	ENSG00000065911(MTHFD2)	22515	66	4287	0.015162
2	74365080	-	protein_coding	ENSG00000204843(DCTN1)	27008	12	694	0.0169972
2	74369422	-	protein_coding	ENSG00000204843(DCTN1)	22666	65	712	0.0836551
2	74422171	+	protein_coding	ENSG00000005448(WDR54)	494	57	480	0.106145
2	74493020	+	protein_coding	ENSG00000115282(TTC31)	9948	6	24	0.2
2	74503113	+	lncRNA	ENSG00000257702(LBX2-AS1)	562	6	23	0.206897
2	74656666	+	protein_coding	ENSG00000135622(SEMA4F)	2439	6	65	0.084507
2	85639305	+	protein_coding	ENSG00000168883(USP39)	36450	13	635	0.0200617
2	86166544	-	protein_coding	ENSG00000132305(IMMT)	28929	63	939	0.0628743
2	86720723	+	protein_coding	ENSG00000153561(RMND5A)	433	17	403	0.0404762
2	88736583	+	protein_coding	ENSG00000153574(RPIA)	44911	12	502	0.0233463
2	96208293	-	protein_coding	ENSG00000084090(STARD7)	535	65	1133	0.0542571
2	96283678	-	protein_coding	ENSG00000144028(SNRNP200)	37594	20	199	0.0913242
2	96283915	-	protein_coding	ENSG00000144028(SNRNP200)	37357	305	791	0.278285
2	96291790	-	protein_coding	ENSG00000144028(SNRNP200)	29482	17	1010	0.0165531
2	96304866	-	protein_coding	ENSG00000144028(SNRNP200)	16406	64	1271	0.0479401
2	96832830	+	protein_coding	ENSG00000168763(CNNM3)	16586	19	197	0.087963
2	97658902	-	protein_coding	ENSG00000115073(ACTR1B)	5143	15	811	0.0181598
2	98554315	+	protein_coding	ENSG00000040933(INPP4A)	109462	8	208	0.037037
2	101006418	+	protein_coding	ENSG00000071082(RPL31)	4190	83	5124	0.0159401
2	101006422	+	protein_coding	ENSG00000071082(RPL31)	4194	13	788	0.0162297
2	110968455	+	protein_coding	ENSG00000153093(ACOXL)	235917	4	7	0.363636
2	111850816	-	protein_coding	ENSG00000153107(ANAPC1)	33875	30	162	0.15625
2	112520334	+	protein_coding	ENSG00000114999(TTL)	38179	11	247	0.0426357
2	119372426	+	protein_coding	ENSG00000155368(DBI)	5503	26	581	0.0428336
2	121229437	+	Other features	.	.	7	0	1
2	121229458	+	Other features	.	.	8	0	1
2	131052300	-	protein_coding	ENSG00000152102(FAM168B)	41161	28	1088	0.0250896
2	132279855	-	Other features	.	.	9	0	1
2	149011606	+	protein_coding	ENSG00000168280(KIF5C)	136380	10	186	0.0510204
2	151796943	-	protein_coding	ENSG00000162980(ARL5A)	31550	41	83	0.330645
2	156010300	-	Other features	.	.	9	23	0.28125
2	162016805	-	protein_coding	ENSG00000197635(DPP4)	57590	5	17	0.227273
2	170771100	+	protein_coding	ENSG00000204334(ERICH2)	4223	13	218	0.0562771
2	170966155	+	protein_coding	ENSG00000115806(GORASP2)	37692	30	1249	0.0234558
2	171434574	+	protein_coding	ENSG00000115827(DCAF17)	358	14	66	0.175
2	171517239	-	Other features	.	.	17	757	0.0219638
2	172100199	-	protein_coding	ENSG00000115844(DLX2)	2702	14	139	0.0915033
2	174561451	-	protein_coding	ENSG00000115935(WIPF1)	121466	18	134	0.118421
2	174682843	-	protein_coding	ENSG00000115935(WIPF1)	74	17	128	0.117241
2	176106562	+	protein_coding	ENSG00000128713(HOXD11)	2347	17	62	0.21519
2	176201018	-	pseudogene	ENSG00000218175	235	4	9	0.307692
2	178577035	+	lncRNA	ENSG00000237298(TTN-AS1)	55853	9	46	0.163636
2	181458277	+	protein_coding	ENSG00000115232(ITGA4)	1076	9	71	0.1125
2	181916261	+	protein_coding	ENSG00000138434(ITPRID2)	24532	10	201	0.0473934
2	186587930	-	Other features	.	.	8	1	0.888889
2	186587933	-	Other features	.	.	7	2	0.777778
2	201621916	-	protein_coding	ENSG00000155755(TMEM237)	21655	21	262	0.0742049
2	202376354	+	protein_coding	ENSG00000204217(BMPR2)	28	6	42	0.125
2	202635548	+	protein_coding	ENSG00000138439(FAM117B)	580	9	103	0.0803571
2	203292317	+	protein_coding	ENSG00000119004(CYP20A1)	53341	15	173	0.0797872
2	203773102	-	pseudogene	ENSG00000213925(NPM1P33)	401	4	7	0.363636
2	206124245	-	protein_coding	ENSG00000023228(NDUFS1)	35265	15	1098	0.0134771
2	216113060	+	protein_coding	ENSG00000079246(XRCC5)	5597	220	1877	0.104912
2	216148196	+	protein_coding	ENSG00000079246(XRCC5)	40733	15	864	0.0170648
2	216501463	+	protein_coding	ENSG00000197756(RPL37A)	2639	29	1617	0.0176185
2	216633760	+	protein_coding	ENSG00000115457(IGFBP2)	933	34	350	0.0885417
2	216660688	+	protein_coding	ENSG00000115457(IGFBP2)	27861	35	735	0.0454545
2	216661942	+	protein_coding	ENSG00000115457(IGFBP2)	29115	19	535	0.034296
2	218346196	+	protein_coding	ENSG00000127838(PNKD)	76546	7	51	0.12069
2	219224443	-	protein_coding	ENSG00000198925(ATG9A)	5275	8	95	0.0776699
2	219245276	-	protein_coding	ENSG00000163521(GLB1L)	203	5	28	0.151515
2	219550091	+	protein_coding	ENSG00000188760(TMEM198)	6429	12	88	0.12
2	219550199	+	protein_coding	ENSG00000188760(TMEM198)	6537	8	72	0.1
2	221371137	-	lncRNA	ENSG00000290000	1562	7	0	1
2	226995923	+	protein_coding	ENSG00000144468(RHBDD1)	160343	13	158	0.0760234
2	231198804	+	protein_coding	ENSG00000135931(ARMC9)	259	18	16	0.529412
2	231781212	-	protein_coding	ENSG00000156973(PDE6D)	5061	10	234	0.0409836
2	232486366	-	protein_coding	ENSG00000171551(ECEL1)	1469	7	34	0.170732
2	233477419	-	protein_coding	ENSG00000085982(USP40)	89364	9	141	0.06
2	235494372	+	protein_coding	ENSG00000157985(AGAP1)	330	9	53	0.145161
2	237763275	+	protein_coding	ENSG00000124831(LRRFIP1)	135689	12	662	0.0178042
2	237943626	+	Other features	.	.	18	0	1
2	237943629	+	Other features	.	.	19	0	1
2	238239427	-	protein_coding	ENSG00000144485(HES6)	1236	14	65	0.177215
2	238450076	+	protein_coding	ENSG00000065802(ASB1)	23335	6	42	0.125
2	240011695	-	protein_coding	ENSG00000130414(NDUFA10)	14049	17	1194	0.014038
2	240131007	-	protein_coding	ENSG00000172428(COPS9)	5801	22	2253	0.00967033
2	241229128	-	protein_coding	ENSG00000115677(HDLBP)	87934	10	249	0.03861
2	241229433	-	protein_coding	ENSG00000115677(HDLBP)	87629	296	2339	0.112334
2	241262786	-	protein_coding	ENSG00000115677(HDLBP)	54276	61	2257	0.0263158
2	241264572	-	protein_coding	ENSG00000115677(HDLBP)	52490	25	853	0.0284738
2	241373225	+	protein_coding	ENSG00000006607(FARP2)	16941	18	129	0.122449
20	1369999	-	protein_coding	ENSG00000088832(FKBP1A)	23166	29	627	0.0442073
20	2463094	-	protein_coding	ENSG00000125835(SNRPB)	7760	219	1634	0.118187
20	2660031	-	protein_coding	ENSG00000101365(IDH3B)	4189	29	1182	0.0239472
20	2693055	+	protein_coding	ENSG00000088881(EBF4)	276	6	78	0.0714286
20	2693063	+	protein_coding	ENSG00000088881(EBF4)	284	12	82	0.12766
20	3785782	-	protein_coding	ENSG00000125817(CENPB)	959	14	547	0.0249554
20	3866766	+	protein_coding	ENSG00000088888(MAVS)	19968	13	75	0.147727
20	4699262	+	protein_coding	ENSG00000171867(PRNP)	12913	10	430	0.0227273
20	5114954	-	protein_coding	ENSG00000132646(PCNA)	11673	10	56	0.151515
20	5192896	+	protein_coding	ENSG00000101290(CDS2)	66018	10	54	0.15625
20	6006195	+	protein_coding	ENSG00000088766(CRLS1)	103	19	805	0.0230583
20	6006196	+	protein_coding	ENSG00000088766(CRLS1)	104	17	822	0.0202622
20	6678956	-	Other features	.	.	6	0	1
20	18162412	+	protein_coding	ENSG00000149474(KAT14)	25185	8	104	0.0714286
20	18504671	+	pseudogene	ENSG00000214612(RPS19P1)	39	6	14	0.3
20	18504911	+	pseudogene	ENSG00000214612(RPS19P1)	279	10	174	0.0543478
20	21166165	-	lncRNA	ENSG00000232712(KIZ-AS1)	52125	28	421	0.0623608
20	21354861	+	protein_coding	ENSG00000088930(XRN2)	51531	15	788	0.01868
20	25300739	-	protein_coding	ENSG00000100997(ABHD12)	90097	12	679	0.0173661
20	25634773	+	lncRNA	ENSG00000213742(ZNF337-AS1)	10729	26	38	0.40625
20	31569349	+	protein_coding	ENSG00000101294(HM13)	54940	111	616	0.152682
20	32333659	+	protein_coding	ENSG00000101350(KIF3B)	56009	6	72	0.0769231
20	32438515	+	protein_coding	ENSG00000171456(ASXL1)	80186	14	344	0.0391061
20	33408281	-	protein_coding	ENSG00000101400(SNTA1)	35483	10	131	0.070922
20	33993904	+	protein_coding	ENSG00000125970(RALY)	259	5	26	0.16129
20	33994112	+	protein_coding	ENSG00000125970(RALY)	467	33	297	0.1
20	34072260	+	protein_coding	ENSG00000125970(RALY)	78615	23	1077	0.0209091
20	34079915	+	protein_coding	ENSG00000125970(RALY)	86270	22	1836	0.0118407
20	34089180	-	protein_coding	ENSG00000125977(EIF2S2)	23064	9	205	0.0420561
20	34464624	-	Other features	.	.	5	1	0.833333
20	34508366	+	protein_coding	ENSG00000078747(ITCH)	145132	8	203	0.0379147
20	35115478	-	protein_coding	ENSG00000088298(EDEM2)	31859	7	43	0.14
20	35279162	-	protein_coding	ENSG00000242372(EIF6)	5824	41	1860	0.0215676
20	35303296	-	protein_coding	ENSG00000101019(UQCC1)	108736	9	219	0.0394737
20	35742191	-	protein_coding	ENSG00000131051(RBM39)	122	27	2310	0.0115533
20	37198482	+	protein_coding	ENSG00000118705(RPN2)	20073	32	2844	0.0111266
20	37204834	+	protein_coding	ENSG00000118705(RPN2)	26425	50	3432	0.0143596
20	37225737	+	protein_coding	ENSG00000118705(RPN2)	47328	36	4363	0.00818368
20	37228562	+	protein_coding	ENSG00000118705(RPN2)	50153	59	3696	0.0157124
20	37316501	+	protein_coding	ENSG00000101363(MANBAL)	26853	30	462	0.0609756
20	38090472	+	protein_coding	ENSG00000101413(RPRD1B)	56748	24	480	0.047619
20	38434523	-	lncRNA	ENSG00000196756(SNHG17)	887	15	521	0.0279851
20	41174172	+	protein_coding	ENSG00000124181(PLCG1)	37213	45	183	0.197368
20	42084549	+	Other features	.	.	3	0	1
20	43642548	+	protein_coding	ENSG00000101052(IFT52)	51612	26	859	0.0293785
20	43699813	+	protein_coding	ENSG00000101057(MYBL2)	32795	70	2871	0.0238014
20	43699874	+	protein_coding	ENSG00000101057(MYBL2)	32856	58	5589	0.0102709
20	44466832	-	pseudogene	ENSG00000226243(RPL37AP1)	11	8	5	0.615385
20	44498849	-	protein_coding	ENSG00000132824(SERINC3)	23237	16	378	0.0406091
20	44753457	-	protein_coding	ENSG00000101098(RIMS4)	57090	16	85	0.158416
20	44908174	+	protein_coding	ENSG00000166913(YWHAB)	22473	12	238	0.048
20	44951837	-	protein_coding	ENSG00000025772(TOMM34)	8561	15	953	0.0154959
20	45367179	+	protein_coding	ENSG00000204070(SYS1)	5243	18	248	0.0676692
20	45811166	+	protein_coding	ENSG00000101457(DNTTIP1)	19213	17	1286	0.0130468
20	45843543	-	protein_coding	ENSG00000101473(ACOT8)	13863	26	273	0.0869565
20	45848518	-	protein_coding	ENSG00000101473(ACOT8)	8888	15	325	0.0441176
20	45907886	-	protein_coding	ENSG00000100979(PLTP)	4270	56	68	0.451613
20	45960731	-	protein_coding	ENSG00000198026(ZNF335)	11473	8	80	0.0909091
20	46358440	-	protein_coding	ENSG00000080189(SLC35C2)	6019	5	54	0.0847458
20	47188610	+	protein_coding	ENSG00000064655(EYA2)	293987	17	48	0.261538
20	56366104	+	protein_coding	ENSG00000124098(FAM210B)	7131	14	715	0.0192044
20	56518214	+	protein_coding	ENSG00000022277(RTF2)	49630	12	379	0.0306905
20	57265909	-	protein_coding	ENSG00000101144(BMP7)	733	26	165	0.136126
20	57709631	-	protein_coding	ENSG00000124225(PMEPA1)	1906	6	48	0.111111
20	58671252	+	protein_coding	ENSG00000124222(STX16)	20000	50	1014	0.0469925
20	58676333	+	protein_coding	ENSG00000124222(STX16)	25081	10	310	0.03125
20	58891385	+	protein_coding	ENSG00000087460(GNAS)	51668	17	29	0.369565
20	58891603	+	protein_coding	ENSG00000087460(GNAS)	51886	64	10757	0.00591443
20	58891768	+	protein_coding	ENSG00000087460(GNAS)	52051	79	14395	0.00545806
20	58891837	+	protein_coding	ENSG00000087460(GNAS)	52120	157	14944	0.0103967
20	62122717	+	protein_coding	ENSG00000149657(LSM14B)	257	24	527	0.0435572
20	62180011	+	protein_coding	ENSG00000184402(SS18L1)	36243	7	30	0.189189
20	62303047	+	protein_coding	ENSG00000130706(ADRM1)	955	23	1024	0.0219675
20	62306679	+	protein_coding	ENSG00000130706(ADRM1)	4587	24	1519	0.0155541
20	62813612	+	protein_coding	ENSG00000060491(OGFR)	8778	14	212	0.0619469
20	62945124	+	protein_coding	ENSG00000101193(GID8)	6978	75	1045	0.0669643
20	63521323	+	protein_coding	ENSG00000125534(PPDPF)	559	116	1473	0.0730019
20	63521508	+	protein_coding	ENSG00000125534(PPDPF)	744	5	11	0.3125
20	63567570	-	protein_coding	ENSG00000130589(HELZ2)	6670	9	26	0.257143
20	63674064	+	protein_coding	ENSG00000258366(RTEL1)	16255	10	134	0.0694444
20	63695336	+	protein_coding	ENSG00000258366(RTEL1)	37527	8	115	0.0650407
20	63738822	+	protein_coding	ENSG00000203896(LIME1)	2540	4	16	0.2
21	14375763	-	protein_coding	ENSG00000155304(HSPA13)	7722	18	849	0.0207612
21	25734856	-	protein_coding	ENSG00000154723(ATP5PF)	818	23	2085	0.0109108
21	25905032	-	protein_coding	ENSG00000142192(APP)	266097	35	2775	0.0124555
21	32337155	-	protein_coding	ENSG00000142207(URB1)	55858	7	163	0.0411765
21	32338738	-	protein_coding	ENSG00000142207(URB1)	54275	13	296	0.0420712
21	33421637	+	protein_coding	ENSG00000159128(IFNGR2)	18225	16	974	0.0161616
21	34073693	+	protein_coding	ENSG00000198743(SLC5A3)	116	81	789	0.0931034
21	36246039	+	protein_coding	ENSG00000142197(DOP1B)	89258	8	51	0.135593
21	37195882	+	protein_coding	ENSG00000182670(TTC3)	122657	35	407	0.0791855
21	37240552	-	protein_coding	ENSG00000157538(VPS26C)	27368	100	443	0.184162
21	39313558	-	protein_coding	ENSG00000185658(BRWD1)	8002	11	229	0.0458333
21	39467953	-	Other features	.	.	6	1	0.857143
21	39467969	-	Other features	.	.	7	0	1
21	41799343	-	protein_coding	ENSG00000141956(PRDM15)	80140	5	20	0.2
21	43758133	+	protein_coding	ENSG00000160209(PDXK)	39040	7	77	0.0833333
21	43759122	+	protein_coding	ENSG00000160209(PDXK)	40029	7	128	0.0518519
21	44311065	+	protein_coding	ENSG00000141959(PFKL)	11015	12	307	0.0376176
21	44325234	+	protein_coding	ENSG00000141959(PFKL)	25184	19	607	0.0303514
21	44459123	+	protein_coding	ENSG00000160233(LRRC3)	3614	16	8	0.666667
21	45264555	-	protein_coding	ENSG00000186866(POFUT2)	23344	27	379	0.0665025
21	45477439	+	protein_coding	ENSG00000182871(COL18A1)	72275	37	134	0.216374
21	45515017	-	protein_coding	ENSG00000173638(SLC19A1)	58349	8	130	0.057971
21	46003989	+	protein_coding	ENSG00000142156(COL6A1)	22220	15	314	0.0455927
21	46126209	+	protein_coding	ENSG00000142173(COL6A2)	28098	14	448	0.030303
21	46161222	-	protein_coding	ENSG00000160284(SPATC1L)	23255	22	326	0.0632184
21	46161224	-	protein_coding	ENSG00000160284(SPATC1L)	23253	15	323	0.0443787
21	46286072	-	protein_coding	ENSG00000160294(MCM3AP)	226	25	193	0.114679
21	46411387	+	protein_coding	ENSG00000160299(PCNT)	87264	31	164	0.158974
22	18088274	+	protein_coding	ENSG00000215193(PEX26)	10352	16	663	0.0235641
22	18090473	+	protein_coding	ENSG00000215193(PEX26)	12551	5	52	0.0877193
22	18235123	+	Other features	.	.	3	0	1
22	19176894	-	protein_coding	ENSG00000100075(SLC25A1)	1846	20	1370	0.0143885
22	19760952	+	protein_coding	ENSG00000184058(TBX1)	4250	7	73	0.0875
22	19760953	+	protein_coding	ENSG00000184058(TBX1)	4251	11	74	0.129412
22	19969530	+	protein_coding	ENSG00000093010(COMT)	28160	7	47	0.12963
22	20131893	+	protein_coding	ENSG00000099904(ZDHHC8)	2438	76	43	0.638655
22	20314760	-	protein_coding	ENSG00000128185(DGCR6L)	5321	13	508	0.024952
22	20314782	-	protein_coding	ENSG00000128185(DGCR6L)	5299	21	1753	0.0118377
22	21628172	-	protein_coding	ENSG00000161179(YDJC)	1893	20	1213	0.0162206
22	21644028	+	protein_coding	ENSG00000128228(SDF2L1)	1727	17	923	0.0180851
22	23695349	-	lncRNA	ENSG00000228315(GUSBP11)	22008	7	160	0.0419162
22	23695350	-	lncRNA	ENSG00000228315(GUSBP11)	22007	12	156	0.0714286
22	23767868	-	protein_coding	ENSG00000250479(CHCHD10)	105	376	3562	0.0954799
22	23834332	+	protein_coding	ENSG00000099956(SMARCB1)	47402	22	72	0.234043
22	23877778	+	protein_coding	ENSG00000133460(SLC2A11)	21076	10	34	0.227273
22	23895091	+	protein_coding	ENSG00000240972(MIF)	709	1077	28842	0.0359972
22	24164531	+	protein_coding	ENSG00000099991(CABIN1)	153340	127	202	0.386018
22	24574246	+	protein_coding	ENSG00000100028(SNRPD3)	18289	42	351	0.10687
22	27853397	-	protein_coding	ENSG00000180957(PITPNB)	66738	36	123	0.226415
22	28742176	+	protein_coding	ENSG00000100209(HSCB)	138	13	481	0.0263158
22	28800463	-	protein_coding	ENSG00000100219(XBP1)	135	49	4623	0.010488
22	29145803	+	protein_coding	ENSG00000183762(KREMEN1)	72769	70	58	0.546875
22	30333993	-	protein_coding	ENSG00000099995(SF3A1)	22927	23	297	0.071875
22	30584672	-	protein_coding	ENSG00000100029(PES1)	22412	35	1218	0.027933
22	30588059	-	protein_coding	ENSG00000100029(PES1)	19025	17	618	0.0267717
22	30968718	-	protein_coding	ENSG00000133422(MORC2)	57	11	225	0.0466102
22	31105080	-	protein_coding	ENSG00000198832(SELENOM)	14990	33	1853	0.0174973
22	31345735	-	protein_coding	ENSG00000100105(PATZ1)	612	9	292	0.0299003
22	31613614	+	protein_coding	ENSG00000198089(SFI1)	124927	89	111	0.445
22	32039941	+	Other features	.	.	17	1252	0.0133964
22	35413931	+	protein_coding	ENSG00000100297(MCM5)	13798	18	1536	0.011583
22	36489334	-	protein_coding	ENSG00000100350(FOXRED2)	17888	18	1087	0.0162896
22	36489835	-	protein_coding	ENSG00000100350(FOXRED2)	17387	21	318	0.0619469
22	37018629	-	protein_coding	ENSG00000128311(TST)	1555	9	261	0.0333333
22	37024671	+	protein_coding	ENSG00000128309(MPST)	5037	12	679	0.0173661
22	37609832	+	protein_coding	ENSG00000100083(GGA1)	1108	15	22	0.405405
22	37647472	+	protein_coding	ENSG00000100092(SH3BP1)	12819	7	134	0.0496454
22	37655852	+	protein_coding	ENSG00000100092(SH3BP1)	21199	9	62	0.126761
22	37874411	+	protein_coding	ENSG00000100129(EIF3L)	25544	21	754	0.0270968
22	38291892	-	protein_coding	ENSG00000213923(CSNK1E)	26193	8	248	0.03125
22	38297878	-	protein_coding	ENSG00000213923(CSNK1E)	20207	14	518	0.0263158
22	39133143	-	protein_coding	ENSG00000100307(CBX7)	19538	11	65	0.144737
22	39133730	-	protein_coding	ENSG00000100307(CBX7)	18951	5	15	0.25
22	39377697	+	protein_coding	ENSG00000100321(SYNGR1)	27773	14	769	0.0178799
22	39377698	+	protein_coding	ENSG00000100321(SYNGR1)	27774	28	748	0.0360825
22	39428058	+	protein_coding	ENSG00000100324(TAB1)	28281	13	344	0.0364146
22	40429747	-	protein_coding	ENSG00000196588(MRTFA)	206973	8	201	0.0382775
22	41339980	+	protein_coding	ENSG00000100403(ZC3H7B)	38456	22	216	0.092437
22	41358210	+	protein_coding	ENSG00000100403(ZC3H7B)	56686	10	409	0.0238663
22	41598435	-	protein_coding	ENSG00000100418(DESI1)	22609	8	149	0.0509554
22	41620865	-	protein_coding	ENSG00000100418(DESI1)	179	37	322	0.103064
22	42081970	+	protein_coding	ENSG00000183172(SMDT1)	2280	11	426	0.0251716
22	42364609	-	lncRNA	ENSG00000229891(LINC01315)	4682	9	96	0.0857143
22	42500747	+	pseudogene	ENSG00000172250(SERHL)	195	4	0	1
22	42500749	+	pseudogene	ENSG00000172250(SERHL)	197	4	0	1
22	44857738	+	protein_coding	ENSG00000248405(PRR5-ARHGAP8)	155506	5	46	0.0980392
22	45601034	+	protein_coding	ENSG00000077942(FBLN1)	98797	7	155	0.0432099
22	45729460	+	protein_coding	ENSG00000130638(ATXN10)	57663	19	1722	0.0109133
22	46297121	+	protein_coding	ENSG00000075218(GTSE1)	252	6	31	0.162162
22	46350891	+	protein_coding	ENSG00000100416(TRMU)	20017	4	13	0.235294
22	50201137	+	protein_coding	ENSG00000073169(SELENOO)	127	9	212	0.040724
22	50202849	+	protein_coding	ENSG00000073169(SELENOO)	1839	13	52	0.2
22	50221361	-	protein_coding	ENSG00000128159(TUBGCP6)	23663	22	48	0.314286
22	50253119	-	protein_coding	ENSG00000188130(MAPK12)	8598	10	429	0.022779
22	50290538	-	protein_coding	ENSG00000196576(PLXNB2)	17109	9	103	0.0803571
22	50343477	+	protein_coding	ENSG00000100239(PPP6R2)	174	36	80	0.310345
22	50569050	-	protein_coding	ENSG00000205560(CPT1B)	9416	5	57	0.0806452
22	50679425	+	protein_coding	ENSG00000251322(SHANK3)	5011	7	26	0.212121
3	3172552	-	protein_coding	ENSG00000113851(CRBN)	7176	11	32	0.255814
3	9689984	+	protein_coding	ENSG00000163719(MTMR14)	40552	42	264	0.137255
3	9818796	+	protein_coding	ENSG00000214021(TTLL3)	10711	21	46	0.313433
3	9930143	+	protein_coding	ENSG00000163702(IL17RC)	13070	7	97	0.0673077
3	12584440	-	protein_coding	ENSG00000132155(RAF1)	79762	12	444	0.0263158
3	12611966	-	protein_coding	ENSG00000132155(RAF1)	52236	12	495	0.0236686
3	12835341	-	protein_coding	ENSG00000144713(RPL32)	6242	6	93	0.0606061
3	12835867	-	protein_coding	ENSG00000144713(RPL32)	5716	11	113	0.0887097
3	12836048	-	protein_coding	ENSG00000144713(RPL32)	5535	45	2574	0.0171821
3	12901253	-	protein_coding	ENSG00000144711(IQSEC1)	382029	6	106	0.0535714
3	13321738	-	protein_coding	ENSG00000132182(NUP210)	98585	68	292	0.188889
3	13386321	-	protein_coding	ENSG00000132182(NUP210)	34002	116	501	0.188006
3	15051825	-	protein_coding	ENSG00000131368(MRPS25)	13515	60	66	0.47619
3	15332525	-	protein_coding	ENSG00000131370(SH3BP5)	8844	6	104	0.0545455
3	15668041	-	protein_coding	ENSG00000206560(ANKRD28)	191731	8	111	0.0672269
3	22790264	-	Other features	.	.	4	0	1
3	23134696	+	pseudogene	ENSG00000215016(RPL24P7)	325	6	15	0.285714
3	25607177	-	protein_coding	ENSG00000077097(TOP2B)	57733	13	241	0.0511811
3	25664637	-	protein_coding	ENSG00000077097(TOP2B)	273	9	219	0.0394737
3	32454770	+	protein_coding	ENSG00000153551(CMTM7)	63073	7	76	0.0843373
3	33014122	-	protein_coding	ENSG00000170266(GLB1)	83081	21	162	0.114754
3	38165710	+	protein_coding	ENSG00000172939(OXSR1)	622	67	190	0.2607
3	38165712	+	protein_coding	ENSG00000172939(OXSR1)	624	17	247	0.0643939
3	38486974	+	protein_coding	ENSG00000114739(ACVR2B)	33085	9	79	0.102273
3	39085535	+	protein_coding	ENSG00000114742(WDR48)	33523	11	455	0.0236051
3	39096447	+	protein_coding	ENSG00000114742(WDR48)	44435	18	373	0.0460358
3	39098424	-	protein_coding	ENSG00000114745(GORASP1)	9946	9	156	0.0545455
3	39101024	-	protein_coding	ENSG00000114745(GORASP1)	7346	33	251	0.116197
3	39358905	+	pseudogene	ENSG00000223668(EEF1A1P24)	361	13	20	0.393939
3	41239158	+	protein_coding	ENSG00000168036(CTNNB1)	44418	34	2839	0.0118343
3	42550794	-	protein_coding	ENSG00000093183(SEC22C)	50287	10	172	0.0549451
3	42563551	-	protein_coding	ENSG00000093183(SEC22C)	37530	30	107	0.218978
3	44861987	+	protein_coding	ENSG00000169964(TMEM42)	84	10	303	0.0319489
3	46999354	+	protein_coding	ENSG00000160796(NBEAL2)	19689	19	82	0.188119
3	47009510	+	protein_coding	ENSG00000160796(NBEAL2)	29845	8	34	0.190476
3	47417169	-	protein_coding	ENSG00000114650(SCAP)	59958	11	298	0.0355987
3	47482402	+	Other features	.	.	5	46	0.0980392
3	47670681	-	protein_coding	ENSG00000173473(SMARCC1)	111426	71	1870	0.0365791
3	47846241	+	protein_coding	ENSG00000132153(DHX30)	43333	43	821	0.0497685
3	48269330	+	protein_coding	ENSG00000164048(ZNF589)	28231	18	166	0.0978261
3	48432647	-	protein_coding	ENSG00000164051(CCDC51)	7810	32	1080	0.028777
3	48435090	-	protein_coding	ENSG00000164051(CCDC51)	5367	20	205	0.0888889
3	48468591	-	protein_coding	ENSG00000164054(SHISA5)	36236	23	2065	0.0110153
3	48468769	-	protein_coding	ENSG00000164054(SHISA5)	36058	12	271	0.0424028
3	48604272	-	protein_coding	ENSG00000010256(UQCRC1)	6705	160	1316	0.108401
3	48634041	-	protein_coding	ENSG00000225697(SLC26A6)	1453	4	10	0.285714
3	48634042	-	protein_coding	ENSG00000225697(SLC26A6)	1452	5	8	0.384615
3	48634989	-	protein_coding	ENSG00000225697(SLC26A6)	505	4	8	0.333333
3	48918928	+	protein_coding	ENSG00000177479(ARIH2)	108	18	431	0.0400891
3	48984723	+	protein_coding	ENSG00000177479(ARIH2)	65903	18	1097	0.0161435
3	49104400	-	protein_coding	ENSG00000172053(QARS1)	731	89	266	0.250704
3	49125857	-	protein_coding	ENSG00000172037(LAMB2)	7262	13	275	0.0451389
3	49669053	+	protein_coding	ENSG00000164061(BSN)	114577	6	50	0.107143
3	49681197	+	protein_coding	ENSG00000164062(APEH)	7184	37	429	0.0793991
3	49681764	+	protein_coding	ENSG00000164062(APEH)	7751	61	518	0.105354
3	49858181	-	protein_coding	ENSG00000164076(CAMKV)	11755	20	40	0.333333
3	49929675	-	protein_coding	ENSG00000164077(MON1A)	499	9	40	0.183673
3	50292314	-	protein_coding	ENSG00000214706(IFRD2)	605	13	562	0.0226087
3	50348532	-	protein_coding	ENSG00000114388(NPRL2)	2295	28	276	0.0921053
3	50558126	-	protein_coding	ENSG00000088543(C3orf18)	12902	6	50	0.107143
3	50582236	+	protein_coding	ENSG00000114735(HEMK1)	13085	38	22	0.633333
3	51667248	+	protein_coding	ENSG00000164080(RAD54L2)	128530	19	102	0.157025
3	51946186	+	protein_coding	ENSG00000041880(PARP3)	3842	7	127	0.0522388
3	51971716	-	protein_coding	ENSG00000114779(ABHD14B)	11694	8	80	0.0909091
3	51977885	+	protein_coding	ENSG00000114786(ABHD14A-ACY1)	3180	9	192	0.0447761
3	52527360	-	protein_coding	ENSG00000168268(NT5DC2)	7695	194	1127	0.146858
3	52749710	-	protein_coding	ENSG00000114904(NEK4)	21237	9	249	0.0348837
3	53122402	-	protein_coding	ENSG00000163933(RFT1)	8052	21	332	0.0594901
3	53229404	-	protein_coding	ENSG00000163931(TKT)	26649	25	1962	0.0125818
3	53235056	-	protein_coding	ENSG00000163931(TKT)	20997	33	2534	0.0128555
3	53242131	-	protein_coding	ENSG00000163931(TKT)	13922	33	2009	0.0161606
3	58077108	+	protein_coding	ENSG00000136068(FLNB)	68711	9	216	0.04
3	58397089	+	protein_coding	ENSG00000168297(PXK)	64210	30	56	0.348837
3	62123428	-	Other features	ENSG00000252184(RNU2-10P)	.	9	206	0.0418605
3	67609582	-	protein_coding	ENSG00000172340(SUCLG2)	45031	16	526	0.0295203
3	72888435	+	protein_coding	ENSG00000172986(GXYLT2)	390	5	26	0.16129
3	72929256	+	protein_coding	ENSG00000172986(GXYLT2)	41211	7	17	0.291667
3	113453908	-	protein_coding	ENSG00000163611(SPICE1)	61280	9	91	0.09
3	120396913	-	protein_coding	ENSG00000163430(FSTL1)	54081	36	1507	0.0233312
3	126008734	-	protein_coding	ENSG00000114544(SLC41A3)	92828	11	388	0.0275689
3	126008735	-	protein_coding	ENSG00000114544(SLC41A3)	92827	11	382	0.0279898
3	126733156	+	protein_coding	ENSG00000159685(CHCHD6)	28917	13	400	0.031477
3	127022189	+	protein_coding	ENSG00000114554(PLXNA1)	39497	12	288	0.04
3	127621935	+	protein_coding	ENSG00000073111(MCM2)	23526	18	1497	0.0118812
3	128068036	+	protein_coding	ENSG00000058262(SEC61A1)	16396	29	2577	0.0111282
3	128620396	-	protein_coding	ENSG00000163902(RPN1)	60680	73	2748	0.0258773
3	128631966	-	protein_coding	ENSG00000163902(RPN1)	49110	25	1886	0.0130822
3	128726260	+	protein_coding	ENSG00000075785(RAB7A)	32592	24	1247	0.0188828
3	128904481	+	protein_coding	ENSG00000177646(ACAD9)	24886	12	645	0.0182648
3	130746539	-	protein_coding	ENSG00000196455(PIK3R4)	291	27	26	0.509434
3	132639617	-	protein_coding	ENSG00000240303(ACAD11)	20466	17	710	0.0233838
3	133573922	+	protein_coding	ENSG00000091527(CDV3)	237	50	726	0.064433
3	134478523	-	protein_coding	ENSG00000129055(ANAPC13)	8194	15	53	0.220588
3	139539583	-	protein_coding	ENSG00000114115(RBP1)	247	7	129	0.0514706
3	140941875	+	protein_coding	ENSG00000114120(SLC25A36)	46	4	12	0.25
3	140941930	+	protein_coding	ENSG00000114120(SLC25A36)	101	12	277	0.0415225
3	141614577	+	protein_coding	ENSG00000155903(RASA2)	127551	6	106	0.0535714
3	142724727	+	protein_coding	ENSG00000144935(TRPC1)	694	13	236	0.0522088
3	150546246	-	protein_coding	ENSG00000120742(SERP1)	56983	149	1435	0.0940657
3	160437279	-	protein_coding	ENSG00000213186(TRIM59)	48495	10	172	0.0549451
3	160514164	-	protein_coding	ENSG00000186432(KPNA4)	51408	20	672	0.0289017
3	160947650	+	protein_coding	ENSG00000163590(PPM1L)	192049	3	1	0.75
3	169772277	+	Other features	.	.	18	8	0.692308
3	179323201	+	protein_coding	ENSG00000121864(ZNF639)	171	19	277	0.0641892
3	184299313	+	protein_coding	ENSG00000175166(PSMD2)	116	17	352	0.0460705
3	184303425	+	protein_coding	ENSG00000175166(PSMD2)	4228	76	1093	0.0650128
3	184306113	+	protein_coding	ENSG00000175166(PSMD2)	6916	25	1405	0.0174825
3	184317335	+	protein_coding	ENSG00000114867(EIF4G1)	2841	16	1224	0.0129032
3	184317763	+	protein_coding	ENSG00000114867(EIF4G1)	3269	39	1821	0.0209677
3	184327684	+	protein_coding	ENSG00000114867(EIF4G1)	13190	64	1513	0.0405834
3	184996371	+	protein_coding	ENSG00000156931(VPS8)	184229	12	85	0.123711
3	196355836	-	protein_coding	ENSG00000163960(UBXN7)	76595	8	131	0.057554
3	196536792	+	Other features	.	.	9	226	0.0382979
3	196987254	-	protein_coding	ENSG00000163975(MELTF)	42582	11	13	0.458333
3	197951168	+	protein_coding	ENSG00000182899(RPL35A)	979	104	11195	0.00920435
4	523764	+	protein_coding	ENSG00000174227(PIGG)	24555	17	109	0.134921
4	674324	-	protein_coding	ENSG00000169020(ATP5ME)	7	7	38	0.155556
4	958182	+	protein_coding	ENSG00000127419(TMEM175)	25796	9	248	0.0350195
4	1023839	+	protein_coding	ENSG00000127418(FGFRL1)	13904	18	209	0.0792952
4	1242207	-	protein_coding	ENSG00000159692(CTBP1)	8127	10	9	0.526316
4	1245321	-	protein_coding	ENSG00000159692(CTBP1)	5013	59	6	0.907692
4	1246182	-	protein_coding	ENSG00000159692(CTBP1)	4152	12	35	0.255319
4	1715990	-	protein_coding	ENSG00000168936(TMEM129)	5369	43	542	0.0735043
4	1841410	-	protein_coding	ENSG00000168924(LETM1)	14747	38	543	0.0654045
4	1979040	+	protein_coding	ENSG00000109685(NSD2)	107648	17	522	0.0315399
4	2513871	+	protein_coding	ENSG00000063978(RNF4)	51652	21	214	0.0893617
4	2835385	+	protein_coding	ENSG00000087266(SH3BP2)	42315	6	86	0.0652174
4	6642154	+	protein_coding	ENSG00000179010(MRFAP1)	2064	43	5420	0.00787113
4	8415777	-	protein_coding	ENSG00000087008(ACOX3)	24947	25	20	0.555556
4	20731161	+	protein_coding	ENSG00000163138(PACRGL)	34880	26	10	0.722222
4	22594235	+	pseudogene	ENSG00000244538	40	4	13	0.235294
4	25234097	+	protein_coding	ENSG00000038210(PI4K2B)	73435	62	187	0.248996
4	37821833	+	pseudogene	ENSG00000239532	473	3	4	0.428571
4	39458559	-	protein_coding	ENSG00000163682(RPL9)	373	12	375	0.0310078
4	39774887	+	protein_coding	ENSG00000078140(UBE2K)	76779	21	1570	0.0131992
4	39825439	-	protein_coding	ENSG00000121892(PDS5A)	152518	11	505	0.0213178
4	42472038	+	pseudogene	ENSG00000240167(RPS7P7)	229	4	14	0.222222
4	56483156	+	protein_coding	ENSG00000174780(SRP72)	15540	25	1019	0.0239464
4	56978357	+	protein_coding	ENSG00000047315(POLR2B)	636	27	84	0.243243
4	57033261	-	protein_coding	ENSG00000163453(IGFBP7)	77125	8	110	0.0677966
4	65574122	+	pseudogene	ENSG00000243199(RPL6P10)	664	5	21	0.192308
4	75936208	-	protein_coding	ENSG00000138744(NAAA)	4806	35	27	0.564516
4	82844499	-	protein_coding	ENSG00000138674(SEC31A)	56668	7	162	0.0414201
4	82851481	-	protein_coding	ENSG00000138674(SEC31A)	49686	26	1016	0.024952
4	83459759	+	protein_coding	ENSG00000163319(MRPS18C)	3828	31	693	0.0428177
4	86594692	+	protein_coding	ENSG00000163629(PTPN13)	378	27	80	0.252336
4	88008008	+	protein_coding	ENSG00000118762(PKD2)	374	9	40	0.183673
4	88523515	-	protein_coding	ENSG00000145337(PYURF)	262	26	1714	0.0149425
4	94575893	+	protein_coding	ENSG00000163110(PDLIM5)	124037	20	189	0.0956938
4	112231959	+	protein_coding	ENSG00000138660(AP1AR)	220	7	98	0.0666667
4	139266597	-	protein_coding	ENSG00000137463(MGARP)	13629	13	348	0.0360111
4	145180481	-	protein_coding	ENSG00000164164(OTUD4)	109	4	15	0.210526
4	158721373	-	protein_coding	ENSG00000171497(PPID)	2024	12	349	0.033241
4	184628276	-	protein_coding	ENSG00000164305(CASP3)	21787	23	715	0.0311653
4	185143435	+	protein_coding	ENSG00000151729(SLC25A4)	170	11	513	0.0209924
5	456957	+	protein_coding	ENSG00000180104(EXOC3)	13783	12	171	0.0655738
5	6599910	-	protein_coding	ENSG00000037474(NSUN2)	33382	34	264	0.114094
5	6714484	+	protein_coding	ENSG00000112941(TENT4A)	1053	9	113	0.0737705
5	10250404	+	protein_coding	ENSG00000150753(CCT5)	476	42	2391	0.0172626
5	10256145	+	protein_coding	ENSG00000150753(CCT5)	6217	35	4144	0.00837521
5	10411475	+	protein_coding	ENSG00000145495(MARCHF6)	57781	25	290	0.0793651
5	14297236	+	protein_coding	ENSG00000038382(TRIO)	153895	11	201	0.0518868
5	14652034	-	pseudogene	ENSG00000250182(EEF1A1P13)	1296	12	21	0.363636
5	14652396	-	pseudogene	ENSG00000250182(EEF1A1P13)	934	3	4	0.428571
5	16710941	-	protein_coding	ENSG00000145555(MYO10)	225348	16	69	0.188235
5	33162206	+	pseudogene	ENSG00000240376	28	5	10	0.333333
5	33456045	+	protein_coding	ENSG00000113407(TARS1)	15350	61	2641	0.0225759
5	36035147	-	protein_coding	ENSG00000168671(UGT3A2)	36212	14	21	0.4
5	39472819	-	Other features	.	.	3	0	1
5	43496274	-	protein_coding	ENSG00000172244(C5orf34)	18875	11	37	0.229167
5	43666949	-	pseudogene	ENSG00000224993(RPL29P12)	284	5	8	0.384615
5	50441179	-	protein_coding	ENSG00000170571(EMB)	2070	8	121	0.0620155
5	61390723	-	pseudogene	ENSG00000213891(RPL3P6)	1149	4	4	0.5
5	62366427	+	protein_coding	ENSG00000068796(KIF2A)	60266	26	316	0.0760234
5	66159228	+	protein_coding	ENSG00000153914(SREK1)	19258	26	463	0.0531697
5	69351728	-	protein_coding	ENSG00000085231(AK6)	18286	6	67	0.0821918
5	71652671	+	protein_coding	ENSG00000131844(MCCC2)	73141	17	994	0.016815
5	73446776	-	protein_coding	ENSG00000251493(FOXD1)	2002	9	319	0.027439
5	74685443	+	protein_coding	ENSG00000049860(HEXB)	45421	45	705	0.06
5	75598908	+	protein_coding	ENSG00000122008(POLK)	87153	8	47	0.145455
5	77776310	-	protein_coding	ENSG00000171530(TBCA)	92471	8	222	0.0347826
5	79284384	-	pseudogene	ENSG00000213757(RPS3AP20)	535	8	19	0.296296
5	80315777	+	pseudogene	ENSG00000244076	107	6	15	0.285714
5	80654844	+	protein_coding	ENSG00000113318(MSH3)	193	15	150	0.0909091
5	81972209	+	protein_coding	ENSG00000152348(ATG10)	187	4	18	0.181818
5	82276066	-	protein_coding	ENSG00000186468(RPS23)	2331	42	1286	0.0316265
5	82276090	-	protein_coding	ENSG00000186468(RPS23)	2307	44	6645	0.00657796
5	86618073	+	protein_coding	ENSG00000127184(COX7C)	146	62	7091	0.00866769
5	93584392	+	protein_coding	ENSG00000175745(NR2F1)	1171	10	150	0.0625
5	93682596	-	protein_coding	ENSG00000113391(FAM172A)	429104	4	10	0.285714
5	94764828	+	Other features	.	.	25	494	0.0481696
5	95494687	-	protein_coding	ENSG00000198677(TTC37)	60364	13	366	0.0343008
5	95794873	+	protein_coding	ENSG00000164292(RHOBTB3)	81352	66	327	0.167939
5	96775946	-	protein_coding	ENSG00000164307(ERAP1)	32155	4	20	0.166667
5	102866172	+	protein_coding	ENSG00000145730(PAM)	112192	7	120	0.0551181
5	112161126	+	lncRNA	ENSG00000224032(EPB41L4A-AS1)	601	26	1828	0.0140237
5	112161135	+	lncRNA	ENSG00000224032(EPB41L4A-AS1)	610	108	1486	0.0677541
5	113433331	+	lncRNA	ENSG00000232633	110304	9	43	0.173077
5	113513872	+	protein_coding	ENSG00000047188(YTHDC2)	179	56	328	0.145833
5	113567766	+	protein_coding	ENSG00000047188(YTHDC2)	54073	8	255	0.0304183
5	113593045	+	protein_coding	ENSG00000047188(YTHDC2)	79352	5	28	0.151515
5	116051862	-	Other features	ENSG00000185641	.	32	1335	0.0234089
5	116562715	+	pseudogene	ENSG00000239528(RPS14P8)	154	3	3	0.5
5	132557025	+	protein_coding	ENSG00000113522(RAD50)	1007	6	75	0.0740741
5	132867002	+	protein_coding	ENSG00000164405(UQCRQ)	373	35	4384	0.00792034
5	134632739	-	protein_coding	ENSG00000152700(SAR1B)	16533	13	538	0.0235935
5	134794914	+	protein_coding	ENSG00000145833(DDX46)	36144	74	715	0.0937896
5	134794915	+	protein_coding	ENSG00000145833(DDX46)	36145	23	762	0.0292994
5	135343361	-	protein_coding	ENSG00000113648(MACROH2A1)	56554	191	3000	0.0598558
5	138252831	-	protein_coding	ENSG00000146013(GFRA3)	21791	8	29	0.216216
5	138345066	+	protein_coding	ENSG00000120709(FAM53C)	13132	12	363	0.032
5	138446021	+	protein_coding	ENSG00000132563(REEP2)	6965	59	444	0.117296
5	138507106	-	protein_coding	ENSG00000120705(ETF1)	36131	202	1949	0.0939098
5	138555086	-	protein_coding	ENSG00000113013(HSPA9)	20590	10	206	0.0462963
5	138567657	-	protein_coding	ENSG00000113013(HSPA9)	8019	106	5798	0.0179539
5	140564413	-	protein_coding	ENSG00000113108(APBB3)	369	5	31	0.138889
5	140567661	+	protein_coding	ENSG00000176087(SLC35A4)	3216	10	141	0.0662252
5	140675251	-	protein_coding	ENSG00000170445(HARS1)	16287	5	27	0.15625
5	140677060	-	protein_coding	ENSG00000170445(HARS1)	14478	17	328	0.0492754
5	141578585	-	protein_coding	ENSG00000131504(DIAPH1)	40471	14	383	0.0352645
5	141637384	+	protein_coding	ENSG00000164620(RELL2)	435	9	44	0.169811
5	142137830	+	protein_coding	ENSG00000131507(NDFIP1)	29052	69	842	0.0757409
5	142144615	+	protein_coding	ENSG00000131507(NDFIP1)	35837	28	687	0.0391608
5	146132957	-	protein_coding	ENSG00000133706(LARS1)	49740	24	2004	0.0118343
5	149306376	+	protein_coding	ENSG00000157510(AFAP1L1)	34518	7	73	0.0875
5	149551001	-	protein_coding	ENSG00000113712(CSNK1A1)	471	35	476	0.0684932
5	149853897	+	protein_coding	ENSG00000155846(PPARGC1B)	123600	7	26	0.212121
5	150375161	+	protein_coding	ENSG00000070814(TCOF1)	17533	119	1920	0.0583619
5	150444319	-	protein_coding	ENSG00000164587(RPS14)	5421	211	14386	0.014455
5	150444321	-	protein_coding	ENSG00000164587(RPS14)	5419	95	14406	0.00655127
5	150796177	+	protein_coding	ENSG00000256235(SMIM3)	17421	5	45	0.1
5	151026984	+	protein_coding	ENSG00000211445(GPX3)	6394	9	347	0.0252809
5	151028909	+	protein_coding	ENSG00000211445(GPX3)	8319	8	167	0.0457143
5	151746359	-	protein_coding	ENSG00000177556(ATOX1)	26174	18	1250	0.0141956
5	154821424	-	protein_coding	ENSG00000170271(FAXDC2)	37829	4	13	0.235294
5	157479498	-	protein_coding	ENSG00000135074(ADAM19)	96278	10	38	0.208333
5	160427856	+	protein_coding	ENSG00000164611(PTTG1)	6002	67	595	0.101208
5	168579351	-	protein_coding	ENSG00000120137(PANK3)	18	9	304	0.028754
5	172926562	+	protein_coding	ENSG00000113719(ERGIC1)	92312	20	385	0.0493827
5	173164216	+	protein_coding	ENSG00000113734(BNIP1)	19775	67	235	0.221854
5	174513793	+	lncRNA	ENSG00000249306(LINC01411)	177499	5	2	0.714286
5	176355641	-	protein_coding	ENSG00000122203(KIAA1191)	6167	39	793	0.046875
5	176389544	+	protein_coding	ENSG00000146066(HIGD2A)	794	103	2634	0.0376324
5	176506836	+	protein_coding	ENSG00000113194(FAF2)	59209	13	580	0.0219224
5	176507979	+	protein_coding	ENSG00000113194(FAF2)	60352	53	863	0.0578603
5	177097802	+	protein_coding	ENSG00000160867(FGFR4)	10898	52	175	0.229075
5	177331690	-	protein_coding	ENSG00000169223(LMAN2)	20151	24	793	0.0293758
5	177593707	+	protein_coding	ENSG00000184840(TMED9)	1505	17	1071	0.015625
5	177595649	+	protein_coding	ENSG00000184840(TMED9)	3447	51	2017	0.0246615
5	178055902	+	lncRNA	ENSG00000204677(FAM153CP)	49555	8	11	0.421053
5	179616893	-	protein_coding	ENSG00000169045(HNRNPH1)	17892	132	2336	0.0534846
5	179803367	-	protein_coding	ENSG00000161013(MGAT4B)	3586	4	10	0.285714
5	179811580	+	protein_coding	ENSG00000161011(SQSTM1)	5183	10	163	0.0578035
5	179812739	+	protein_coding	ENSG00000161011(SQSTM1)	6342	6	58	0.09375
5	180071465	-	protein_coding	ENSG00000113269(RNF130)	649	24	655	0.0353461
5	180575330	+	protein_coding	ENSG00000113300(CNOT6)	80952	20	443	0.0431965
5	180810849	+	TEC	ENSG00000280161	449	7	139	0.0479452
5	180810875	+	TEC	ENSG00000280161	475	25	119	0.173611
5	181236941	-	protein_coding	ENSG00000204628(RACK1)	11156	58	8771	0.00656926
5	181238210	-	protein_coding	ENSG00000204628(RACK1)	9887	121	23650	0.00509024
5	181241548	-	protein_coding	ENSG00000204628(RACK1)	6549	253	26230	0.0095533
5	181243834	-	protein_coding	ENSG00000204628(RACK1)	4263	69	12686	0.00540964
6	2953177	-	protein_coding	ENSG00000124570(SERPINB6)	18989	19	1102	0.0169492
6	3270340	-	protein_coding	ENSG00000137266(SLC22A23)	186711	19	40	0.322034
6	7339252	-	protein_coding	ENSG00000164304(CAGE1)	50491	5	2	0.714286
6	18224182	-	protein_coding	ENSG00000124795(DEK)	40367	5	35	0.125
6	21594801	+	protein_coding	ENSG00000124766(SOX4)	1051	68	1477	0.0440129
6	24495100	+	protein_coding	ENSG00000112294(ALDH5A1)	234	12	30	0.285714
6	26022003	+	protein_coding	ENSG00000278637(H4C1)	355	14	82	0.145833
6	26476250	+	protein_coding	ENSG00000112763(BTN2A1)	18347	8	24	0.25
6	26597106	+	protein_coding	ENSG00000146109(ABT1)	154	12	600	0.0196078
6	29627928	-	protein_coding	ENSG00000204681(GABBR1)	6049	7	4	0.636364
6	30626065	+	protein_coding	ENSG00000204568(MRPS18B)	8226	35	1359	0.0251076
6	30730711	-	protein_coding	ENSG00000137312(FLOT1)	12022	33	1343	0.0239826
6	31271861	-	protein_coding	ENSG00000204525(HLA-C)	270	158	2376	0.062352
6	31356431	-	protein_coding	ENSG00000234745(HLA-B)	10637	26	999	0.0253659
6	31356950	-	protein_coding	ENSG00000234745(HLA-B)	10118	17	1009	0.0165692
6	31533695	-	protein_coding	ENSG00000198563(DDX39B)	8754	17	1265	0.0132605
6	31637564	+	protein_coding	ENSG00000204469(PRRC2A)	16850	16	393	0.0391198
6	31644134	-	protein_coding	ENSG00000204463(BAG6)	8572	276	267	0.508287
6	31728502	-	protein_coding	ENSG00000213722(DDAH2)	2116	66	174	0.275
6	31730597	-	protein_coding	ENSG00000213722(DDAH2)	21	8	226	0.034188
6	31756589	+	protein_coding	ENSG00000204410(MSH5)	16913	7	40	0.148936
6	31836456	+	lncRNA	ENSG00000285565	7623	71	2215	0.0310586
6	31859740	-	protein_coding	ENSG00000204386(NEU1)	3166	33	274	0.107492
6	32121272	-	protein_coding	ENSG00000213676(ATF6B)	6982	12	155	0.0718563
6	32155760	+	protein_coding	ENSG00000221988(PPT2)	2320	11	135	0.0753425
6	32168627	-	protein_coding	ENSG00000204310(AGPAT1)	9470	19	533	0.0344203
6	32837983	-	protein_coding	ENSG00000204267(TAP2)	757	11	67	0.141026
6	32853166	-	protein_coding	ENSG00000168394(TAP1)	651	17	91	0.157407
6	33193931	-	protein_coding	ENSG00000204231(RXRB)	6735	11	92	0.106796
6	33287501	-	protein_coding	ENSG00000227057(WDR46)	1747	14	633	0.0216383
6	33293189	-	protein_coding	ENSG00000237441(RGL2)	5754	6	40	0.130435
6	33452615	+	protein_coding	ENSG00000197283(SYNGAP1)	32955	5	26	0.16129
6	33776966	-	protein_coding	ENSG00000161904(LEMD2)	12165	27	569	0.045302
6	34237229	+	protein_coding	ENSG00000137309(HMGA1)	357	54	1251	0.0413793
6	34247747	-	protein_coding	ENSG00000186577(SMIM29)	1362	9	94	0.0873786
6	34280149	-	protein_coding	ENSG00000272325(NUDT3)	112521	25	49	0.337838
6	36108685	+	protein_coding	ENSG00000112062(MAPK14)	80904	20	348	0.0543478
6	36855307	-	protein_coding	ENSG00000137168(PPIL1)	19497	14	64	0.179487
6	36985919	-	protein_coding	ENSG00000137409(MTCH1)	380	12	604	0.0194805
6	37483117	-	protein_coding	ENSG00000198937(CCDC167)	16777	21	946	0.0217166
6	41099102	+	protein_coding	ENSG00000001167(NFYA)	26129	29	302	0.0876133
6	41940454	-	protein_coding	ENSG00000112576(CCND3)	109904	51	544	0.0857143
6	42964199	-	protein_coding	ENSG00000124587(PEX6)	14983	12	56	0.176471
6	42989628	+	protein_coding	ENSG00000112640(PPP2R5D)	5076	59	287	0.17052
6	43049986	-	protein_coding	ENSG00000044090(CUL7)	3958	15	180	0.0769231
6	43143438	+	protein_coding	ENSG00000112655(PTK7)	67132	18	323	0.0527859
6	43188634	+	protein_coding	ENSG00000112659(CUL9)	6451	23	56	0.291139
6	43225784	-	protein_coding	ENSG00000112667(DNPH1)	3698	35	1801	0.0190632
6	43505061	+	protein_coding	ENSG00000137221(TJAP1)	27539	59	95	0.383117
6	44249417	+	protein_coding	ENSG00000096384(HSP90AB1)	3252	65	9771	0.00660838
6	44253053	+	protein_coding	ENSG00000096384(HSP90AB1)	6888	122	4810	0.0247364
6	44255267	-	protein_coding	ENSG00000157593(SLC35B2)	2624	14	296	0.0451613
6	47001332	-	protein_coding	ENSG00000153292(ADGRF1)	41019	6	0	1
6	57172561	+	protein_coding	ENSG00000112208(BAG2)	236	5	52	0.0877193
[truncated: 397 more rows]
