# Supplementary material for: Ultrafast bisulfite sequencing detection of 5-methylcytosine in DNA and RNA
Source: Nat Biotechnol. Author manuscript; Available in PMC 2025 Oct 1. (PMC11217147; doi:10.1038/s41587-023-02034-w)
Supplement: Sup Table 8 [file NIHMS1990038-supplement-Sup_Table_8.xlsx]

## Sheet: HeLa-shNSUN2_sites
chrom	pos	strand	gene_type	gene_name	gene_pos	unconverted	converted	ratio_shControl	ratio_shNSUN2	delta_ratio
1	944475	+	protein_coding	ENSG00000187634(SAMD11)	20553	511	217	0.701923	0.00609756	0.991313
1	999131	-	protein_coding	ENSG00000188290(HES4)	1042	252	803	0.238863	0.00306346	0.987175
1	999142	-	protein_coding	ENSG00000188290(HES4)	1031	161	950	0.144914	0.00132861	0.990832
1	1014332	+	protein_coding	ENSG00000187608(ISG15)	13195	812	3413	0.192189	0.00656934	0.965818
1	1046450	+	protein_coding	ENSG00000188157(AGRN)	26331	74	471	0.13578	0.0042735	0.968526
1	1048884	+	protein_coding	ENSG00000188157(AGRN)	28765	191	298	0.390593	0.0120482	0.969154
1	1050461	+	protein_coding	ENSG00000188157(AGRN)	30342	39	871	0.0428571	0.0011325	0.973575
1	1055549	+	protein_coding	ENSG00000188157(AGRN)	35430	351	831	0.296954	0.00535834	0.981956
1	1231569	-	protein_coding	ENSG00000078808(SDF4)	463	42	97	0.302158	0.0208333	0.931052
1	1304620	-	protein_coding	ENSG00000131584(ACAP3)	4990	24	0	1	0.115385	0.884615
1	1314332	-	protein_coding	ENSG00000127054(INTS11)	10356	238	380	0.385113	0.00486224	0.987375
1	1336148	-	protein_coding	ENSG00000107404(DVL1)	13271	270	1222	0.180965	0.00121507	0.993286
1	1336315	-	protein_coding	ENSG00000107404(DVL1)	13104	233	517	0.310667	0.00657895	0.978823
1	1342389	-	protein_coding	ENSG00000107404(DVL1)	7030	112	290	0.278607	0.00280899	0.989918
1	1349093	-	protein_coding	ENSG00000107404(DVL1)	326	64	444	0.125984	0.00638978	0.949281
1	1373737	-	protein_coding	ENSG00000175756(AURKAIP1)	1471	5	449	0.0110132	0.00453515	0.588209
1	1599638	-	protein_coding	ENSG00000228594(FNDC10)	498	30	184	0.140187	0	1
1	1817870	-	protein_coding	ENSG00000078369(GNB1)	74423	62	1951	0.0307998	0.00238379	0.922604
1	2050483	+	protein_coding	ENSG00000067606(PRKCZ)	73	21	54	0.28	0.012987	0.953618
1	2050585	+	protein_coding	ENSG00000067606(PRKCZ)	175	86	45	0.656489	0.0392157	0.940264
1	2193835	-	protein_coding	ENSG00000162585(FAAP20)	18886	85	862	0.0897571	0.0055814	0.937817
1	2408700	-	protein_coding	ENSG00000157911(PEX10)	5098	11	323	0.0329341	0.00630915	0.808431
1	3514617	-	protein_coding	ENSG00000162591(MEGF6)	96892	30	30	0.5	0.0434783	0.913043
1	3884219	+	protein_coding	ENSG00000169598(DFFB)	26953	11	17	0.392857	0.0298507	0.924016
1	3884220	+	protein_coding	ENSG00000169598(DFFB)	26954	23	6	0.793103	0.0555556	0.929952
1	5865230	-	protein_coding	ENSG00000131697(NPHP4)	127244	10	54	0.15625	0.0512821	0.671795
1	6099974	+	protein_coding	ENSG00000069424(KCNAB2)	109048	75	164	0.313808	0.00554017	0.982345
1	6221386	-	protein_coding	ENSG00000116237(ICMT)	14587	67	203	0.248148	0	1
1	6252801	-	protein_coding	ENSG00000158292(GPR153)	8298	5	8	0.384615	0	1
1	8865394	-	protein_coding	ENSG00000074800(ENO1)	13797	1214	20722	0.0553428	0.00137411	0.975171
1	9849424	-	protein_coding	ENSG00000178585(CTNNBIP1)	60913	83	48	0.633588	0	1
1	10379873	+	protein_coding	ENSG00000054523(KIF1B)	169304	73	56	0.565891	0.0240964	0.957419
1	10630313	+	protein_coding	ENSG00000142655(PEX14)	158026	17	112	0.131783	0	1
1	11680862	-	protein_coding	ENSG00000116670(MAD2L2)	10950	5	7	0.416667	0	1
1	11975276	+	protein_coding	ENSG00000083444(PLOD1)	41072	16	327	0.0466472	0.0482115	-0.0335342
1	16396171	+	protein_coding	ENSG00000055070(SZRD1)	43597	26	972	0.0260521	0.0214286	0.177473
1	16396655	+	protein_coding	ENSG00000055070(SZRD1)	44081	1042	170	0.859736	0.0606509	0.929454
1	16987123	-	protein_coding	ENSG00000159363(ATP13A2)	24806	103	173	0.373188	0.0134831	0.96387
1	16997163	-	protein_coding	ENSG00000159363(ATP13A2)	14766	17	122	0.122302	0.00505051	0.958705
1	17033138	-	protein_coding	ENSG00000117118(SDHB)	20895	8	1481	0.00537273	0.00615764	-0.14609
1	18872033	-	protein_coding	ENSG00000159423(ALDH4A1)	30692	33	44	0.428571	0.00564972	0.986817
1	19230876	-	protein_coding	ENSG00000127463(EMC1)	20677	3	97	0.03	0.00540541	0.81982
1	19306126	-	protein_coding	ENSG00000053371(AKR7A2)	6019	166	768	0.17773	0.00409165	0.976978
1	19311960	-	protein_coding	ENSG00000053371(AKR7A2)	185	562	366	0.605603	0.00206825	0.996585
1	19608399	+	protein_coding	ENSG00000158747(NBL1)	11421	2	153	0.0129032	0.0285714	-1.21429
1	19657480	+	protein_coding	ENSG00000158747(NBL1)	60502	11	109	0.0916667	0.00729927	0.920372
1	20485523	-	protein_coding	ENSG00000162545(CAMK2N1)	688	294	134	0.686916	0.0202703	0.970491
1	20652451	-	protein_coding	ENSG00000244038(DDOST)	9094	8	181	0.042328	0.0989011	-1.33654
1	20652513	-	protein_coding	ENSG00000244038(DDOST)	9032	9	530	0.0166976	0.0126582	0.241913
1	20744004	-	protein_coding	ENSG00000127483(HP1BP3)	43320	13	589	0.0215947	0.0674487	-2.12339
1	21217834	-	protein_coding	ENSG00000117298(ECE1)	127739	59	389	0.131696	0.00304878	0.97685
1	21887482	-	protein_coding	ENSG00000142798(HSPG2)	49829	38	47	0.447059	0.0235294	0.947368
1	26732729	+	protein_coding	ENSG00000117713(ARID1A)	39494	3	92	0.0315789	0.047619	-0.507937
1	26826836	+	protein_coding	ENSG00000204160(ZDHHC18)	149	17	136	0.111111	0	1
1	26879705	-	protein_coding	ENSG00000142751(GPN2)	10579	14	246	0.0538462	0	1
1	28536007	+	protein_coding	ENSG00000180198(RCC1)	30065	11	225	0.0466102	0.0635452	-0.363332
1	29154719	-	protein_coding	ENSG00000116350(SRSF4)	27182	42	477	0.0809249	0.0632184	0.218801
1	30871689	-	protein_coding	ENSG00000162512(SDC3)	37070	18	14	0.5625	0.692308	-0.230769
1	31413205	+	protein_coding	ENSG00000168528(SERINC2)	3641	7	12	0.368421	0	1
1	31424844	+	protein_coding	ENSG00000168528(SERINC2)	15280	20	128	0.135135	0.00711744	0.947331
1	31635482	-	protein_coding	ENSG00000162517(PEF1)	9415	266	75	0.780059	0.0289017	0.962949
1	32197375	+	protein_coding	ENSG00000084652(TXLNA)	17701	26	152	0.146067	0.00485437	0.966766
1	32336019	-	protein_coding	ENSG00000175130(MARCKSL1)	215	92	1008	0.0836364	0.180258	-1.15525
1	32362251	-	protein_coding	ENSG00000225828(FAM229A)	2028	42	80	0.344262	0	1
1	32741868	+	protein_coding	ENSG00000162522(KIAA1522)	39	10	24	0.294118	0	1
1	32775814	-	protein_coding	ENSG00000134684(YARS1)	42218	376	1738	0.177862	0.00277585	0.984393
1	32775815	-	protein_coding	ENSG00000134684(YARS1)	42217	70	2018	0.0335249	0	1
1	32810745	-	protein_coding	ENSG00000134684(YARS1)	7287	30	1669	0.0176574	0.0117474	0.334704
1	32894876	-	protein_coding	ENSG00000121900(TMEM54)	6563	5	89	0.0531915	0	1
1	35192634	-	protein_coding	ENSG00000116560(SFPQ)	813	40	302	0.116959	0.00432526	0.963019
1	35434604	-	protein_coding	ENSG00000142687(KIAA0319L)	123347	39	75	0.342105	0.00819672	0.97604
1	35565373	+	protein_coding	ENSG00000020129(NCDN)	7901	86	30	0.741379	0.0141643	0.980895
1	36180761	+	protein_coding	ENSG00000116871(MAP7D1)	25183	64	169	0.274678	0.0042735	0.984442
1	37793902	+	protein_coding	ENSG00000185090(MANEAL)	56	4	51	0.0727273	0	1
1	37807919	+	protein_coding	ENSG00000197982(C1orf122)	941	11	107	0.0932203	0	1
1	37808098	+	protein_coding	ENSG00000197982(C1orf122)	1120	15	51	0.227273	0.00485437	0.978641
1	38991487	+	protein_coding	ENSG00000174574(AKIRIN1)	212	389	316	0.551773	0.0126783	0.977023
1	40980141	+	protein_coding	ENSG00000171793(CTPS1)	842	20	9	0.689655	0.037037	0.946296
1	41028080	-	protein_coding	ENSG00000010803(SCMH1)	214227	56	63	0.470588	0.423077	0.100962
1	42766676	-	protein_coding	ENSG00000117385(P3H1)	409	449	156	0.742149	0.033389	0.95501
1	43171592	-	protein_coding	ENSG00000117395(EBNA1BP2)	99345	8	1029	0.00771456	0.00468384	0.392857
1	43453698	-	protein_coding	ENSG00000178922(HYI)	292	33	39	0.458333	0	1
1	43591170	+	protein_coding	ENSG00000142949(PTPRF)	65984	108	48	0.692308	0.0961538	0.861111
1	43591277	+	protein_coding	ENSG00000142949(PTPRF)	66091	52	291	0.151603	0.00823045	0.945711
1	43622129	+	protein_coding	ENSG00000142949(PTPRF)	96943	64	331	0.162025	0.00447427	0.972385
1	43977983	+	protein_coding	ENSG00000117410(ATP6V0B)	3497	20	2151	0.00921234	0.015625	-0.696094
1	43979321	+	protein_coding	ENSG00000117411(B4GALT2)	379	8	227	0.0340426	0.00364964	0.892792
1	43979323	+	protein_coding	ENSG00000117411(B4GALT2)	381	46	180	0.20354	0.00406504	0.980028
1	43999666	-	protein_coding	ENSG00000196517(SLC6A9)	31802	4	19	0.173913	0.0714286	0.589286
1	44355000	-	protein_coding	ENSG00000117419(ERI3)	261	11	67	0.141026	0	1
1	45567983	+	protein_coding	ENSG00000117448(AKR1A1)	17441	114	784	0.126949	0.00817439	0.935609
1	46041288	-	protein_coding	ENSG00000117461(PIK3R3)	91749	8	90	0.0816327	0.0339806	0.583738
1	46188858	-	protein_coding	ENSG00000085998(POMGNT1)	31448	47	210	0.182879	0	1
1	46192531	-	protein_coding	ENSG00000085998(POMGNT1)	27775	32	591	0.0513644	0.00180832	0.964794
1	46279221	-	protein_coding	ENSG00000132128(LRRC41)	24396	49	347	0.123737	0.00361011	0.970824
1	46286302	-	protein_coding	ENSG00000132128(LRRC41)	17315	106	381	0.217659	0.00217865	0.989991
1	51236583	+	protein_coding	ENSG00000123091(RNF11)	311	142	226	0.38587	0.00330033	0.991447
1	52355798	-	protein_coding	ENSG00000154222(CC2D1B)	10408	76	136	0.358491	0.00617284	0.982781
1	52359791	-	protein_coding	ENSG00000154222(CC2D1B)	6415	25	238	0.095057	0	1
1	54212650	+	protein_coding	ENSG00000116221(MRPL37)	28610	123	1288	0.0871722	0.0567657	0.34881
1	62319180	-	protein_coding	ENSG00000132854(KANK4)	255	59	313	0.158602	0.00347222	0.978107
1	64745282	+	protein_coding	ENSG00000162437(RAVER2)	208	16	124	0.114286	0	1
1	68126306	-	protein_coding	ENSG00000116729(WLS)	106815	4	269	0.014652	0.0471698	-2.21934
1	89821205	+	protein_coding	ENSG00000171492(LRRC8D)	192	23	113	0.169118	0.0103093	0.939041
1	92841919	+	protein_coding	ENSG00000122406(RPL5)	9907	22	910	0.0236052	0.0248963	-0.0546963
1	108560147	+	protein_coding	ENSG00000162636(FAM102B)	59	28	46	0.378378	0	1
1	108637795	+	protein_coding	ENSG00000162636(FAM102B)	77707	136	439	0.236522	0.00974026	0.958819
1	109310951	-	protein_coding	ENSG00000134243(SORT1)	86968	4	7	0.363636	0	1
1	109737698	-	protein_coding	ENSG00000134202(GSTM3)	3341	49	787	0.0586124	0.0178571	0.695335
1	111443904	-	protein_coding	ENSG00000116455(WDR77)	5353	65	290	0.183099	0.00345423	0.981135
1	111447110	-	protein_coding	ENSG00000116455(WDR77)	2147	61	316	0.161804	0.00350877	0.978315
1	111448684	-	protein_coding	ENSG00000116455(WDR77)	573	48	336	0.125	0.00515464	0.958763
1	116949313	+	protein_coding	ENSG00000134247(PTGFRN)	39398	6	90	0.0625	0.00543478	0.913043
1	119734662	+	protein_coding	ENSG00000092621(PHGDH)	86252	102	6577	0.0152717	0.00103842	0.932004
1	119742834	+	protein_coding	ENSG00000092621(PHGDH)	94424	215	6840	0.0304748	0.00153468	0.949641
1	119742956	+	protein_coding	ENSG00000092621(PHGDH)	94546	208	12376	0.0165289	0.00111649	0.932453
1	119742977	+	protein_coding	ENSG00000092621(PHGDH)	94567	586	13212	0.0424699	0.00205297	0.951661
1	119919488	-	protein_coding	ENSG00000134250(NOTCH2)	181292	11	210	0.0497738	0.0384615	0.227273
1	150308174	+	protein_coding	ENSG00000266472(MRPS21)	14314	347	2342	0.129044	0.00452233	0.964955
1	150557566	+	protein_coding	ENSG00000143382(ADAMTSL4)	8198	9	29	0.236842	0	1
1	150622210	-	protein_coding	ENSG00000143420(ENSA)	7403	30	808	0.0357995	0.00153728	0.957059
1	151340934	-	protein_coding	ENSG00000143390(RFX5)	6393	62	616	0.0914454	0.0856164	0.0637428
1	151776098	-	protein_coding	ENSG00000182134(TDRKH)	15319	20	70	0.222222	0.00909091	0.959091
1	153543771	-	protein_coding	ENSG00000196154(S100A4)	6366	69	7245	0.00943396	0.00118805	0.874067
1	153607557	-	protein_coding	ENSG00000188643(S100A16)	5589	24	408	0.0555556	0.0031746	0.942857
1	153661267	+	protein_coding	ENSG00000143553(SNAPIN)	2565	41	751	0.0517677	0.00397878	0.923142
1	153752384	+	protein_coding	ENSG00000143624(INTS3)	24335	23	68	0.252747	0	1
1	153959860	-	protein_coding	ENSG00000143570(SLC39A1)	8325	25	1092	0.0223814	0.00163265	0.927053
1	153977503	-	protein_coding	ENSG00000143543(JTB)	172	24	2087	0.011369	0.0110017	0.0323055
1	153977627	-	protein_coding	ENSG00000143543(JTB)	48	39	840	0.0443686	0.00142045	0.967985
1	154963697	-	protein_coding	ENSG00000160691(SHC1)	10699	88	749	0.105137	0.0010627	0.989892
1	154965774	-	protein_coding	ENSG00000160691(SHC1)	8622	35	1125	0.0301724	0	1
1	154989654	+	protein_coding	ENSG00000160688(FLAD1)	6317	44	547	0.0744501	0.00460829	0.938102
1	155017742	+	protein_coding	ENSG00000160685(ZBTB7B)	15113	19	444	0.0410367	0	1
1	155053934	+	protein_coding	ENSG00000143537(ADAM15)	3369	21	1036	0.0198675	0.00236686	0.880868
1	155057035	+	protein_coding	ENSG00000143537(ADAM15)	6470	71	1010	0.0656799	0.0011655	0.982255
1	155057682	+	protein_coding	ENSG00000143537(ADAM15)	7117	724	858	0.457649	0.00741525	0.983797
1	155057683	+	protein_coding	ENSG00000143537(ADAM15)	7118	97	1501	0.0607009	0.00322928	0.9468
1	155058310	+	protein_coding	ENSG00000143537(ADAM15)	7745	36	951	0.0364742	0	1
1	155058379	+	protein_coding	ENSG00000143537(ADAM15)	7814	50	1122	0.0426621	0.00185185	0.956593
1	155062333	+	protein_coding	ENSG00000143537(ADAM15)	11768	38	1258	0.029321	0.00268097	0.908565
1	155186035	-	protein_coding	ENSG00000185499(MUC1)	6882	30	6	0.833333	0.025	0.97
1	156114877	+	protein_coding	ENSG00000160789(LMNA)	32305	388	1985	0.163506	0.00449102	0.972533
1	156249440	-	protein_coding	ENSG00000198952(SMG5)	33386	31	64	0.326316	0.0113636	0.965176
1	156263500	-	protein_coding	ENSG00000198952(SMG5)	19326	38	643	0.0558003	0.00189394	0.966059
1	156593906	+	protein_coding	ENSG00000163382(NAXE)	2151	33	1429	0.0225718	0.000980392	0.956566
1	156670648	-	protein_coding	ENSG00000132688(NES)	6760	51	20	0.71831	0	1
1	156676769	-	protein_coding	ENSG00000132688(NES)	639	19	89	0.175926	0	1
1	156737711	-	protein_coding	ENSG00000143314(MRPL24)	3880	35	1360	0.0250896	0.00568182	0.773539
1	156742111	-	protein_coding	ENSG00000143321(HDGF)	24815	2	423	0.00470588	0.0175439	-2.72807
1	156743366	-	protein_coding	ENSG00000143321(HDGF)	23560	2532	1054	0.706079	0.0275395	0.960997
1	160997321	-	protein_coding	ENSG00000158769(F11R)	24023	50	42	0.543478	0	1
1	165827619	+	protein_coding	ENSG00000143179(UCK2)	6	35	267	0.115894	0	1
1	167553726	-	protein_coding	ENSG00000143162(CREG1)	80	87	855	0.0923567	0.00384123	0.958409
1	169132718	+	protein_coding	ENSG00000143153(ATP1B1)	27022	1	26	0.037037	0.04	-0.08
1	180154981	+	protein_coding	ENSG00000116260(QSOX1)	113	335	451	0.426209	0.00787402	0.981525
1	180175957	+	protein_coding	ENSG00000116260(QSOX1)	21089	113	386	0.226453	0	1
1	180190493	+	protein_coding	ENSG00000116260(QSOX1)	35625	38	173	0.180095	0.0123457	0.931449
1	183023567	+	protein_coding	ENSG00000135862(LAMC1)	148	28	724	0.037234	0	1
1	183116807	+	protein_coding	ENSG00000135862(LAMC1)	93388	44	214	0.170543	0.00653595	0.961676
1	183117338	+	protein_coding	ENSG00000135862(LAMC1)	93919	96	305	0.239401	0.00524934	0.978073
1	183533767	+	protein_coding	ENSG00000116698(SMG7)	61552	49	107	0.314103	0.271084	0.136956
1	183552568	+	protein_coding	ENSG00000116698(SMG7)	80353	30	197	0.132159	0.00374532	0.97166
1	185156621	-	protein_coding	ENSG00000121486(TRMT1L)	452	26	90	0.224138	0.00877193	0.960864
1	198157072	+	protein_coding	ENSG00000151414(NEK7)	79	18	88	0.169811	0	1
1	198157073	+	protein_coding	ENSG00000151414(NEK7)	80	91	18	0.834862	0.0308642	0.963031
1	201484162	-	protein_coding	ENSG00000159176(CSRP1)	25295	29	575	0.0480132	0.00490196	0.897904
1	201484271	-	protein_coding	ENSG00000159176(CSRP1)	25186	16	435	0.0354767	0.00297177	0.916233
1	201485355	-	protein_coding	ENSG00000159176(CSRP1)	24102	14	708	0.0193906	0.0229358	-0.182831
1	202879230	-	protein_coding	ENSG00000183155(RABIF)	9920	6	28	0.176471	0.153846	0.128205
1	202951134	-	protein_coding	ENSG00000159346(ADIPOR1)	7439	89	1260	0.0659748	0.00194553	0.970511
1	203024285	+	protein_coding	ENSG00000163444(TMEM183A)	16912	15	34	0.306122	0	1
1	204618570	-	protein_coding	ENSG00000170382(LRRN2)	67169	9	64	0.123288	0.0133333	0.891852
1	205715823	-	protein_coding	ENSG00000069275(NUCKS1)	34360	13	699	0.0182584	0.0034188	0.812755
1	206733544	+	protein_coding	ENSG00000162889(MAPKAPK2)	48640	216	360	0.375	0.0121655	0.967559
1	207113042	+	protein_coding	ENSG00000123838(C4BPA)	8810	2	14	0.125	0.133333	-0.0666667
1	207321810	+	protein_coding	ENSG00000196352(CD55)	292	208	7974	0.0254217	0.0022338	0.91213
1	209623166	-	protein_coding	ENSG00000196878(LAMB3)	29260	64	46	0.581818	0	1
1	209626010	-	protein_coding	ENSG00000196878(LAMB3)	26416	78	137	0.362791	0.00729927	0.97988
1	209629752	-	protein_coding	ENSG00000196878(LAMB3)	22674	39	181	0.177273	0.00684932	0.961363
1	212445952	+	protein_coding	ENSG00000117691(NENF)	13033	50	2091	0.0233536	0.00247372	0.894075
1	212445953	+	protein_coding	ENSG00000117691(NENF)	13034	107	2063	0.0493088	0.00186567	0.962163
1	212791655	-	protein_coding	ENSG00000117697(NSL1)	128	89	805	0.0995526	0	1
1	212791667	-	protein_coding	ENSG00000117697(NSL1)	116	30	839	0.0345224	0.0012837	0.962816
1	214281206	+	protein_coding	ENSG00000143499(SMYD2)	105	54	152	0.262136	0	1
1	214330202	+	protein_coding	ENSG00000143499(SMYD2)	49101	17	153	0.1	0	1
1	220786991	+	protein_coding	ENSG00000186205(MTARC1)	640	52	742	0.0654912	0.0021097	0.967786
1	223712575	+	protein_coding	ENSG00000162909(CAPN2)	10983	15	550	0.0265487	0.0016129	0.939247
1	224227622	-	protein_coding	ENSG00000143748(NVL)	102568	62	197	0.239382	0.121622	0.491935
1	224434324	-	protein_coding	ENSG00000162923(WDR26)	2710	14	294	0.0454545	0	1
1	226361984	-	protein_coding	ENSG00000143799(PARP1)	46171	16	966	0.0162933	0.0278527	-0.709456
1	227921434	-	protein_coding	ENSG00000143816(WNT9A)	26499	13	89	0.127451	0	1
1	228098911	+	protein_coding	ENSG00000143761(ARF1)	16204	75	1565	0.0457317	0.00298507	0.934726
1	228213664	+	protein_coding	ENSG00000154358(OBSCN)	5621	9	61	0.128571	0	1
1	228275902	+	protein_coding	ENSG00000154358(OBSCN)	67859	21	48	0.304348	0.016129	0.947005
1	228359176	+	protein_coding	ENSG00000154358(OBSCN)	151133	8	19	0.296296	0	1
1	228494220	+	protein_coding	ENSG00000168159(RNF187)	6839	51	1807	0.0274489	0.00263852	0.903875
1	229431554	-	protein_coding	ENSG00000143632(ACTA1)	2551	4	10	0.285714	0.478261	-0.673913
1	229490008	-	protein_coding	ENSG00000069248(NUP133)	18334	11	122	0.0827068	0.0827586	-0.000626959
1	230425843	-	protein_coding	ENSG00000177614(PGBD5)	490	17	80	0.175258	0.0106383	0.939299
1	230426101	-	protein_coding	ENSG00000177614(PGBD5)	232	9	33	0.214286	0	1
1	230906462	-	protein_coding	ENSG00000143643(TTC13)	72414	39	128	0.233533	0.176471	0.244344
1	231040032	-	protein_coding	ENSG00000182118(FAM89A)	223	50	299	0.143266	0.00553506	0.961365
1	233328418	+	protein_coding	ENSG00000143674(MAP3K21)	695	13	82	0.136842	0	1
1	234430277	-	protein_coding	ENSG00000059588(TARBP1)	48903	32	231	0.121673	0.0161943	0.866903
1	235504214	-	protein_coding	ENSG00000162885(B3GALNT2)	239	75	173	0.302419	0	1
1	236484341	+	protein_coding	ENSG00000186197(EDARADD)	136085	0	2	0	0
1	241504123	-	protein_coding	ENSG00000091483(FH)	15677	21	2450	0.00849858	0.00446761	0.474311
1	241848300	+	protein_coding	ENSG00000174371(EXO1)	334	14	65	0.177215	0.18	-0.0157143
1	248848066	+	protein_coding	ENSG00000171161(ZNF672)	9857	21	324	0.0608696	0	1
1	248848275	+	protein_coding	ENSG00000171161(ZNF672)	10066	24	352	0.0638298	0	1
1	248848474	+	protein_coding	ENSG00000171161(ZNF672)	10265	145	146	0.498282	0.0232558	0.953328
1	248850173	-	protein_coding	ENSG00000171163(ZNF692)	8972	224	207	0.519722	0.0160643	0.969091
10	809755	-	protein_coding	ENSG00000107929(LARP4B)	122067	93	85	0.522472	0.0123967	0.976273
10	5639467	-	protein_coding	ENSG00000196372(ASB13)	27129	19	248	0.071161	0.00359712	0.949451
10	12235093	+	protein_coding	ENSG00000151465(CDC123)	39129	12	777	0.0152091	0.00445633	0.706996
10	13347587	-	protein_coding	ENSG00000086475(SEPHS1)	712	38	10	0.791667	0.04	0.949474
10	14520308	-	protein_coding	ENSG00000065809(FAM107B)	254590	112	403	0.217476	0.252033	-0.1589
10	32056117	-	protein_coding	ENSG00000170759(KIF5B)	309	70	564	0.11041	0.0865562	0.216048
10	34815213	-	protein_coding	ENSG00000148498(PARD3)	113	31	120	0.205298	0	1
10	35336774	+	protein_coding	ENSG00000108100(CCNY)	89750	21	157	0.117978	0.00561798	0.952381
10	35640914	-	protein_coding	ENSG00000177283(FZD8)	1383	7	179	0.0376344	0	1
10	42820943	+	protein_coding	ENSG00000165733(BMS1)	38149	9	61	0.128571	0.195652	-0.521739
10	56358711	-	protein_coding	ENSG00000122952(ZWINT)	2563	8	113	0.0661157	0.0502092	0.240586
10	70139636	-	protein_coding	ENSG00000156521(TYSND1)	7065	23	322	0.0666667	0.0174672	0.737991
10	70146440	-	protein_coding	ENSG00000156521(TYSND1)	261	64	95	0.402516	0.0240964	0.940136
10	70146619	-	protein_coding	ENSG00000156521(TYSND1)	82	149	161	0.480645	0.0160428	0.966622
10	70426295	+	protein_coding	ENSG00000148730(EIF4EBP2)	22151	8	36	0.181818	0	1
10	71817047	-	protein_coding	ENSG00000197746(PSAP)	34205	134	1940	0.0646095	0.00223464	0.965413
10	71825470	-	protein_coding	ENSG00000197746(PSAP)	25782	17	45	0.274194	0.016129	0.941176
10	74107254	+	protein_coding	ENSG00000035403(VCL)	112062	90	529	0.145396	0.00124688	0.991424
10	78040696	+	protein_coding	ENSG00000138326(RPS24)	6937	24	2341	0.010148	0.00948213	0.0656151
10	87864332	+	protein_coding	ENSG00000171862(PTEN)	1695	47	219	0.176692	0.00625	0.964628
10	88935334	-	protein_coding	ENSG00000107796(ACTA2)	56006	1	118	0.00840336	0	1
10	97498275	-	protein_coding	ENSG00000155229(MMS19)	520	255	98	0.72238	0.0421053	0.941713
10	97677426	-	protein_coding	ENSG00000119986(AVPI1)	9816	2	131	0.0150376	0.0190476	-0.266667
10	97717225	+	protein_coding	ENSG00000155254(MARVELD1)	4053	44	130	0.252874	0.003663	0.985514
10	97717659	+	protein_coding	ENSG00000155254(MARVELD1)	4487	8	67	0.106667	0.00840336	0.921218
10	101003882	+	protein_coding	ENSG00000107816(LZTS2)	7265	34	19	0.641509	0	1
10	101030203	-	protein_coding	ENSG00000186862(PDZD7)	2093	26	4	0.866667	0.0363636	0.958042
10	101032379	+	protein_coding	ENSG00000107819(SFXN3)	1146	57	39	0.59375	0.0517241	0.912886
10	101036066	+	protein_coding	ENSG00000107819(SFXN3)	4833	16	120	0.117647	0.115942	0.0144928
10	101066218	+	protein_coding	ENSG00000107821(KAZALD1)	4230	1	20	0.047619	0	1
10	101066275	+	protein_coding	ENSG00000107821(KAZALD1)	4287	11	10	0.52381	0.030303	0.942149
10	102421349	+	protein_coding	ENSG00000107872(FBXL15)	2161	39	268	0.127036	0	1
10	103591940	+	protein_coding	ENSG00000107954(NEURL1)	98236	19	54	0.260274	0.0153846	0.940891
10	109882554	-	protein_coding	ENSG00000108039(XPNPEP1)	41000	68	262	0.206061	0.00576369	0.972029
10	121975105	-	protein_coding	ENSG00000107672(NSMCE4A)	113	7	131	0.0507246	0	1
10	123155058	+	protein_coding	ENSG00000154473(BUB3)	657	146	1035	0.123624	0.118785	0.0391471
10	125667723	-	protein_coding	ENSG00000175018(TEX36)	15441	6	21	0.222222	0.322581	-0.451613
10	132228011	-	protein_coding	ENSG00000165752(STK32C)	103837	98	31	0.75969	0.0211268	0.97219
10	132307787	-	protein_coding	ENSG00000165752(STK32C)	24061	27	91	0.228814	0	1
10	133281377	-	protein_coding	ENSG00000130640(TUBGCP2)	37447	40	173	0.187793	0.0125523	0.933159
10	133285159	-	protein_coding	ENSG00000130640(TUBGCP2)	33665	28	267	0.0949153	0	1
10	133308937	+	protein_coding	ENSG00000198546(ZNF511)	24	11	97	0.101852	0.0134529	0.867917
10	133355496	-	protein_coding	ENSG00000148803(FUOM)	2530	45	16	0.737705	0.0229885	0.968838
10	133362751	-	protein_coding	ENSG00000127884(ECHS1)	10604	44	733	0.0566281	0.066313	-0.171027
10	133394269	+	protein_coding	ENSG00000148824(MTG1)	176	200	205	0.493827	0.00915751	0.981456
10	133420133	+	protein_coding	ENSG00000148824(MTG1)	26040	26	282	0.0844156	0	1
11	215108	+	protein_coding	ENSG00000177963(RIC8A)	7401	2	3	0.4	0	1
11	376819	+	protein_coding	ENSG00000182272(B4GALNT4)	7321	34	343	0.0901857	0.0049505	0.945108
11	500549	-	protein_coding	ENSG00000023191(RNH1)	6752	34	1234	0.0268139	0	1
11	764334	+	protein_coding	ENSG00000177156(TALDO1)	16920	560	1384	0.288066	0.00627803	0.978206
11	830308	+	protein_coding	ENSG00000177685(CRACR2B)	4165	4	16	0.2	0	1
11	865592	+	protein_coding	ENSG00000214063(TSPAN4)	22781	9	710	0.0125174	0.00164474	0.868604
11	865711	+	protein_coding	ENSG00000214063(TSPAN4)	22900	8	587	0.0134454	0.00534759	0.602273
11	903093	-	protein_coding	ENSG00000177830(CHID1)	11966	43	338	0.112861	0.00178891	0.984149
11	992682	+	protein_coding	ENSG00000183020(AP2A2)	67802	16	352	0.0434783	0.00471698	0.891509
11	1752919	-	protein_coding	ENSG00000117984(CTSD)	11655	104	511	0.169106	0.00929368	0.945042
11	1753180	-	protein_coding	ENSG00000117984(CTSD)	11394	25	842	0.0288351	0.0393701	-0.365354
11	1753293	-	protein_coding	ENSG00000117984(CTSD)	11281	24	827	0.0282021	0.0198758	0.295238
11	1759550	-	protein_coding	ENSG00000250644	4405	115	332	0.257271	0.259259	-0.00772947
11	1759628	-	protein_coding	ENSG00000250644	4327	21	1313	0.0157421	0.000809717	0.948564
11	1763851	-	protein_coding	ENSG00000250644	104	15	562	0.0259965	0.0412148	-0.585394
11	3015820	-	protein_coding	ENSG00000110619(CARS1)	41794	179	910	0.164371	0.00485437	0.970467
11	3827134	-	protein_coding	ENSG00000177105(RHOG)	13826	189	134	0.585139	0.507576	0.132556
11	3855780	+	protein_coding	ENSG00000167323(STIM1)	1254	11	140	0.0728477	0.0225564	0.690362
11	4092692	+	protein_coding	ENSG00000167323(STIM1)	238166	83	204	0.289199	0.015625	0.945971
11	6476786	-	protein_coding	ENSG00000132254(ARFIP2)	4694	11	652	0.0165913	0	1
11	6478043	-	protein_coding	ENSG00000132254(ARFIP2)	3437	82	1278	0.0602941	0.00222387	0.963116
11	6612053	-	protein_coding	ENSG00000166337(TAF10)	487	81	451	0.152256	0.00970874	0.936234
11	6618908	-	protein_coding	ENSG00000166340(TPP1)	541	49	215	0.185606	0.00510204	0.972511
11	8870990	-	protein_coding	ENSG00000166444(DENND2B)	39962	16	13	0.551724	0	1
11	8947419	-	protein_coding	ENSG00000175348(TMEM9B)	17593	72	264	0.214286	0.00333333	0.984444
11	12940395	+	protein_coding	ENSG00000187079(TEAD1)	265975	1	32	0.030303	0	1
11	14358903	-	protein_coding	ENSG00000133818(RRAS2)	5604	87	122	0.416268	0.00943396	0.977337
11	14358990	-	protein_coding	ENSG00000133818(RRAS2)	5517	78	302	0.205263	0.00682594	0.966745
11	18506890	-	protein_coding	ENSG00000074319(TSG101)	20062	51	277	0.155488	0.127753	0.178371
11	20055917	+	protein_coding	ENSG00000166833(NAV2)	705194	57	58	0.495652	0.0113636	0.977073
11	33707668	-	protein_coding	ENSG00000085063(CD59)	28812	20	611	0.0316957	0	1
11	35620156	+	protein_coding	ENSG00000179431(FJX1)	1697	17	93	0.154545	0.0108108	0.930048
11	36229321	+	protein_coding	ENSG00000179241(LDLRAD3)	285341	17	77	0.180851	0.0108696	0.939898
11	46672265	+	protein_coding	ENSG00000175224(ATG13)	54739	98	459	0.175943	0.00910747	0.948236
11	46673336	+	protein_coding	ENSG00000175224(ATG13)	55810	42	140	0.230769	0.00884956	0.961652
11	46673337	+	protein_coding	ENSG00000175224(ATG13)	55811	85	100	0.459459	0.00896861	0.98048
11	46678359	-	protein_coding	ENSG00000175220(ARHGAP1)	22261	87	127	0.406542	0.0188679	0.953589
11	46678972	-	protein_coding	ENSG00000175220(ARHGAP1)	21648	9	130	0.0647482	0	1
11	46900305	-	protein_coding	ENSG00000134569(LRP4)	18338	10	27	0.27027	0	1
11	47177675	-	protein_coding	ENSG00000165912(PACSIN3)	8769	56	639	0.0805755	0.00424628	0.947301
11	47217022	+	protein_coding	ENSG00000134574(DDB2)	2558	31	729	0.0407895	0	1
11	47234610	+	protein_coding	ENSG00000134574(DDB2)	20146	29	2970	0.00966989	0.00752445	0.221868
11	47239886	-	protein_coding	ENSG00000134575(ACP2)	9021	3	23	0.115385	0	1
11	47410244	+	protein_coding	ENSG00000165915(SLC39A13)	3113	33	561	0.0555556	0.00310559	0.944099
11	47415104	+	protein_coding	ENSG00000165915(SLC39A13)	7973	8	159	0.0479042	0.172414	-2.59914
11	47415978	+	protein_coding	ENSG00000165915(SLC39A13)	8847	57	273	0.172727	0.00898204	0.947999
11	47580903	+	protein_coding	ENSG00000213619(NDUFS3)	15568	314	1224	0.204161	0.00297619	0.985422
11	47617525	-	protein_coding	ENSG00000109919(MTCH2)	25083	31	197	0.135965	0.00458716	0.966262
11	47783082	-	protein_coding	ENSG00000030066(NUP160)	65474	33	359	0.0841837	0	1
11	57476806	+	protein_coding	ENSG00000186907(RTN4RL2)	16279	12	98	0.109091	0	1
11	57741923	+	protein_coding	ENSG00000211450(SELENOH)	433	26	3318	0.00777512	0.00929054	-0.194906
11	59575339	-	protein_coding	ENSG00000110048(OSBP)	40436	35	341	0.0930851	0	1
11	60850417	+	protein_coding	ENSG00000110104(CCDC86)	8305	33	380	0.0799031	0.0403397	0.495143
11	60927270	+	protein_coding	ENSG00000006118(TMEM132A)	2811	23	594	0.0372771	0	1
11	61341487	+	protein_coding	ENSG00000149476(TKFC)	8268	66	79	0.455172	0.00754717	0.983419
11	61343918	+	protein_coding	ENSG00000149476(TKFC)	10699	25	143	0.14881	0.00374532	0.974831
11	61866671	+	protein_coding	ENSG00000134824(FADS2)	73692	41	27	0.602941	0.0119048	0.980256
11	61891439	-	protein_coding	ENSG00000221968(FADS3)	613	66	207	0.241758	0.00485437	0.979921
11	62631070	-	protein_coding	ENSG00000089597(GANAB)	15657	24	738	0.0314961	0.0257426	0.182673
11	62631153	-	protein_coding	ENSG00000089597(GANAB)	15574	48	1247	0.0370656	0.00142349	0.961595
11	62633974	-	protein_coding	ENSG00000089597(GANAB)	12753	24	38	0.387097	0.0166667	0.956944
11	62671727	-	protein_coding	ENSG00000162194(LBHD1)	541	2	26	0.0714286	0.00806452	0.887097
11	62690620	-	protein_coding	ENSG00000168000(BSCL2)	19226	56	582	0.0877743	0.00181488	0.979323
11	63758891	+	protein_coding	ENSG00000133318(RTN3)	77446	577	420	0.578736	0.0303951	0.94748
11	63768716	-	protein_coding	ENSG00000188070(ZFTA)	60	35	83	0.29661	0.0118343	0.960101
11	63955653	+	protein_coding	ENSG00000110583(NAA40)	16695	6	148	0.038961	0.00502513	0.871022
11	63998344	+	protein_coding	ENSG00000167770(OTUB1)	12492	17	149	0.10241	0	1
11	64234067	+	protein_coding	ENSG00000110011(DNAJC4)	3790	8	42	0.16	0.105263	0.342105
11	64234630	+	protein_coding	ENSG00000173511(VEGFB)	47	37	491	0.0700758	0	1
11	64235908	+	protein_coding	ENSG00000173511(VEGFB)	1325	23	876	0.025584	0.00482315	0.811478
11	64265962	+	protein_coding	ENSG00000149782(PLCB3)	14433	29	141	0.170588	0	1
11	64267761	+	protein_coding	ENSG00000149782(PLCB3)	16232	14	86	0.14	0	1
11	64285220	+	protein_coding	ENSG00000173264(GPR137)	15159	18	26	0.409091	0.011236	0.972534
11	64288441	+	protein_coding	ENSG00000173264(GPR137)	18380	139	26	0.842424	0.122642	0.854418
11	64307259	+	protein_coding	ENSG00000173153(ESRRA)	1763	47	1035	0.0434381	0	1
11	64321061	+	protein_coding	ENSG00000126432(PRDX5)	2941	55	4996	0.0108889	0.00917204	0.157673
11	64796374	-	protein_coding	ENSG00000168067(MAP4K2)	6868	9	114	0.0731707	0	1
11	64801600	-	protein_coding	ENSG00000168067(MAP4K2)	1642	13	126	0.0935252	0.0319149	0.658756
11	64934090	+	protein_coding	ENSG00000068971(PPP2R5B)	16538	26	97	0.211382	0	1
11	65021782	+	protein_coding	ENSG00000213465(ARL2)	7623	34	2275	0.014725	0.00189394	0.871379
11	65022128	+	protein_coding	ENSG00000213465(ARL2)	7969	30	548	0.0519031	0.00626305	0.879332
11	65532707	+	protein_coding	ENSG00000142186(SCYL1)	7631	14	137	0.0927152	0	1
11	65539224	-	protein_coding	ENSG00000168056(LTBP3)	19707	363	391	0.481432	0.0227273	0.952792
11	65547472	-	protein_coding	ENSG00000168056(LTBP3)	11459	111	40	0.735099	0.078125	0.893722
11	65554215	-	protein_coding	ENSG00000168056(LTBP3)	4716	116	23	0.834532	0.0643564	0.922883
11	65584532	+	protein_coding	ENSG00000173442(EHBP1L1)	8487	57	211	0.212687	0.012987	0.938938
11	65654448	-	protein_coding	ENSG00000173039(RELA)	8643	35	119	0.227273	0	1
11	65718193	-	protein_coding	ENSG00000172922(RNASEH2C)	2626	5	115	0.0416667	0	1
11	65780107	-	protein_coding	ENSG00000254470(AP5B1)	870	29	18	0.617021	0	1
11	65891086	+	protein_coding	ENSG00000175602(CCDC85B)	414	183	1046	0.148902	0.00297619	0.980012
11	65891236	+	protein_coding	ENSG00000175602(CCDC85B)	564	118	555	0.175334	0.00925926	0.947191
11	66070619	+	protein_coding	ENSG00000175115(PACS1)	348	50	229	0.179211	0	1
11	66244629	+	protein_coding	ENSG00000175115(PACS1)	174358	20	66	0.232558	0	1
11	66267483	+	protein_coding	ENSG00000174996(KLC2)	10190	39	5	0.886364	0.111111	0.874644
11	66276278	+	protein_coding	ENSG00000174903(RAB1B)	7689	5	217	0.0225225	0	1
11	66276687	+	protein_coding	ENSG00000174903(RAB1B)	8098	205	362	0.361552	0.0135364	0.96256
11	66276688	+	protein_coding	ENSG00000174903(RAB1B)	8099	56	505	0.0998217	0.00688468	0.93103
11	66277155	+	protein_coding	ENSG00000174903(RAB1B)	8566	8	331	0.0235988	0.00163132	0.930873
11	66288213	-	protein_coding	ENSG00000174851(YIF1A)	933	34	647	0.0499266	0	1
11	66685448	-	protein_coding	ENSG00000173898(SPTBN2)	59223	41	78	0.344538	0	1
11	66687590	-	protein_coding	ENSG00000173898(SPTBN2)	57081	13	47	0.216667	0	1
11	66788238	+	protein_coding	ENSG00000173715(C11orf80)	43788	43	65	0.398148	0	1
11	66851188	-	protein_coding	ENSG00000173599(PC)	107199	44	164	0.211538	0.00833333	0.960606
11	66868899	-	protein_coding	ENSG00000173599(PC)	89488	159	178	0.47181	0.0172414	0.963457
11	67281502	+	protein_coding	ENSG00000173020(GRK2)	15030	8	609	0.012966	0.00174216	0.865636
11	67432774	+	protein_coding	ENSG00000175634(RPS6KB2)	4315	70	84	0.454545	0.511628	-0.125581
11	67434620	+	protein_coding	ENSG00000175634(RPS6KB2)	6161	19	194	0.0892019	0.004329	0.95147
11	67455665	+	protein_coding	ENSG00000175544(CABP4)	3260	26	0	1	0	1
11	68018540	+	protein_coding	ENSG00000006534(ALDH3B1)	9963	130	421	0.235935	0.00587084	0.975117
11	68121059	-	protein_coding	ENSG00000110721(CHKA)	386	30	248	0.107914	0.00529101	0.95097
11	68348135	+	protein_coding	ENSG00000162337(LRP5)	35545	67	124	0.350785	0.00913242	0.973966
11	68579841	+	protein_coding	ENSG00000110075(PPP6R3)	119111	1	12	0.0769231	0	1
11	68685628	+	protein_coding	ENSG00000069482(GAL)	1850	9	348	0.0252101	0.00361011	0.856799
11	68896526	-	protein_coding	ENSG00000197345(MRPL21)	7310	22	819	0.0261593	0.00535906	0.795138
11	70435111	+	protein_coding	ENSG00000085733(CTTN)	36708	59	180	0.246862	0.00651466	0.97361
11	71435290	-	protein_coding	ENSG00000172893(DHCR7)	17579	15	337	0.0426136	0.0037594	0.911779
11	71478939	+	protein_coding	ENSG00000172890(NADSYN1)	25831	14	38	0.269231	0	1
11	71480832	+	protein_coding	ENSG00000172890(NADSYN1)	27724	17	111	0.132812	0.0121951	0.908178
11	71484417	+	protein_coding	ENSG00000172890(NADSYN1)	31309	15	173	0.0797872	0	1
11	72224888	+	protein_coding	ENSG00000165458(INPPL1)	1188	122	554	0.180473	0.00332226	0.981591
11	72224889	+	protein_coding	ENSG00000165458(INPPL1)	1189	258	410	0.386228	0.00501672	0.987011
11	72727058	-	protein_coding	ENSG00000186635(ARAP1)	66542	37	64	0.366337	0.0183486	0.949913
11	72829427	+	protein_coding	ENSG00000168010(ATG16L2)	15022	94	37	0.717557	0.0614035	0.914427
11	73308896	+	protein_coding	ENSG00000110237(ARHGEF17)	621	28	90	0.237288	0.00892857	0.962372
11	73308897	+	protein_coding	ENSG00000110237(ARHGEF17)	622	67	52	0.563025	0.00884956	0.984282
11	73927290	+	protein_coding	ENSG00000175575(PAAF1)	50592	5	382	0.0129199	0.0139535	-0.08
11	73976990	-	protein_coding	ENSG00000175567(UCP2)	5854	55	258	0.175719	0	1
11	75405688	+	protein_coding	ENSG00000149273(RPS3)	6174	56	2151	0.0253738	0.0224215	0.116352
11	75815428	+	protein_coding	ENSG00000198382(UVRAG)	219	45	68	0.39823	0	1
11	78079726	-	protein_coding	ENSG00000259112(NDUFC2-KCTD14)	140	22	1835	0.0118471	0.00469684	0.603544
11	90205891	-	protein_coding	ENSG00000110172(CHORDC1)	17187	2	3	0.4	0	1
11	94874378	+	protein_coding	ENSG00000166025(AMOTL1)	167948	40	103	0.27972	0	1
11	102110832	+	protein_coding	ENSG00000137693(YAP1)	386	122	145	0.456929	0.011236	0.97541
11	102162508	+	protein_coding	ENSG00000137693(YAP1)	52062	23	332	0.0647887	0	1
11	111602583	+	protein_coding	ENSG00000170145(SIK2)	135	5	144	0.033557	0	1
11	117412826	+	protein_coding	ENSG00000110274(CEP164)	98270	30	14	0.681818	0.0465116	0.931783
11	118896534	-	protein_coding	ENSG00000186174(BCL9L)	29393	15	53	0.220588	0	1
11	119107558	+	protein_coding	ENSG00000172375(C2CD2L)	5361	35	98	0.263158	0.0192308	0.926923
11	119308934	-	protein_coding	ENSG00000076706(MCAM)	12588	140	496	0.220126	0.00120773	0.994513
11	119309811	-	protein_coding	ENSG00000076706(MCAM)	11711	13	56	0.188406	0.189873	-0.00778968
11	119310805	-	protein_coding	ENSG00000076706(MCAM)	10717	20	774	0.0251889	0.0196292	0.22072
11	120228887	+	protein_coding	ENSG00000184232(OAF)	17856	130	455	0.222222	0.00967118	0.95648
11	120229285	+	protein_coding	ENSG00000184232(OAF)	18254	6	101	0.0560748	0.00714286	0.872619
11	122655850	+	protein_coding	ENSG00000154127(UBASH3B)	129	9	7	0.5625	0	1
11	122655876	+	protein_coding	ENSG00000154127(UBASH3B)	155	11	14	0.44	0	1
11	123059394	-	protein_coding	ENSG00000109971(HSPA8)	3837	1	136	0.00729927	0	1
11	124756333	-	protein_coding	ENSG00000149564(ESAM)	5958	2	11	0.153846	0	1
11	130127818	+	protein_coding	ENSG00000084234(APLP2)	59672	60	1489	0.0387347	0.00126342	0.967383
11	130129165	+	protein_coding	ENSG00000084234(APLP2)	61019	111	2873	0.0371984	0.00191205	0.948599
11	130130050	+	protein_coding	ENSG00000084234(APLP2)	61904	14	1517	0.00914435	0.0145349	-0.589493
11	130314509	-	protein_coding	ENSG00000196323(ZBTB44)	409	65	32	0.670103	0.0172414	0.974271
11	130911696	-	protein_coding	ENSG00000120451(SNX19)	4784	1	167	0.00595238	0.00657895	-0.105263
11	130915905	-	protein_coding	ENSG00000120451(SNX19)	575	4	80	0.047619	0.0454545	0.0454545
11	134224721	+	protein_coding	ENSG00000151502(VPS26B)	51	86	312	0.21608	0.00340136	0.984259
11	134224897	+	protein_coding	ENSG00000151502(VPS26B)	227	265	289	0.478339	0.00872093	0.981768
12	1495287	+	protein_coding	ENSG00000082805(ERC1)	504779	7	78	0.0823529	0.112676	-0.368209
12	2877069	-	protein_coding	ENSG00000111206(FOXM1)	106	13	48	0.213115	0	1
12	2888262	+	protein_coding	ENSG00000171792(RHNO1)	12005	6	54	0.1	0	1
12	6530683	+	protein_coding	ENSG00000010292(NCAPD2)	37328	0	69	0	0
12	6538370	+	protein_coding	ENSG00000111640(GAPDH)	3859	30	2535	0.0116959	0.0224719	-0.921348
12	6724690	+	protein_coding	ENSG00000111652(COPS7A)	677	47	257	0.154605	0.00301205	0.980518
12	6748225	-	protein_coding	ENSG00000089693(MLF2)	19251	34	539	0.0593368	0.0709534	-0.195774
12	6770667	+	protein_coding	ENSG00000159335(PTMS)	5152	3	34	0.0810811	0.037037	0.54321
12	6849674	-	protein_coding	ENSG00000111665(CDCA3)	1619	4	145	0.0268456	0.0701754	-1.61404
12	6863196	+	protein_coding	ENSG00000111667(USP5)	11049	56	638	0.0806916	0	1
12	6867575	+	protein_coding	ENSG00000111669(TPI1)	457	123	3835	0.0310763	0.0266193	0.14342
12	6937099	+	protein_coding	ENSG00000111676(ATN1)	12637	21	21	0.5	0	1
12	6944528	+	protein_coding	ENSG00000111678(C12orf57)	1551	613	2013	0.233435	0.00626679	0.973154
12	7070674	+	protein_coding	ENSG00000182326(C1S)	82416	0	11	0	0.142857
12	8039940	+	protein_coding	ENSG00000065970(FOXJ2)	7225	15	103	0.127119	0	1
12	12730673	+	protein_coding	ENSG00000178878(APOLD1)	4757	2	15	0.117647	0.0857143	0.271429
12	29343242	-	protein_coding	ENSG00000087502(ERGIC2)	37948	72	355	0.168618	0.00331126	0.980362
12	31590827	-	protein_coding	ENSG00000170456(DENND5B)	310	94	1	0.989474	0.125	0.87367
12	39442996	-	protein_coding	ENSG00000139116(KIF21A)	395	30	141	0.175439	0.00666667	0.962
12	40105902	-	protein_coding	ENSG00000151229(SLC2A13)	188	33	12	0.733333	0	1
12	46268566	-	protein_coding	ENSG00000111371(SLC38A1)	1452	9	200	0.0430622	0.035503	0.175542
12	48137807	+	protein_coding	ENSG00000152556(PFKM)	32669	381	833	0.313839	0.00866551	0.972389
12	48965575	-	protein_coding	ENSG00000169884(WNT10B)	6161	12	11	0.521739	0.0294118	0.943627
12	49326688	+	protein_coding	ENSG00000135451(TROAP)	3453	13	229	0.053719	0.00869565	0.838127
12	52070204	+	protein_coding	ENSG00000123395(ATG101)	959	88	857	0.0931217	0.0125224	0.865527
12	52191885	-	protein_coding	ENSG00000167767(KRT80)	130	26	62	0.295455	0.00389105	0.98683
12	52233546	+	protein_coding	ENSG00000135480(KRT7)	1027	19	1264	0.014809	0.0173358	-0.17062
12	52241594	+	protein_coding	ENSG00000135480(KRT7)	9075	72	1922	0.0361083	0.0188053	0.479197
12	52952900	+	protein_coding	ENSG00000111057(KRT18)	4030	9	570	0.015544	0.0254833	-0.639426
12	53102118	+	protein_coding	ENSG00000167779(IGFBP6)	4683	122	181	0.40264	0.480769	-0.194042
12	53467820	+	protein_coding	ENSG00000197111(PCBP2)	15719	151	8686	0.0170872	0.0131605	0.229807
12	53501318	+	protein_coding	ENSG00000139546(TARBP2)	398	7	29	0.194444	0.02	0.897143
12	53505256	+	protein_coding	ENSG00000139546(TARBP2)	4336	58	217	0.210909	0.157303	0.254165
12	54351714	+	protein_coding	ENSG00000111481(COPZ1)	50513	17	342	0.0473538	0.0337349	0.287597
12	55727232	-	protein_coding	ENSG00000135404(CD63)	2476	98	1450	0.0633075	0.0010929	0.982737
12	56002639	+	protein_coding	ENSG00000139531(SUOX)	5460	7	22	0.241379	0.244898	-0.0145773
12	56128419	+	protein_coding	ENSG00000139641(ESYT1)	10170	45	163	0.216346	0	1
12	56158695	+	protein_coding	ENSG00000092841(MYL6)	350	312	5349	0.0551139	0.0015667	0.971573
12	56160069	+	protein_coding	ENSG00000092841(MYL6)	1724	102	7151	0.0140631	0.00162404	0.884518
12	56272747	-	protein_coding	ENSG00000062485(CS)	27645	904	976	0.480851	0.0232394	0.95167
12	56434135	-	protein_coding	ENSG00000111602(TIMELESS)	15292	6	182	0.0319149	0.0191571	0.399745
12	56630169	-	protein_coding	ENSG00000076108(BAZ2A)	6648	58	255	0.185304	0	1
12	56645912	-	protein_coding	ENSG00000110955(ATP5F1B)	73	914	5552	0.141355	0.00333333	0.976419
12	57205230	+	protein_coding	ENSG00000123384(LRP1)	76748	27	173	0.135	0.00392157	0.970951
12	57233580	+	protein_coding	ENSG00000182199(SHMT2)	4008	879	5035	0.14863	0.00396983	0.973291
12	57233581	+	protein_coding	ENSG00000182199(SHMT2)	4009	2013	3907	0.340034	0.00861394	0.974667
12	57234242	+	protein_coding	ENSG00000182199(SHMT2)	4670	205	2108	0.0886295	0.00137741	0.984459
12	57616895	+	protein_coding	ENSG00000240771(ARHGEF25)	6716	37	48	0.435294	0.0147059	0.966216
12	57755217	+	protein_coding	ENSG00000139266(MARCHF9)	115	22	48	0.314286	0	1
12	64759303	-	protein_coding	ENSG00000135677(GNS)	129	71	179	0.284	0	1
12	67269520	+	protein_coding	ENSG00000111530(CAND1)	163	37	453	0.0755102	0.00680272	0.90991
12	67269542	+	protein_coding	ENSG00000111530(CAND1)	185	41	370	0.0997567	0	1
12	74539707	+	protein_coding	ENSG00000253719(ATXN7L3B)	1873	3	165	0.0178571	0.119497	-5.69182
12	76559476	-	protein_coding	ENSG00000091039(OSBPL8)	334	99	7	0.933962	0.0444444	0.952413
12	79689947	-	protein_coding	ENSG00000177425(PAWR)	1018	58	401	0.126362	0	1
12	89708767	-	protein_coding	ENSG00000070961(ATP2B1)	600	112	160	0.411765	0.0127119	0.969128
12	98594056	+	protein_coding	ENSG00000075415(SLC25A3)	466	179	4561	0.0377637	0.00111086	0.970584
12	98601443	+	protein_coding	ENSG00000075415(SLC25A3)	7853	279	1806	0.133813	0.00105597	0.992109
12	98645651	+	protein_coding	ENSG00000120868(APAF1)	362	12	7	0.631579	0.0952381	0.849206
12	101877738	+	protein_coding	ENSG00000136048(DRAM1)	159	104	220	0.320988	0.00411523	0.987179
12	103943084	+	protein_coding	ENSG00000166598(HSP90B1)	12978	55	3796	0.014282	0.010244	0.28273
12	105330862	+	protein_coding	ENSG00000235162(C12orf75)	95573	119	728	0.140496	0.00540541	0.961526
12	106997606	-	protein_coding	ENSG00000008405(CRY1)	95944	22	88	0.2	0.0983607	0.508197
12	108646812	-	protein_coding	ENSG00000110880(CORO1C)	84715	33	113	0.226027	0.147059	0.349376
12	110374029	-	protein_coding	ENSG00000196510(ANAPC7)	29702	32	313	0.0927536	0.00502513	0.945823
12	111692743	+	protein_coding	ENSG00000111271(ACAD10)	6691	23	12	0.657143	0.441176	0.328645
12	111842410	+	protein_coding	ENSG00000089022(MAPKAPK5)	183	58	105	0.355828	0	1
12	112382024	-	protein_coding	ENSG00000173064(HECTD4)	416	9	37	0.195652	0	1
12	112409480	-	protein_coding	ENSG00000089009(RPL6)	9359	15	195	0.0714286	0.00265957	0.962766
12	116911195	+	protein_coding	ENSG00000174989(FBXW8)	246	8	20	0.285714	0	1
12	120096003	-	protein_coding	ENSG00000111737(RAB35)	21500	9	161	0.0529412	0.00719424	0.864109
12	120137749	-	protein_coding	ENSG00000089154(GCN1)	56967	17	314	0.0513595	0.00548446	0.893214
12	120144337	-	protein_coding	ENSG00000089154(GCN1)	50379	29	73	0.284314	0.015748	0.94461
12	120575650	+	protein_coding	ENSG00000022840(RNF10)	42171	16	780	0.0201005	0.00246305	0.877463
12	120581131	-	protein_coding	ENSG00000167272(POP5)	272	12	396	0.0294118	0.0260223	0.115242
12	120697259	+	protein_coding	ENSG00000110917(MLEC)	10111	32	280	0.102564	0.00378788	0.963068
12	120737464	+	protein_coding	ENSG00000122971(ACADS)	11691	31	220	0.123506	0	1
12	121002588	-	protein_coding	ENSG00000157895(C12orf43)	13915	8	13	0.380952	0	1
12	121033581	-	protein_coding	ENSG00000135114(OASL)	5666	75	1347	0.0527426	0.00316313	0.940027
12	121626930	+	protein_coding	ENSG00000276045(ORAI1)	422	23	502	0.0438095	0.00255754	0.941621
12	121779577	+	protein_coding	ENSG00000188735(TMEM120B)	66826	7	15	0.318182	0	1
12	122981426	+	protein_coding	ENSG00000182196(ARL6IP4)	1367	11	41	0.211538	0	1
12	122982656	+	protein_coding	ENSG00000182196(ARL6IP4)	2597	69	2432	0.027589	0.00222618	0.919309
12	122982709	+	protein_coding	ENSG00000182196(ARL6IP4)	2650	60	1972	0.0295276	0.00479042	0.837764
12	122984707	-	protein_coding	ENSG00000090975(PITPNM2)	166384	29	9	0.763158	0	1
12	123533716	-	protein_coding	ENSG00000188026(RILPL1)	4	15	69	0.178571	0.0138889	0.922222
12	124012688	+	protein_coding	ENSG00000179195(ZNF664)	40844	11	378	0.0282776	0	1
12	124947093	-	protein_coding	ENSG00000150990(DHX37)	42039	5	98	0.0485437	0	1
12	130801488	-	protein_coding	ENSG00000111450(STX2)	37767	19	188	0.0917874	0	1
12	132029853	+	protein_coding	ENSG00000183495(EP400)	79912	0	120	0	0.0940171
12	132490270	+	protein_coding	ENSG00000112787(FBRSL1)	720	83	210	0.283276	0.0134529	0.95251
12	132508341	+	protein_coding	ENSG00000112787(FBRSL1)	18791	18	139	0.11465	0.147826	-0.289372
12	132661559	-	protein_coding	ENSG00000177084(POLE)	25818	3	25	0.107143	0.147541	-0.377049
13	19863561	-	protein_coding	ENSG00000132950(ZMYM5)	89	8	28	0.222222	0.0769231	0.653846
13	27424747	+	protein_coding	ENSG00000122034(GTF3A)	129	84	1661	0.0481375	0.00311042	0.935385
13	27424848	+	protein_coding	ENSG00000122034(GTF3A)	230	51	1168	0.0418376	0.00306279	0.926793
13	30464272	-	protein_coding	ENSG00000189403(HMGB1)	153326	28	101	0.217054	0	1
13	47988641	-	protein_coding	ENSG00000136143(SUCLA2)	49328	23	841	0.0266204	0.0046225	0.826355
13	48081647	-	protein_coding	ENSG00000136146(MED4)	13485	58	434	0.117886	0.004329	0.963278
13	48976836	+	protein_coding	ENSG00000102531(FNDC3A)	925	13	217	0.0565217	0	1
13	51452638	-	protein_coding	ENSG00000102786(INTS6)	1627	59	78	0.430657	0	1
13	73059467	+	protein_coding	ENSG00000102554(KLF5)	4492	21	109	0.161538	0.00446429	0.972364
13	96090505	+	protein_coding	ENSG00000185352(HS6ST3)	399	18	148	0.108434	0	1
13	96090604	+	protein_coding	ENSG00000185352(HS6ST3)	498	9	38	0.191489	0	1
13	98395326	+	protein_coding	ENSG00000152767(FARP1)	252765	30	193	0.134529	0	1
13	98577046	-	protein_coding	ENSG00000102572(STK24)	895	79	420	0.158317	0.00291545	0.981585
13	110174661	-	protein_coding	ENSG00000187498(COL4A1)	132497	63	55	0.533898	0.00606061	0.988648
13	110183213	-	protein_coding	ENSG00000187498(COL4A1)	123945	17	158	0.0971429	0	1
13	110508153	+	protein_coding	ENSG00000134871(COL4A2)	202342	50	289	0.147493	0.00600601	0.959279
13	110721493	+	protein_coding	ENSG00000153487(ING1)	8758	5	17	0.227273	0	1
13	110879210	-	protein_coding	ENSG00000088448(ANKRD10)	35860	69	214	0.243816	0	1
13	110914890	-	protein_coding	ENSG00000088448(ANKRD10)	180	132	105	0.556962	0.0117647	0.978877
13	112878399	+	protein_coding	ENSG00000068650(ATP11A)	188362	1	15	0.0625	0	1
13	113209134	+	protein_coding	ENSG00000139842(CUL4A)	942	6	14	0.3	0	1
13	113323347	+	protein_coding	ENSG00000185896(LAMP1)	26109	46	1786	0.0251092	0.00115207	0.954117
14	21098517	-	protein_coding	ENSG00000165804(ZNF219)	6206	20	36	0.357143	0	1
14	22876167	+	protein_coding	ENSG00000197324(LRP10)	4428	100	793	0.111982	0.0021978	0.980374
14	22901331	-	protein_coding	ENSG00000100461(RBM23)	17852	36	199	0.153191	0.00609756	0.960196
14	22946574	-	protein_coding	ENSG00000092036(HAUS4)	10588	60	890	0.0631579	0.00294985	0.953294
14	22973490	-	protein_coding	ENSG00000129474(AJUBA)	9062	9	284	0.0307167	0.0277008	0.0981841
14	22981608	-	protein_coding	ENSG00000129474(AJUBA)	944	20	213	0.0858369	0	1
14	23033459	-	protein_coding	ENSG00000100804(PSMB5)	1772	19	898	0.0207197	0.029106	-0.404749
14	23301670	-	protein_coding	ENSG00000235194(PPP1R3E)	1190	15	15	0.5	0	1
14	23953853	+	protein_coding	ENSG00000157326(DHRS4)	120	75	153	0.328947	0.0313901	0.904574
14	24216984	-	protein_coding	ENSG00000129559(NEDD8)	15384	80	2002	0.0384246	0.00228013	0.94066
14	24216985	-	protein_coding	ENSG00000129559(NEDD8)	15383	316	1770	0.151486	0.00417872	0.972415
14	24311267	+	protein_coding	ENSG00000213906(LTB4R2)	5534	22	5	0.814815	0.0714286	0.912338
14	31207110	-	protein_coding	ENSG00000092148(HECTD1)	695	87	32	0.731092	0.0283019	0.961288
14	39432126	-	protein_coding	ENSG00000165355(FBXO33)	341	23	51	0.310811	0	1
14	55138061	+	protein_coding	ENSG00000131981(LGALS3)	13952	73	1158	0.0593014	0.00204918	0.965445
14	55616579	+	protein_coding	ENSG00000126777(KTN1)	57508	5	443	0.0111607	0.0115385	-0.0338462
14	60153976	-	protein_coding	ENSG00000100612(DHRS7)	15881	50	347	0.125945	0.135198	-0.0734732
14	67677393	-	protein_coding	ENSG00000072042(RDH11)	18401	8	234	0.0330579	0.0277778	0.159722
14	69209634	+	protein_coding	ENSG00000081177(EXD2)	18137	6	108	0.0526316	0.0709677	-0.348387
14	73950386	+	protein_coding	ENSG00000119723(COQ6)	461	123	165	0.427083	0.00732601	0.982846
14	73964584	-	protein_coding	ENSG00000187097(ENTPD5)	54816	4	25	0.137931	0	1
14	75437988	+	protein_coding	ENSG00000140044(JDP2)	10273	79	394	0.167019	0.00455581	0.972723
14	76787750	-	protein_coding	ENSG00000013523(ANGEL1)	38497	9	149	0.056962	0.111111	-0.950617
14	77320779	-	protein_coding	ENSG00000009830(POMT2)	105	63	2	0.969231	0.0672269	0.930639
14	77320780	-	protein_coding	ENSG00000009830(POMT2)	104	10	56	0.151515	0.00833333	0.945
14	92162992	+	protein_coding	ENSG00000165934(CPSF2)	41024	3	74	0.038961	0.111111	-1.85185
14	92704223	-	protein_coding	ENSG00000100600(LGMN)	44457	9	216	0.04	0	1
14	92748543	-	protein_coding	ENSG00000100600(LGMN)	137	41	292	0.123123	0.00980392	0.920373
14	100239339	+	protein_coding	ENSG00000100811(YY1)	1042	71	619	0.102899	0.00161551	0.9843
14	100279890	+	protein_coding	ENSG00000100811(YY1)	41593	142	408	0.258182	0.0115942	0.955093
14	100281408	+	protein_coding	ENSG00000100811(YY1)	43111	74	278	0.210227	0.00315457	0.984994
14	100333974	-	protein_coding	ENSG00000140105(WARS1)	42832	187	1341	0.122382	0.00513699	0.958025
14	102015990	+	protein_coding	ENSG00000197102(DYNC1H1)	51418	32	169	0.159204	0.163551	-0.0273072
14	102049560	+	protein_coding	ENSG00000197102(DYNC1H1)	84988	39	641	0.0573529	0.00273224	0.952361
14	102348513	-	protein_coding	ENSG00000100865(CINP)	14404	386	197	0.662093	0.0297297	0.955097
14	102507560	-	protein_coding	ENSG00000156381(ANKRD9)	2240	738	1108	0.399783	0.00543478	0.986406
14	103385551	+	protein_coding	ENSG00000075413(MARK3)	175	139	93	0.599138	0.00892857	0.985098
14	103520002	-	protein_coding	ENSG00000166165(CKB)	2832	122	3342	0.0352194	0.01343	0.618677
14	103521377	-	protein_coding	ENSG00000166165(CKB)	1457	482	7924	0.05734	0.00231201	0.959679
14	103571639	+	protein_coding	ENSG00000256500	8678	44	357	0.109726	0.0648649	0.408845
14	103697901	-	protein_coding	ENSG00000126215(XRCC3)	17604	46	105	0.304636	0.00985222	0.967659
14	103697968	-	protein_coding	ENSG00000126215(XRCC3)	17537	13	59	0.180556	0	1
14	104176428	+	protein_coding	ENSG00000066735(KIF26A)	39975	20	221	0.0829876	0.00389105	0.953113
14	104176786	+	protein_coding	ENSG00000066735(KIF26A)	40333	26	129	0.167742	0	1
14	104177822	+	protein_coding	ENSG00000066735(KIF26A)	41369	16	169	0.0864865	0.0662983	0.233425
14	104865335	+	protein_coding	ENSG00000099814(CEP170B)	68	17	34	0.333333	0.025	0.925
14	104889456	+	protein_coding	ENSG00000099814(CEP170B)	24189	10	16	0.384615	0	1
14	104894763	+	protein_coding	ENSG00000099814(CEP170B)	29496	76	84	0.475	0.0201342	0.957612
14	104978271	-	protein_coding	ENSG00000185567(AHNAK2)	104	2	84	0.0232558	0	1
14	105348578	+	protein_coding	ENSG00000179364(PACS2)	48016	46	164	0.219048	0.004329	0.980237
14	105479793	+	protein_coding	ENSG00000182809(CRIP2)	6832	61	464	0.11619	0.00353357	0.969588
15	22917800	-	protein_coding	ENSG00000273749(CYFIP1)	63264	4	541	0.00733945	0.00591716	0.193787
15	24977871	+	protein_coding	ENSG00000128739(SNRPN)	154235	14	902	0.0152838	0.00211864	0.86138
15	24978286	+	protein_coding	ENSG00000128739(SNRPN)	154650	48	626	0.0712166	0	1
15	40737150	-	protein_coding	ENSG00000137824(RMDN3)	18702	65	511	0.112847	0.00410678	0.963608
15	40737645	-	protein_coding	ENSG00000137824(RMDN3)	18207	3	267	0.0111111	0.012987	-0.168831
15	40767410	+	protein_coding	ENSG00000137880(GCHFR)	3343	24	398	0.056872	0.049505	0.129538
15	41900038	-	protein_coding	ENSG00000103966(EHD4)	72520	16	129	0.110345	0.121212	-0.0984848
15	43133880	+	protein_coding	ENSG00000137842(TMEM62)	10602	11	85	0.114583	0	1
15	43376598	+	protein_coding	ENSG00000137822(TUBGCP4)	7378	28	238	0.105263	0	1
15	45198607	-	protein_coding	ENSG00000138606(SHF)	2569	1	2	0.333333	0	1
15	45200414	-	protein_coding	ENSG00000138606(SHF)	762	7	19	0.269231	0.0701754	0.739348
15	45200437	-	protein_coding	ENSG00000138606(SHF)	739	3	21	0.125	0.0384615	0.692308
15	45403134	+	protein_coding	ENSG00000171763(SPATA5L1)	799	5	72	0.0649351	0	1
15	48331650	+	protein_coding	ENSG00000128951(DUT)	640	171	635	0.212159	0.00434311	0.979529
15	52046735	+	protein_coding	ENSG00000069956(MAPK6)	94630	27	406	0.0623557	0	1
15	52433280	-	protein_coding	ENSG00000197535(MYO5A)	95853	10	92	0.0980392	0.00943396	0.903774
15	55359405	-	protein_coding	ENSG00000260916(CCPG1)	49106	24	531	0.0432432	0	1
15	59117357	+	protein_coding	ENSG00000157456(CCNB2)	12232	30	1411	0.0208189	0	1
15	59136365	-	protein_coding	ENSG00000157483(MYO1E)	236507	0	6	0	0
15	59662484	-	protein_coding	ENSG00000140299(BNIP2)	26856	45	29	0.608108	0	1
15	63153856	-	protein_coding	ENSG00000185088(RPS27L)	4166	2	148	0.0133333	0.0222222	-0.666667
15	63157482	-	protein_coding	ENSG00000185088(RPS27L)	540	20	112	0.151515	0.0308642	0.796296
15	64963458	-	protein_coding	ENSG00000090487(SPG21)	26853	107	805	0.117325	0.115094	0.019009
15	66352177	-	protein_coding	ENSG00000075131(TIPIN)	34570	10	93	0.0970874	0.0701754	0.277193
15	66386951	+	protein_coding	ENSG00000169032(MAP2K1)	115	65	134	0.326633	0.0333333	0.897949
15	68209682	-	protein_coding	ENSG00000128973(CLN6)	47530	25	138	0.153374	0	1
15	72731402	+	protein_coding	ENSG00000140463(BBS4)	45224	12	22	0.352941	0.307692	0.128205
15	74449961	-	protein_coding	ENSG00000138629(UBL7)	11222	31	311	0.0906433	0.0632911	0.301756
15	74449972	-	protein_coding	ENSG00000138629(UBL7)	11211	34	253	0.118467	0.00362319	0.969416
15	74458714	-	protein_coding	ENSG00000138629(UBL7)	2469	149	483	0.235759	0.0083612	0.964535
15	74631046	-	protein_coding	ENSG00000179151(EDC3)	65247	99	55	0.642857	0.0338983	0.947269
15	74902718	-	protein_coding	ENSG00000178761(FAM219B)	4166	23	536	0.0411449	0	1
15	74937957	-	protein_coding	ENSG00000178741(COX5A)	127	1709	5254	0.24544	0.00294851	0.987987
15	74956500	-	protein_coding	ENSG00000178718(RPP25)	273	41	179	0.186364	0.0075188	0.959655
15	75843461	+	protein_coding	ENSG00000140367(UBE2Q2)	155	26	33	0.440678	0	1
15	76215624	-	protein_coding	ENSG00000140374(ETFA)	96107	7	17	0.291667	0	1
15	77046030	-	protein_coding	ENSG00000140391(TSPAN3)	37955	0	28	0	0
15	77052788	-	protein_coding	ENSG00000140391(TSPAN3)	31197	17	1272	0.0131885	0.01566	-0.187393
15	77071006	-	protein_coding	ENSG00000140391(TSPAN3)	12979	109	1622	0.0629694	0.00184077	0.970767
15	78292624	-	protein_coding	ENSG00000140395(WDR61)	7080	264	773	0.254581	0.00653595	0.974327
15	80695750	+	protein_coding	ENSG00000136379(ABHD17C)	16067	23	268	0.0790378	0	1
15	82536753	-	protein_coding	ENSG00000182774(RPS17)	3707	32	1653	0.0189911	0.0199336	-0.0496262
15	83207604	-	protein_coding	ENSG00000166503(HDGFL3)	220	21	159	0.116667	0	1
15	85138715	+	protein_coding	ENSG00000073417(PDE8A)	158276	112	71	0.612022	0.0246914	0.959656
15	85760934	-	protein_coding	ENSG00000183655(KLHL25)	33992	6	14	0.3	0.0588235	0.803922
15	89898816	-	protein_coding	ENSG00000242498(ARPIN)	14137	22	63	0.258824	0	1
15	89898836	-	protein_coding	ENSG00000242498(ARPIN)	14117	68	43	0.612613	0	1
15	90080066	+	protein_coding	ENSG00000140548(ZNF710)	78743	7	23	0.233333	0	1
15	90879900	+	protein_coding	ENSG00000140564(FURIN)	11313	28	539	0.0493827	0.00477327	0.903341
15	90882311	+	protein_coding	ENSG00000140564(FURIN)	13724	106	54	0.6625	0.607595	0.0828756
15	90903361	+	protein_coding	ENSG00000196547(MAN2A2)	1144	29	240	0.107807	0.00534759	0.950396
16	85534	+	protein_coding	ENSG00000103152(MPG)	8528	36	1454	0.0241611	0.031031	-0.28434
16	352508	-	protein_coding	ENSG00000103126(AXIN1)	216	47	272	0.147335	0.00729927	0.950458
16	492396	+	protein_coding	ENSG00000090565(RAB11FIP3)	66748	13	133	0.0890411	0	1
16	521112	+	protein_coding	ENSG00000090565(RAB11FIP3)	95464	51	115	0.307229	0.0125523	0.959143
16	521911	+	protein_coding	ENSG00000090565(RAB11FIP3)	96263	43	34	0.558442	0	1
16	547030	+	protein_coding	ENSG00000103326(CAPN15)	19319	2	137	0.0143885	0	1
16	547453	+	protein_coding	ENSG00000103326(CAPN15)	19742	4	62	0.0606061	0	1
16	548040	+	protein_coding	ENSG00000103326(CAPN15)	20329	12	198	0.0571429	0.00675676	0.881757
16	570038	+	protein_coding	ENSG00000007541(PIGQ)	3044	220	79	0.735786	0.025641	0.965152
16	634891	-	protein_coding	ENSG00000130731(METTL26)	1476	61	2422	0.0245671	0.00170068	0.930774
16	635719	-	protein_coding	ENSG00000130731(METTL26)	648	88	1266	0.0649926	0.00114025	0.982456
16	636195	-	protein_coding	ENSG00000130731(METTL26)	172	178	2825	0.0592741	0.0017234	0.970925
16	642483	+	protein_coding	ENSG00000172366(MCRIP2)	5667	20	30	0.4	0	1
16	650606	+	protein_coding	ENSG00000161996(WDR90)	1296	21	73	0.223404	0	1
16	656388	+	protein_coding	ENSG00000161996(WDR90)	7078	16	45	0.262295	0.0107527	0.959005
16	665799	+	protein_coding	ENSG00000161996(WDR90)	16489	9	132	0.0638298	0	1
16	667579	+	protein_coding	ENSG00000161996(WDR90)	18269	10	189	0.0502513	0.0052356	0.895812
16	681472	+	protein_coding	ENSG00000103266(STUB1)	1249	577	1972	0.226363	0.00416089	0.981619
16	694342	-	protein_coding	ENSG00000127585(FBXL16)	11467	72	167	0.301255	0.0319149	0.89406
16	715179	+	protein_coding	ENSG00000103260(METRN)	62	83	199	0.294326	0.0254777	0.913437
16	717188	+	protein_coding	ENSG00000103260(METRN)	2071	39	466	0.0772277	0.00619835	0.919739
16	764682	+	protein_coding	ENSG00000102854(MSLN)	3949	63	894	0.0658307	0.0025641	0.96105
16	787456	-	protein_coding	ENSG00000007376(RPUSD1)	942	24	292	0.0759494	0.0510563	0.327758
16	792746	+	protein_coding	ENSG00000127586(CHTF18)	4701	11	195	0.0533981	0	1
16	1362531	+	protein_coding	ENSG00000090581(GNPTG)	10601	47	381	0.109813	0	1
16	1364687	-	protein_coding	ENSG00000059145(UNKL)	50065	57	37	0.606383	0	1
16	1445764	-	protein_coding	ENSG00000103249(CLCN7)	29314	118	87	0.57561	0	1
16	1785423	+	protein_coding	ENSG00000095906(NUBP2)	2492	8	29	0.216216	0.105263	0.513158
16	1788739	+	protein_coding	ENSG00000095906(NUBP2)	5808	20	509	0.0378072	0	1
16	1977166	+	protein_coding	ENSG00000183751(TBL3)	5114	101	214	0.320635	0.00298507	0.99069
16	2175896	+	protein_coding	ENSG00000131653(TRAF7)	20199	223	373	0.374161	0.34589	0.0755575
16	2176359	+	protein_coding	ENSG00000131653(TRAF7)	20662	382	414	0.479899	0.0329041	0.931435
16	2176654	+	protein_coding	ENSG00000131653(TRAF7)	20957	62	279	0.181818	0.00483092	0.97343
16	2177935	+	protein_coding	ENSG00000131653(TRAF7)	22238	141	482	0.226324	0.00507614	0.977571
16	2208940	+	protein_coding	ENSG00000167965(MLST8)	4693	47	485	0.0883459	0	1
16	2264940	-	protein_coding	ENSG00000205937(RNPS1)	3458	4	20	0.166667	0	1
16	2456714	+	protein_coding	ENSG00000162063(CCNF)	27321	37	138	0.211429	0	1
16	2527948	+	protein_coding	ENSG00000162066(AMDHD2)	7592	22	265	0.0766551	0.00917431	0.880317
16	2527949	+	protein_coding	ENSG00000162066(AMDHD2)	7593	22	261	0.0777385	0.00310559	0.960051
16	2708081	+	protein_coding	ENSG00000167977(KCTD5)	25559	22	238	0.0846154	0.005	0.940909
16	2896566	+	protein_coding	ENSG00000162076(FLYWCH2)	13354	26	310	0.077381	0.070922	0.0834697
16	2949622	+	protein_coding	ENSG00000059122(FLYWCH1)	37692	42	258	0.14	0	1
16	2967119	+	protein_coding	ENSG00000131650(KREMEN2)	2904	274	23	0.922559	0.131868	0.857063
16	2976758	-	protein_coding	ENSG00000127564(PKMYT1)	3722	31	342	0.0831099	0.00179856	0.978359
16	3004275	+	protein_coding	ENSG00000289281	144	46	7	0.867925	0.05	0.942391
16	3022004	+	protein_coding	ENSG00000006327(TNFRSF12A)	3560	29	544	0.0506108	0	1
16	4456199	+	protein_coding	ENSG00000103423(DNAJA3)	30395	161	732	0.180291	0.00645161	0.964216
16	4474432	-	protein_coding	ENSG00000153406(NMRAL1)	21332	45	273	0.141509	0	1
16	4513002	-	protein_coding	ENSG00000089486(CDIP1)	25827	16	8	0.666667	0.0285714	0.957143
16	4847602	+	protein_coding	ENSG00000118900(UBN1)	938	36	35	0.507042	0.0181818	0.964141
16	8963360	-	protein_coding	ENSG00000187555(USP7)	11969	27	313	0.0794118	0	1
16	16141676	+	protein_coding	ENSG00000103222(ABCC1)	192539	23	272	0.0779661	0.0874317	-0.121407
16	18809409	-	protein_coding	ENSG00000157106(SMG1)	117000	26	185	0.123223	0.0102041	0.91719
16	19704807	-	protein_coding	ENSG00000103550(KNOP1)	13429	2	8	0.2	0	1
16	21599710	+	protein_coding	ENSG00000197006(METTL9)	2493	269	678	0.284055	0.00789474	0.972207
16	23523236	-	protein_coding	ENSG00000103356(EARS2)	34496	38	68	0.358491	0.016129	0.955008
16	23596195	-	protein_coding	ENSG00000004779(NDUFAB1)	122	75	2609	0.0279434	0.00201694	0.92782
16	27461530	-	protein_coding	ENSG00000077235(GTF3C1)	88384	58	280	0.171598	0.00833333	0.951437
16	28211785	-	protein_coding	ENSG00000169180(XPO6)	181	72	103	0.411429	0.00882353	0.978554
16	28842788	-	protein_coding	ENSG00000178952(TUFM)	3561	7	563	0.0122807	0.0157233	-0.280323
16	28846065	-	protein_coding	ENSG00000178952(TUFM)	284	252	4594	0.0520017	0.00178094	0.965752
16	29694761	+	protein_coding	ENSG00000103485(QPRT)	31483	288	880	0.246575	0.00375657	0.984765
16	29694802	+	protein_coding	ENSG00000103485(QPRT)	31524	49	1084	0.043248	0.00268577	0.937899
16	29806489	+	protein_coding	ENSG00000103495(MAZ)	384	34	376	0.0829268	0.00443459	0.946524
16	29806635	+	protein_coding	ENSG00000103495(MAZ)	530	184	1290	0.12483	0.00124301	0.990042
16	29807125	+	protein_coding	ENSG00000103495(MAZ)	1020	347	1650	0.173761	0.00815376	0.953075
16	29807401	+	protein_coding	ENSG00000103495(MAZ)	1296	90	770	0.104651	0	1
16	29809707	+	protein_coding	ENSG00000103495(MAZ)	3602	50	978	0.0486381	0.00411946	0.915304
16	29810937	+	protein_coding	ENSG00000103495(MAZ)	4832	186	423	0.305419	0.0128913	0.957791
16	29876871	-	protein_coding	ENSG00000174938(SEZ6L2)	22680	31	163	0.159794	0.00851064	0.94674
16	29885649	-	protein_coding	ENSG00000174938(SEZ6L2)	13902	63	187	0.252	0.331034	-0.313629
16	29901666	+	protein_coding	ENSG00000174939(ASPHD1)	1292	43	81	0.346774	0.0178571	0.948505
16	29968112	+	protein_coding	ENSG00000149932(TMEM219)	27228	363	220	0.622642	0.0360825	0.942049
16	30065795	+	protein_coding	ENSG00000149925(ALDOA)	1632	365	4792	0.0707776	0.00271634	0.961622
16	30117206	-	protein_coding	ENSG00000102882(MAPK3)	6301	76	102	0.426966	0.461538	-0.0809717
16	30370367	-	protein_coding	ENSG00000169221(TBC1D10B)	128	10	74	0.119048	0	1
16	30782731	-	protein_coding	ENSG00000102870(ZNF629)	4475	10	66	0.131579	0.0361446	0.725301
16	30893993	-	protein_coding	ENSG00000099385(BCL7C)	310	69	238	0.224756	0.00714286	0.968219
16	31092787	-	protein_coding	ENSG00000167397(VKORC1)	3194	33	106	0.23741	0.0363636	0.846832
16	31508360	-	protein_coding	ENSG00000140688(RUSF1)	950	20	281	0.0664452	0	1
16	47143619	-	protein_coding	ENSG00000171208(NETO2)	327	100	223	0.309598	0.00986193	0.968146
16	56748306	+	protein_coding	ENSG00000102900(NUP93)	18189	63	720	0.0804598	0	1
16	57529236	-	protein_coding	ENSG00000135736(CCDC102A)	7336	36	125	0.223602	0	1
16	57664058	+	protein_coding	ENSG00000205336(ADGRG1)	53407	66	190	0.257812	0.00735294	0.97148
16	57664087	+	protein_coding	ENSG00000205336(ADGRG1)	53436	375	102	0.786164	0.0289855	0.96313
16	57756913	+	protein_coding	ENSG00000140854(KATNB1)	21175	75	279	0.211864	0	1
16	57798160	-	protein_coding	ENSG00000140859(KIFC3)	64894	36	563	0.0601002	0.00266667	0.95563
16	58025947	+	protein_coding	ENSG00000102996(MMP15)	194	20	174	0.103093	0	1
16	58026090	+	protein_coding	ENSG00000102996(MMP15)	337	54	88	0.380282	0.0142857	0.962434
16	58026201	+	protein_coding	ENSG00000102996(MMP15)	448	170	135	0.557377	0.045977	0.917512
16	58580638	-	protein_coding	ENSG00000125107(CNOT1)	49248	4	429	0.00923788	0.00952381	-0.0309524
16	58707671	-	protein_coding	ENSG00000125166(GOT2)	26672	86	1377	0.0587833	0.0434333	0.261129
16	66696464	-	protein_coding	ENSG00000183723(CMTM4)	280	18	170	0.0957447	0	1
16	66817474	-	protein_coding	ENSG00000159593(NAE1)	55783	41	349	0.105128	0.0517241	0.50799
16	67142755	+	protein_coding	ENSG00000125149(PHAF1)	32815	4	2	0.666667	0	1
16	67280446	+	protein_coding	ENSG00000196155(PLEKHG4)	2937	29	35	0.453125	0.0178571	0.960591
16	67284886	+	protein_coding	ENSG00000196155(PLEKHG4)	7377	18	85	0.174757	0	1
16	67481026	-	protein_coding	ENSG00000159720(ATP6V0D1)	156	78	198	0.282609	0.00253807	0.991019
16	67847027	+	protein_coding	ENSG00000102898(NUTF2)	146	15	9	0.625	0	1
16	67934585	-	protein_coding	ENSG00000205220(PSMB10)	2280	19	477	0.0383065	0.00372439	0.902774
16	70316052	+	protein_coding	ENSG00000157349(DDX19B)	26390	30	75	0.285714	0.0108696	0.961957
16	70356195	+	protein_coding	ENSG00000260537	57002	56	64	0.466667	0.0175439	0.962406
16	70473214	+	protein_coding	ENSG00000157353(FCSK)	18620	15	146	0.0931677	0.00555556	0.94037
16	70481109	-	protein_coding	ENSG00000103051(COG4)	42452	33	296	0.100304	0	1
16	70530872	+	protein_coding	ENSG00000189091(SF3B3)	7082	53	437	0.108163	0.00108225	0.989994
16	70663963	-	protein_coding	ENSG00000132613(MTSS2)	22091	106	231	0.31454	0	1
16	72111069	+	protein_coding	ENSG00000140829(DHX38)	17457	18	271	0.0622837	0.00413223	0.933655
16	74874419	-	protein_coding	ENSG00000103091(WDR59)	125755	32	198	0.13913	0.00251256	0.981941
16	74999134	+	protein_coding	ENSG00000186187(ZNRF1)	111	25	319	0.0726744	0	1
16	74999144	+	protein_coding	ENSG00000186187(ZNRF1)	121	81	313	0.205584	0	1
16	75235553	-	protein_coding	ENSG00000050820(BCAR1)	32501	10	173	0.0546448	0.0108696	0.801087
16	81670178	+	protein_coding	ENSG00000153815(CMIP)	225371	20	153	0.115607	0.00609756	0.947256
16	84061403	-	protein_coding	ENSG00000140943(MBTPS1)	55540	17	8	0.68	0	1
16	84617944	-	protein_coding	ENSG00000103187(COTL1)	135	37	1467	0.0246011	0.000925926	0.962362
16	84908641	+	protein_coding	ENSG00000103196(CRISPLD2)	88657	1	6	0.142857	0	1
16	87644422	+	protein_coding	ENSG00000154118(JPH3)	42588	20	144	0.121951	0	1
16	87831010	-	protein_coding	ENSG00000103257(SLC7A5)	38498	172	6180	0.0270781	0.00203515	0.924841
16	87869051	-	protein_coding	ENSG00000103257(SLC7A5)	457	51	4693	0.0107504	0.00317797	0.704387
16	88630552	+	protein_coding	ENSG00000158545(ZC3H18)	60150	51	201	0.202381	0.178723	0.116896
16	88643365	-	protein_coding	ENSG00000051523(CYBA)	7719	168	3049	0.0522226	0.00315764	0.939535
16	88643376	-	protein_coding	ENSG00000051523(CYBA)	7708	65	2945	0.0215947	0.00219539	0.898337
16	88655363	-	protein_coding	ENSG00000167508(MVD)	7799	187	129	0.591772	0.0230769	0.961004
16	88714869	+	protein_coding	ENSG00000174177(CTU2)	8387	28	162	0.147368	0	1
16	88725455	-	protein_coding	ENSG00000103335(PIEZO1)	59766	52	623	0.077037	0.00382166	0.950392
16	88736728	-	protein_coding	ENSG00000103335(PIEZO1)	48493	46	568	0.0749186	0.00280112	0.962611
16	88784947	-	protein_coding	ENSG00000103335(PIEZO1)	274	68	983	0.0647003	0.0022805	0.964753
16	88809172	+	protein_coding	ENSG00000167513(CDT1)	5384	91	269	0.252778	0.0825083	0.673594
16	88809625	-	protein_coding	ENSG00000198931(APRT)	2313	15	516	0.0282486	0.00234742	0.916901
16	88810466	-	protein_coding	ENSG00000198931(APRT)	1472	15	920	0.0160428	0.00238892	0.851091
16	88810479	-	protein_coding	ENSG00000198931(APRT)	1459	225	744	0.232198	0.00665623	0.971334
16	88813883	-	protein_coding	ENSG00000141012(GALNS)	43088	6	122	0.046875	0	1
16	88824769	-	protein_coding	ENSG00000141012(GALNS)	32202	31	87	0.262712	0	1
16	89146399	+	protein_coding	ENSG00000176715(ACSF3)	58025	8	2	0.8	0.125	0.84375
16	89300488	-	protein_coding	ENSG00000167522(ANKRD11)	190074	37	118	0.23871	0.00719424	0.969862
16	89490335	-	protein_coding	ENSG00000167522(ANKRD11)	227	101	490	0.170897	0.00558659	0.96731
16	89490454	-	protein_coding	ENSG00000167522(ANKRD11)	108	30	601	0.0475436	0.00138504	0.970868
16	89490461	-	protein_coding	ENSG00000167522(ANKRD11)	101	166	502	0.248503	0	1
16	89490462	-	protein_coding	ENSG00000167522(ANKRD11)	100	308	373	0.452276	0.00819672	0.981877
16	89521276	+	protein_coding	ENSG00000197912(SPG7)	30558	9	15	0.375	0	1
16	89553804	+	protein_coding	ENSG00000197912(SPG7)	63086	198	107	0.64918	0.0465632	0.928274
16	89575890	+	protein_coding	ENSG00000178773(CPNE7)	133	106	278	0.276042	0.0046729	0.983072
16	89582490	+	protein_coding	ENSG00000178773(CPNE7)	6733	21	14	0.6	0	1
16	89644746	-	protein_coding	ENSG00000131165(CHMP1A)	12993	67	343	0.163415	0.00243605	0.985093
16	89765038	-	protein_coding	ENSG00000187741(FANCA)	51940	99	56	0.63871	0.0311111	0.951291
16	89773299	-	protein_coding	ENSG00000187741(FANCA)	43679	3	219	0.0135135	0.0393939	-1.91515
16	89859292	+	protein_coding	ENSG00000204991(SPIRE2)	41114	94	120	0.439252	0.00423729	0.990353
16	89904916	+	protein_coding	ENSG00000141002(TCF25)	31347	48	3	0.941176	0.133333	0.858333
17	1422664	-	protein_coding	ENSG00000167193(CRK)	40499	5	227	0.0215517	0.0234899	-0.0899329
17	1482523	-	protein_coding	ENSG00000197879(MYO1C)	10164	7	891	0.0077951	0.00893997	-0.146871
17	1646371	-	protein_coding	ENSG00000167705(RILP)	3496	27	96	0.219512	0.00943396	0.957023
17	2322677	-	protein_coding	ENSG00000167721(TSR1)	13981	1	68	0.0144928	0.0434783	-2
17	2689783	-	protein_coding	ENSG00000132361(CLUH)	22881	50	107	0.318471	0	1
17	2694490	-	protein_coding	ENSG00000132361(CLUH)	18174	13	560	0.0226876	0.00366972	0.83825
17	3036981	+	protein_coding	ENSG00000132359(RAP1GAP2)	281277	17	154	0.0994152	0	1
17	3624202	-	protein_coding	ENSG00000197417(SHPK)	12049	43	49	0.467391	0.0394737	0.915545
17	3662896	-	protein_coding	ENSG00000213977(TAX1BP3)	5784	0	35	0	0
17	4822688	+	protein_coding	ENSG00000129219(PLD2)	15537	48	189	0.202532	0.015625	0.922852
17	4974395	-	protein_coding	ENSG00000108509(CAMTA2)	13281	5	70	0.0666667	0.115942	-0.73913
17	5004622	+	protein_coding	ENSG00000129250(KIF1C)	6673	31	776	0.0384139	0	1
17	5022109	+	protein_coding	ENSG00000129250(KIF1C)	24160	64	1338	0.0456491	0.00254237	0.944306
17	5468855	-	protein_coding	ENSG00000005100(DHX33)	128	94	26	0.783333	0.0263158	0.966405
17	7234459	-	protein_coding	ENSG00000004975(DVL2)	59	201	24	0.893333	0.0740741	0.917081
17	7243942	-	protein_coding	ENSG00000175826(CTDNEP1)	8550	42	1825	0.022496	0.000673401	0.970066
17	7251398	-	protein_coding	ENSG00000175826(CTDNEP1)	1094	9	93	0.0882353	0	1
17	7351381	+	protein_coding	ENSG00000072818(ACAP1)	14853	41	186	0.180617	0.117647	0.348637
17	7405418	+	protein_coding	ENSG00000169992(NLGN2)	545	31	7	0.815789	0.08	0.901935
17	7497814	+	protein_coding	ENSG00000181222(POLR2A)	13449	4	64	0.0588235	0.141176	-1.4
17	7581478	+	protein_coding	ENSG00000129226(CD68)	1988	1	4	0.2	0	1
17	7591486	-	protein_coding	ENSG00000129245(FXR2)	23412	45	76	0.371901	0.00925926	0.975103
17	7614817	-	protein_coding	ENSG00000129245(FXR2)	81	52	83	0.385185	0.0153846	0.960059
17	7884950	+	protein_coding	ENSG00000170004(CHD3)	155	15	77	0.163043	0.0138889	0.914815
17	7884984	+	protein_coding	ENSG00000170004(CHD3)	189	35	110	0.241379	0.0150376	0.937701
17	7910885	+	protein_coding	ENSG00000170004(CHD3)	26090	142	61	0.699507	0.0206897	0.970423
17	7911696	+	protein_coding	ENSG00000170004(CHD3)	26901	16	95	0.144144	0	1
17	7939621	+	protein_coding	ENSG00000170037(CNTROB)	7521	47	106	0.30719	0.0182927	0.940451
17	8467171	+	protein_coding	ENSG00000166579(NDEL1)	54041	43	305	0.123563	0	1
17	8476964	-	protein_coding	ENSG00000133026(MYH10)	154413	36	401	0.0823799	0	1
17	9241837	+	protein_coding	ENSG00000065320(NTN1)	220328	4	56	0.0666667	0.0449438	0.325843
17	9491919	-	protein_coding	ENSG00000170310(STX8)	84673	14	715	0.0192044	0	1
17	9889422	+	protein_coding	ENSG00000065325(GLP2R)	67217	1	97	0.0102041	0	1
17	9890796	+	protein_coding	ENSG00000065325(GLP2R)	68591	17	106	0.138211	0.00278164	0.979874
17	10697299	-	protein_coding	ENSG00000133028(SCO1)	1077	397	113	0.778431	0.00761905	0.990212
17	12992796	-	protein_coding	ENSG00000006744(ELAC2)	25270	76	996	0.0708955	0.00353774	0.950099
17	12994801	-	protein_coding	ENSG00000006744(ELAC2)	23265	138	544	0.202346	0.00270636	0.986625
17	12996607	-	protein_coding	ENSG00000006744(ELAC2)	21459	276	226	0.549801	0.0176125	0.967966
17	16068037	-	protein_coding	ENSG00000141027(NCOR1)	150149	36	271	0.117264	0.161702	-0.37896
17	17042794	+	protein_coding	ENSG00000133030(MPRIP)	338	49	370	0.116945	0.00188324	0.983896
17	17187365	+	protein_coding	ENSG00000133030(MPRIP)	144909	65	108	0.375723	0.00625	0.983365
17	17681466	+	protein_coding	ENSG00000108557(RAI1)	9	13	20	0.393939	0	1
17	18264639	+	protein_coding	ENSG00000177427(MIEF2)	4043	21	153	0.12069	0	1
17	18930771	+	protein_coding	ENSG00000141127(PRPSAP2)	90687	44	234	0.158273	0.00549451	0.965285
17	19343444	-	protein_coding	ENSG00000108641(B9D1)	34750	72	11	0.86747	0.0306122	0.964711
17	19677099	+	protein_coding	ENSG00000072210(ALDH3A2)	28964	116	1033	0.100957	0	1
17	19677107	+	protein_coding	ENSG00000072210(ALDH3A2)	28972	53	1174	0.0431948	0.0124224	0.712411
17	21002702	-	protein_coding	ENSG00000124422(USP22)	41059	292	463	0.386755	0.00911458	0.976433
17	28345156	+	protein_coding	ENSG00000109079(TNFAIP1)	9555	21	78	0.212121	0.235294	-0.109244
17	28368575	-	protein_coding	ENSG00000109072(VTN)	4517	4	10	0.285714	0	1
17	28372004	+	protein_coding	ENSG00000004139(SARM1)	7649	1	0	1	0.0666667	0.933333
17	28547192	-	protein_coding	ENSG00000109103(UNC119)	5440	115	261	0.305851	0.00630915	0.979372
17	28634069	-	protein_coding	ENSG00000007202(KIAA0100)	11386	6	436	0.0135747	0.00509338	0.624788
17	28644137	-	protein_coding	ENSG00000007202(KIAA0100)	1318	31	301	0.0933735	0.00321543	0.965564
17	28717363	-	protein_coding	ENSG00000109113(RAB34)	1067	59	455	0.114786	0.0042735	0.96277
17	28747665	+	protein_coding	ENSG00000076604(TRAF4)	3655	4	94	0.0408163	0	1
17	28898880	-	protein_coding	ENSG00000167536(DHRS13)	4200	16	378	0.0406091	0	1
17	29109949	-	protein_coding	ENSG00000196535(MYO18A)	70450	63	40	0.61165	0.0204082	0.966634
17	30379532	+	protein_coding	ENSG00000108582(CPD)	606	3	165	0.0178571	0	1
17	35626631	+	protein_coding	ENSG00000006125(AP2B1)	48586	66	547	0.107667	0.0019685	0.981717
17	36989364	+	protein_coding	ENSG00000275700(AATF)	40440	51	58	0.46789	0.011236	0.975986
17	38322853	+	protein_coding	ENSG00000278845(MRPL45)	25831	69	273	0.201754	0	1
17	38715657	+	protein_coding	ENSG00000275023(MLLT6)	10385	37	172	0.177033	0.00512821	0.971033
17	38720743	+	protein_coding	ENSG00000275023(MLLT6)	15471	26	318	0.0755814	0	1
17	39980912	+	protein_coding	ENSG00000108344(PSMD3)	106	416	395	0.512947	0.00833333	0.983754
17	39995005	+	protein_coding	ENSG00000108344(PSMD3)	14199	33	1111	0.0288462	0.00262697	0.908932
17	40035780	-	protein_coding	ENSG00000008838(MED24)	25436	13	284	0.043771	0.00655738	0.850189
17	40443828	+	protein_coding	ENSG00000141753(IGFBP4)	379	16	591	0.0263591	0.00374532	0.857912
17	40443867	+	protein_coding	ENSG00000141753(IGFBP4)	418	37	400	0.0846682	0	1
17	41620747	-	protein_coding	ENSG00000128422(KRT17)	4096	125	832	0.130617	0.00542215	0.958488
17	41757771	-	protein_coding	ENSG00000173801(JUP)	29161	34	679	0.0476858	0.00247525	0.948093
17	41818123	+	protein_coding	ENSG00000141756(FKBP10)	5444	19	1465	0.0128032	0.0224189	-0.751032
17	41821766	+	protein_coding	ENSG00000141756(FKBP10)	9087	125	1407	0.0815927	0.00322997	0.960413
17	41821810	+	protein_coding	ENSG00000141756(FKBP10)	9131	297	657	0.311321	0.0107317	0.965528
17	41822452	+	protein_coding	ENSG00000141756(FKBP10)	9773	278	421	0.397711	0.0111888	0.971867
17	41973629	+	protein_coding	ENSG00000173786(CNP)	6867	83	399	0.172199	0.00666667	0.961285
17	41974907	+	protein_coding	ENSG00000173786(CNP)	8145	12	114	0.0952381	0	1
17	41989446	-	protein_coding	ENSG00000168259(DNAJC7)	31931	91	878	0.0939112	0.00369344	0.960671
17	42388396	-	protein_coding	ENSG00000168610(STAT3)	145	8	279	0.0278746	0	1
17	42833546	+	protein_coding	ENSG00000131467(PSME3)	9162	122	152	0.445255	0.0151899	0.965885
17	43016478	-	protein_coding	ENSG00000108828(VAT1)	8646	167	2212	0.0701976	0.00270453	0.961473
17	43022227	-	protein_coding	ENSG00000108828(VAT1)	2897	81	1698	0.0455312	0	1
17	43769743	-	protein_coding	ENSG00000108861(DUSP3)	9235	35	463	0.0702811	0.00775194	0.889701
17	44321076	-	protein_coding	ENSG00000013306(SLC25A39)	3795	27	1142	0.0230967	0.00471254	0.795965
17	44323529	-	protein_coding	ENSG00000013306(SLC25A39)	1342	143	1336	0.096687	0.116642	-0.206387
17	44323543	-	protein_coding	ENSG00000013306(SLC25A39)	1328	115	2061	0.0528493	0.00312361	0.940896
17	44324476	-	protein_coding	ENSG00000013306(SLC25A39)	395	11	15	0.423077	0.0163934	0.961252
17	44351399	+	protein_coding	ENSG00000030582(GRN)	6154	82	1890	0.0415822	0.00241158	0.942005
17	44352244	+	protein_coding	ENSG00000030582(GRN)	6999	41	1596	0.0250458	0.0234375	0.0642149
17	44876061	-	protein_coding	ENSG00000108883(EFTUD2)	23385	113	625	0.153117	0.00135318	0.991162
17	44959969	-	protein_coding	ENSG00000131094(C1QL1)	8335	106	244	0.302857	0.00438596	0.985518
17	45112391	-	protein_coding	ENSG00000161714(PLCD3)	20964	127	326	0.280353	0.0143885	0.948677
17	45121114	-	protein_coding	ENSG00000161714(PLCD3)	12241	70	445	0.135922	0.00716846	0.947261
17	46770969	-	protein_coding	ENSG00000108379(WNT3)	62186	3	8	0.272727	0	1
17	47649978	+	protein_coding	ENSG00000108424(KPNB1)	503	21	18	0.538462	0	1
17	47649979	+	protein_coding	ENSG00000108424(KPNB1)	504	12	27	0.307692	0	1
17	47709146	+	protein_coding	ENSG00000198933(TBKBP1)	14986	36	56	0.391304	0.0263158	0.932749
17	47974726	+	protein_coding	ENSG00000108465(CDK5RAP3)	6917	82	17	0.828283	0.0512821	0.938086
17	48607714	-	protein_coding	ENSG00000260027(HOXB7)	25859	0	39	0	0.105263
17	49049493	+	protein_coding	ENSG00000159217(IGF2BP1)	52109	21	91	0.1875	0	1
17	49601952	-	protein_coding	ENSG00000121067(SPOP)	76212	5	236	0.0207469	0.00245098	0.881863
17	50056412	+	protein_coding	ENSG00000005884(ITGA3)	445	67	400	0.143469	0	1
17	50357115	+	protein_coding	ENSG00000015532(XYLT2)	10990	93	125	0.426606	0	1
17	50381888	-	protein_coding	ENSG00000108829(LRRC59)	15636	26	1182	0.0215232	0.00176263	0.918105
17	50382204	-	protein_coding	ENSG00000108829(LRRC59)	15320	44	260	0.144737	0.00411523	0.971568
17	50551110	+	protein_coding	ENSG00000006282(SPATA20)	8053	249	102	0.709402	0.0214067	0.969824
17	50699733	-	protein_coding	ENSG00000154945(ANKRD40)	8182	8	174	0.043956	0.0764706	-0.739706
17	51166485	+	protein_coding	ENSG00000243678(NME2)	1051	651	9447	0.0644682	0.116704	-0.810252
17	51260004	-	protein_coding	ENSG00000011258(MBTD1)	160	15	2	0.882353	0	1
17	56889978	-	protein_coding	ENSG00000121060(TRIM25)	24103	34	87	0.280992	0.0266667	0.905098
17	57006347	+	protein_coding	ENSG00000121064(SCPEP1)	28219	25	361	0.0647668	0.0071599	0.889451
17	57885861	-	protein_coding	ENSG00000180891(CUEDC1)	69552	80	110	0.421053	0.00555556	0.986806
17	58003879	-	protein_coding	ENSG00000136450(SRSF1)	3468	55	1204	0.0436855	0.00411523	0.905799
17	58004916	-	protein_coding	ENSG00000136450(SRSF1)	2431	4	211	0.0186047	0.0301109	-0.618463
17	59028434	-	protein_coding	ENSG00000108395(TRIM37)	78488	14	121	0.103704	0.0337079	0.67496
17	62664889	+	protein_coding	ENSG00000011028(MRC2)	37220	25	498	0.0478011	0	1
17	62680895	+	protein_coding	ENSG00000011028(MRC2)	53226	22	1080	0.0199637	0.00225989	0.8868
17	62689598	+	protein_coding	ENSG00000011028(MRC2)	61929	26	606	0.0411392	0	1
17	62689599	+	protein_coding	ENSG00000011028(MRC2)	61930	477	149	0.761981	0.0584795	0.923253
17	62692371	+	protein_coding	ENSG00000011028(MRC2)	64702	419	282	0.597718	0.0144695	0.975792
17	64662003	-	protein_coding	ENSG00000108854(SMURF2)	305	27	87	0.236842	0	1
17	66302749	+	protein_coding	ENSG00000154229(PRKCA)	137	153	120	0.56044	0.0522388	0.90679
17	66302867	+	protein_coding	ENSG00000154229(PRKCA)	255	79	98	0.446328	0	1
17	66809813	+	protein_coding	ENSG00000154229(PRKCA)	507201	20	194	0.0934579	0.00735294	0.921324
17	74203926	+	protein_coding	ENSG00000172809(RPL38)	345	4267	17206	0.198715	0.00626036	0.968496
17	75063967	+	protein_coding	ENSG00000180901(KCTD2)	31393	8	145	0.0522876	0.0366972	0.298165
17	75318971	-	protein_coding	ENSG00000177885(GRB2)	86739	225	71	0.760135	0.037037	0.951276
17	75568364	+	protein_coding	ENSG00000073350(LLGL2)	43285	50	15	0.769231	0.0222222	0.971111
17	75570985	+	protein_coding	ENSG00000073350(LLGL2)	45906	42	119	0.26087	0	1
17	75835513	-	protein_coding	ENSG00000092929(UNC13D)	9273	21	145	0.126506	0	1
17	75896788	-	protein_coding	ENSG00000141569(TRIM65)	164	14	173	0.0748663	0.00719424	0.903905
17	76082266	-	protein_coding	ENSG00000182473(EXOC7)	39311	24	54	0.307692	0.0428571	0.860714
17	76386505	+	protein_coding	ENSG00000176170(SPHK1)	9922	10	115	0.08	0	1
17	76737187	-	protein_coding	ENSG00000161547(SRSF2)	147	54	1704	0.0307167	0.00174482	0.943196
17	76949129	+	protein_coding	ENSG00000167889(MGAT5B)	80726	11	9	0.55	0.0416667	0.924242
17	78174187	-	protein_coding	ENSG00000167900(TK1)	13047	51	207	0.197674	0.00166389	0.991583
17	78174393	-	protein_coding	ENSG00000167900(TK1)	12841	41	247	0.142361	0.00665188	0.953275
17	78223601	+	protein_coding	ENSG00000089685(BIRC5)	9416	18	672	0.026087	0	1
17	78224554	+	protein_coding	ENSG00000089685(BIRC5)	10369	131	2275	0.0544472	0.00198216	0.963595
17	78674804	-	protein_coding	ENSG00000108669(CYTH1)	107494	89	299	0.229381	0.00554017	0.975847
17	78676999	-	protein_coding	ENSG00000108669(CYTH1)	105299	7	137	0.0486111	0	1
17	78855679	-	protein_coding	ENSG00000035862(TIMP2)	69709	5	548	0.00904159	0.00550964	0.390634
17	78925290	-	protein_coding	ENSG00000035862(TIMP2)	98	20	235	0.0784314	0.0192308	0.754808
17	78925304	-	protein_coding	ENSG00000035862(TIMP2)	84	25	335	0.0694444	0	1
17	78973115	-	protein_coding	ENSG00000108679(LGALS3BP)	6833	114	1640	0.0649943	0.00326087	0.949828
17	79086571	+	protein_coding	ENSG00000167280(ENGASE)	11748	32	17	0.653061	0	1
17	80010590	-	protein_coding	ENSG00000167291(TBC1D16)	25283	30	152	0.164835	0.027972	0.830303
17	80105843	+	protein_coding	ENSG00000171298(GAA)	4288	18	455	0.038055	0	1
17	81249929	-	protein_coding	ENSG00000157637(SLC38A10)	45619	7	9	0.4375	0	1
17	81251456	-	protein_coding	ENSG00000157637(SLC38A10)	44092	7	21	0.25	0	1
17	81251514	-	protein_coding	ENSG00000157637(SLC38A10)	44034	7	103	0.0636364	0	1
17	81511492	-	protein_coding	ENSG00000184009(ACTG1)	12356	1592	4298	0.270289	0.00367709	0.986396
17	81550479	-	protein_coding	ENSG00000185504(FAAP100)	3483	16	72	0.181818	0	1
17	81596163	-	protein_coding	ENSG00000182446(NPLOC4)	52303	33	395	0.0771028	0.0762195	0.011456
17	81666896	+	protein_coding	ENSG00000185298(CCDC137)	160	9	320	0.0273556	0.00242718	0.911273
17	81707327	+	protein_coding	ENSG00000262814(MRPL12)	3961	52	1351	0.0370634	0.00247985	0.933092
17	81843472	-	protein_coding	ENSG00000185624(P4HB)	17385	63	3209	0.0192543	0.000969227	0.949662
17	81868432	-	protein_coding	ENSG00000141522(ARHGDIA)	2947	26	400	0.0610329	0.0737135	-0.207767
17	81868527	-	protein_coding	ENSG00000141522(ARHGDIA)	2852	10	1086	0.00912409	0.0143388	-0.571535
17	81888299	-	protein_coding	ENSG00000183684(ALYREF)	3288	14	783	0.0175659	0.00084246	0.95204
17	81934954	-	protein_coding	ENSG00000183010(PYCR1)	7459	177	1416	0.111111	0.00188679	0.983019
17	81935095	-	protein_coding	ENSG00000183010(PYCR1)	7318	34	446	0.0708333	0.0434783	0.386189
17	82019194	-	protein_coding	ENSG00000169689(CENPX)	4914	54	1299	0.0399113	0.00328407	0.917716
17	82036053	-	protein_coding	ENSG00000169738(DCXR)	1657	29	1478	0.0192435	0.00114286	0.940611
17	82237888	+	protein_coding	ENSG00000141526(SLC16A3)	19955	293	1516	0.161968	0.00188324	0.988373
17	82418506	+	protein_coding	ENSG00000169660(HEXD)	189	27	53	0.3375	0	1
17	82418518	+	protein_coding	ENSG00000169660(HEXD)	201	17	51	0.25	0	1
17	82418533	-	protein_coding	ENSG00000181396(OGFOD3)	105	14	72	0.162791	0	1
17	82418549	+	protein_coding	ENSG00000169660(HEXD)	232	57	24	0.703704	0	1
17	82726912	+	protein_coding	ENSG00000141560(FN3KRP)	10207	34	221	0.133333	0	1
18	670713	+	protein_coding	ENSG00000176890(TYMS)	13061	12	189	0.0597015	0.0319149	0.465426
18	21704597	-	protein_coding	ENSG00000158201(ABHD3)	184	2	19	0.0952381	0	1
18	21704630	-	protein_coding	ENSG00000158201(ABHD3)	151	12	64	0.157895	0	1
18	21741439	+	protein_coding	ENSG00000101752(MIB1)	36483	42	42	0.5	0.032967	0.934066
18	21741461	+	protein_coding	ENSG00000101752(MIB1)	36505	32	95	0.251969	0.00689655	0.972629
18	24118132	+	protein_coding	ENSG00000168234(TTC39C)	125360	15	178	0.0777202	0.00714286	0.908095
18	48859708	+	protein_coding	ENSG00000134030(CTIF)	320678	24	105	0.186047	0.00813008	0.956301
18	48862476	+	protein_coding	ENSG00000134030(CTIF)	323446	9	210	0.0410959	0	1
18	49286597	-	protein_coding	ENSG00000141627(DYM)	174751	99	148	0.40081	0.00492611	0.98771
18	49492380	-	protein_coding	ENSG00000265681(RPL17)	129	42	302	0.122093	0.0857909	0.297332
18	49492393	-	protein_coding	ENSG00000265681(RPL17)	116	63	270	0.189189	0.004329	0.977118
18	58044416	+	protein_coding	ENSG00000049759(NEDD4L)	191	19	118	0.138686	0	1
18	59345934	-	protein_coding	ENSG00000074695(LMAN1)	13332	232	569	0.289638	0.230408	0.204498
18	79988403	-	protein_coding	ENSG00000141759(TXNL4A)	45547	49	883	0.0525751	0.00379867	0.927748
19	281223	-	protein_coding	ENSG00000141934(PLPP2)	10181	65	1551	0.0402228	0.000985222	0.975506
19	579647	+	protein_coding	ENSG00000172270(BSG)	8371	992	10556	0.0859023	0.00267909	0.968812
19	583207	+	protein_coding	ENSG00000172270(BSG)	11931	264	7088	0.0359086	0.000882924	0.975412
19	590078	+	protein_coding	ENSG00000099822(HCN2)	198	91	74	0.551515	0	1
19	680333	+	protein_coding	ENSG00000070404(FSTL3)	3942	8	346	0.0225989	0.00578035	0.74422
19	682902	+	protein_coding	ENSG00000070404(FSTL3)	6511	18	282	0.06	0	1
19	1046979	+	protein_coding	ENSG00000064687(ABCA7)	6983	7	133	0.05	0	1
19	1065440	+	protein_coding	ENSG00000064687(ABCA7)	25444	36	528	0.0638298	0.00285714	0.955238
19	1091818	-	protein_coding	ENSG00000099817(POLR2E)	3563	79	1081	0.0681034	0.00600858	0.911773
19	1123990	-	protein_coding	ENSG00000064932(SBNO2)	50279	41	228	0.152416	0	1
19	1244556	+	protein_coding	ENSG00000099624(ATP5F1D)	2811	268	535	0.333748	0.00221729	0.993356
19	1244579	+	protein_coding	ENSG00000099624(ATP5F1D)	2834	32	894	0.0345572	0.00186393	0.946062
19	1278959	+	protein_coding	ENSG00000228300(FAM174C)	3430	5	737	0.00673854	0.00616016	0.0858316
19	1370785	+	protein_coding	ENSG00000160953(PWWP3A)	16075	56	176	0.241379	0.00490196	0.979692
19	1393465	+	protein_coding	ENSG00000115286(NDUFS7)	9939	20	4	0.833333	0.0769231	0.907692
19	1474376	-	protein_coding	ENSG00000119559(C19orf25)	4844	3	53	0.0535714	0	1
19	1497279	+	protein_coding	ENSG00000115255(REEP6)	6114	27	41	0.397059	0.428571	-0.0793651
19	1584658	-	protein_coding	ENSG00000071655(MBD3)	8208	28	221	0.11245	0.00824742	0.926657
19	2015365	-	protein_coding	ENSG00000133243(BTBD2)	19517	10	251	0.0383142	0	1
19	2050804	-	protein_coding	ENSG00000099875(MKNK2)	441	458	1603	0.222222	0.00343643	0.984536
19	2151491	-	protein_coding	ENSG00000065000(AP3D1)	12978	25	444	0.0533049	0	1
19	2231271	+	protein_coding	ENSG00000104885(DOT1L)	67339	4	30	0.117647	0	1
19	2271920	+	protein_coding	ENSG00000104904(OAZ1)	2412	341	6305	0.0513091	0.00292921	0.94291
19	3029058	-	protein_coding	ENSG00000065717(TLE2)	18578	183	78	0.701149	0.0141844	0.97977
19	3053908	-	protein_coding	ENSG00000104964(TLE5)	9200	130	4059	0.0310337	0.00226757	0.926932
19	3062234	-	protein_coding	ENSG00000104964(TLE5)	874	1094	3358	0.245732	0.00536337	0.978174
19	3204605	+	protein_coding	ENSG00000125912(NCLN)	19043	8	127	0.0592593	0.0125392	0.788401
19	3544203	-	protein_coding	ENSG00000161091(MFSD12)	30088	45	176	0.20362	0.00682594	0.966477
19	3546280	-	protein_coding	ENSG00000161091(MFSD12)	28011	42	643	0.0613139	0.00374532	0.938916
19	3573235	+	protein_coding	ENSG00000064961(HMG20B)	459	44	143	0.235294	0.0114943	0.951149
19	3785066	-	protein_coding	ENSG00000007264(MATK)	17064	20	130	0.133333	0.0117647	0.911765
19	3958525	-	protein_coding	ENSG00000167657(DAPK3)	12599	12	477	0.0245399	0.00327332	0.866612
19	3977493	-	protein_coding	ENSG00000167658(EEF2)	7971	728	15673	0.0443875	0.0439886	0.00898687
19	3978110	-	protein_coding	ENSG00000167658(EEF2)	7354	325	17258	0.0184838	0.0175363	0.0512612
19	4013022	+	protein_coding	ENSG00000105229(PIAS4)	5287	19	192	0.0900474	0.181818	-1.01914
19	4090630	-	protein_coding	ENSG00000126934(MAP2K2)	33493	296	1918	0.133695	0.00363857	0.972784
19	4174492	-	protein_coding	ENSG00000077463(SIRT6)	8075	21	73	0.223404	0	1
19	4446055	-	protein_coding	ENSG00000167671(UBXN6)	11740	64	744	0.0792079	0.00609756	0.923018
19	4657676	-	protein_coding	ENSG00000074842(MYDGF)	12687	12	853	0.0138728	0.0194444	-0.40162
19	4657855	-	protein_coding	ENSG00000074842(MYDGF)	12508	79	755	0.0947242	0.00260417	0.972508
19	5678458	-	protein_coding	ENSG00000174917(MICOS13)	2059	15	649	0.0225904	0.00192493	0.91479
19	5678593	-	protein_coding	ENSG00000174917(MICOS13)	1924	158	720	0.179954	0.102159	0.432304
19	5690459	+	protein_coding	ENSG00000130255(RPL36)	15513	36	154	0.189474	0	1
19	5691759	+	protein_coding	ENSG00000130255(RPL36)	16813	33	392	0.0776471	0.00403769	0.948
19	5719825	-	protein_coding	ENSG00000196365(LONP1)	748	57	456	0.111111	0.0111732	0.899441
19	6416624	-	protein_coding	ENSG00000088247(KHSRP)	8188	60	903	0.0623053	0.00220143	0.964667
19	6456435	-	protein_coding	ENSG00000125648(SLC25A23)	8769	39	628	0.0584708	0	1
19	6742998	+	protein_coding	ENSG00000125733(TRIP10)	5074	62	1034	0.0565693	0.0431655	0.236946
19	7477059	-	protein_coding	ENSG00000104883(PEX11G)	20391	12	8	0.6	0	1
19	7555260	+	protein_coding	ENSG00000032444(PNPLA6)	21257	15	285	0.05	0	1
19	7555275	+	protein_coding	ENSG00000032444(PNPLA6)	21272	113	155	0.421642	0.0078125	0.981471
19	7912693	+	protein_coding	ENSG00000076984(MAP2K7)	8851	20	310	0.0606061	0	1
19	7926719	-	protein_coding	ENSG00000104980(TIMM44)	16949	1	187	0.00531915	0.0149254	-1.80597
19	8302871	-	protein_coding	ENSG00000167775(CD320)	5488	46	925	0.0473738	0	1
19	8421943	+	protein_coding	ENSG00000099785(MARCHF2)	8674	4	150	0.025974	0	1
19	8485757	+	protein_coding	ENSG00000099783(HNRNPM)	40991	21	351	0.0564516	0.00194679	0.965514
19	10252678	+	protein_coding	ENSG00000105364(MRPL4)	778	12	1386	0.00858369	0.00848485	0.0115152
19	10353184	-	protein_coding	ENSG00000105397(TYK2)	27425	13	4	0.764706	0	1
19	10356583	-	protein_coding	ENSG00000105397(TYK2)	24026	31	203	0.132479	0	1
19	10393140	-	protein_coding	ENSG00000105401(CDC37)	26982	39	2779	0.0138396	0.0128617	0.0706571
19	10575008	-	protein_coding	ENSG00000129354(AP1M2)	12308	44	145	0.232804	0.00497512	0.97863
19	10832631	-	protein_coding	ENSG00000099203(TMED1)	3688	9	146	0.0580645	0.054878	0.054878
19	11033457	+	protein_coding	ENSG00000127616(SMARCA4)	72526	8	409	0.0191847	0.030837	-0.607379
19	11193704	-	protein_coding	ENSG00000197256(KANK2)	4088	16	186	0.0792079	0.00961538	0.878606
19	11400066	-	protein_coding	ENSG00000205517(RGL3)	19263	34	65	0.343434	0	1
19	11406570	-	protein_coding	ENSG00000205517(RGL3)	12759	56	33	0.629213	0.03125	0.950335
19	12649169	-	protein_coding	ENSG00000104774(MAN2B1)	17574	31	448	0.0647182	0.00542495	0.916176
19	12696367	-	protein_coding	ENSG00000132004(FBXW9)	265	34	17	0.666667	0.0444444	0.933333
19	12747244	+	protein_coding	ENSG00000198356(GET3)	10106	19	548	0.0335097	0.021419	0.360812
19	12796969	-	protein_coding	ENSG00000167815(PRDX2)	4832	24	2801	0.00849558	0.00893617	-0.0518617
19	12800286	-	protein_coding	ENSG00000167815(PRDX2)	1515	170	4447	0.0368204	0.000510074	0.986147
19	12881368	-	protein_coding	ENSG00000105612(DNASE2)	228	77	945	0.0753425	0.00292398	0.961191
19	12896017	+	protein_coding	ENSG00000105607(GCDH)	4858	111	62	0.641618	0.00549451	0.991436
19	12922480	-	protein_coding	ENSG00000179115(FARSA)	11558	0	70	0	0.015625
19	12944317	+	protein_coding	ENSG00000179218(CALR)	5740	28	1105	0.0247132	0.028169	-0.139839
19	13107849	-	protein_coding	ENSG00000104907(TRMT1)	9719	18	132	0.12	0.0625	0.479167
19	13118372	+	protein_coding	ENSG00000160877(NACC1)	1511	10	146	0.0641026	0	1
19	13135825	+	protein_coding	ENSG00000160877(NACC1)	18964	4	279	0.0141343	0.034188	-1.4188
19	13138965	+	protein_coding	ENSG00000160877(NACC1)	22104	25	231	0.0976562	0.00619835	0.936529
19	13778239	+	protein_coding	ENSG00000104979(C19orf53)	3784	78	1419	0.0521042	0.0204842	0.606861
19	13930522	+	protein_coding	ENSG00000132024(CC2D1A)	24322	30	269	0.100334	0.00471698	0.952987
19	14089965	-	protein_coding	ENSG00000141858(SAMD1)	1072	12	235	0.048583	0	1
19	14117619	-	protein_coding	ENSG00000072062(PRKACA)	466	107	741	0.126179	0.00448934	0.964421
19	14463871	+	protein_coding	ENSG00000123143(PKN1)	30819	14	856	0.016092	0.00889454	0.447268
19	14463966	+	protein_coding	ENSG00000123143(PKN1)	30914	106	1257	0.0777696	0.00442804	0.943062
19	14480414	-	protein_coding	ENSG00000123159(GIPC1)	15736	405	299	0.575284	0.0127796	0.977786
19	14482858	-	protein_coding	ENSG00000123159(GIPC1)	13292	82	53	0.607407	0	1
19	14566163	-	protein_coding	ENSG00000099795(NDUFB7)	5904	213	949	0.183305	0.00275229	0.984985
19	14566839	-	protein_coding	ENSG00000099795(NDUFB7)	5228	1078	568	0.654921	0.0487265	0.925599
19	15123441	-	protein_coding	ENSG00000105135(ILVBL)	2346	63	1055	0.0563506	0	1
19	15264627	-	protein_coding	ENSG00000141867(BRD4)	67919	4	161	0.0242424	0.010989	0.546703
19	15425616	-	protein_coding	ENSG00000011451(WIZ)	24341	30	34	0.46875	0.0714286	0.847619
19	15428495	-	protein_coding	ENSG00000011451(WIZ)	21462	42	113	0.270968	0.0120482	0.955536
19	15429589	-	protein_coding	ENSG00000011451(WIZ)	20368	92	165	0.357977	0.0119403	0.966645
19	16077556	+	protein_coding	ENSG00000167460(TPM4)	10536	19	6	0.76	0	1
19	16132672	+	protein_coding	ENSG00000167461(RAB8A)	20784	8	244	0.031746	0.00473934	0.850711
19	17236011	-	protein_coding	ENSG00000160113(NR2F6)	9909	57	911	0.0588843	0.000980392	0.983351
19	17403109	-	protein_coding	ENSG00000130303(BST2)	2522	51	1383	0.0355649	0.00289017	0.918735
19	17403138	-	protein_coding	ENSG00000130303(BST2)	2493	143	1935	0.0688162	0.000959693	0.986054
19	17555935	+	protein_coding	ENSG00000130309(COLGALT1)	287	98	671	0.127438	0.00124533	0.990228
19	17580849	+	protein_coding	ENSG00000130309(COLGALT1)	25201	13	1115	0.0115248	0.0222222	-0.928205
19	17581639	+	protein_coding	ENSG00000130309(COLGALT1)	25991	187	219	0.460591	0.0123457	0.973196
19	17933302	+	protein_coding	ENSG00000007080(CCDC124)	288	5	4	0.555556	0	1
19	18169404	+	protein_coding	ENSG00000105647(PIK3R2)	16242	113	185	0.379195	0.00826446	0.978205
19	18169405	+	protein_coding	ENSG00000105647(PIK3R2)	16243	153	131	0.538732	0.00840336	0.984402
19	18169578	+	protein_coding	ENSG00000105647(PIK3R2)	16416	42	82	0.33871	0.271186	0.199354
19	18169791	+	protein_coding	ENSG00000105647(PIK3R2)	16629	18	1014	0.0174419	0.000900901	0.948348
19	18177233	+	protein_coding	ENSG00000216490(IFI30)	4072	80	2010	0.0382775	0.000635324	0.983402
19	18434304	+	protein_coding	ENSG00000130511(SSBP4)	15441	220	312	0.413534	0.0174927	0.957699
19	18443303	-	protein_coding	ENSG00000105656(ELL)	78814	14	33	0.297872	0	1
19	18538229	-	protein_coding	ENSG00000105701(FKBP8)	5849	101	2039	0.0471963	0.0467662	0.00911285
19	18538334	-	protein_coding	ENSG00000105701(FKBP8)	5744	81	2418	0.032413	0.0026096	0.919489
19	18539574	-	protein_coding	ENSG00000105701(FKBP8)	4504	122	2707	0.0431248	0.00164745	0.961798
19	18541924	-	protein_coding	ENSG00000105701(FKBP8)	2154	183	3816	0.0457614	0.00267459	0.941554
19	18568621	+	protein_coding	ENSG00000105700(KXD1)	10860	389	787	0.330782	0.00575816	0.982592
19	18592219	+	protein_coding	ENSG00000006015(REX1BD)	3535	37	334	0.0997305	0.00282486	0.971675
19	18598463	-	protein_coding	ENSG00000006016(CRLF1)	9279	37	1675	0.0216121	0.0227508	-0.0526845
19	18907596	-	protein_coding	ENSG00000105669(COPE)	11792	17	6	0.73913	0	1
19	18928283	+	protein_coding	ENSG00000105671(DDX49)	8579	35	158	0.181347	0.00537634	0.970353
19	19356030	+	protein_coding	ENSG00000129933(MAU2)	35202	36	64	0.36	0.0128205	0.964387
19	19506162	+	protein_coding	ENSG00000167491(GATAD2A)	120337	23	365	0.0592784	0.00275482	0.953527
19	19528017	+	protein_coding	ENSG00000186010(NDUFA13)	12282	136	2791	0.046464	0.00359513	0.922625
19	19643601	-	protein_coding	ENSG00000089639(GMIP)	57	6	5	0.545455	0	1
19	19649912	-	protein_coding	ENSG00000105726(ATP13A1)	13765	39	349	0.100515	0.00564972	0.943793
19	19663425	-	protein_coding	ENSG00000105726(ATP13A1)	252	67	126	0.34715	0.00460829	0.986725
19	29615305	+	protein_coding	ENSG00000105171(POP4)	9023	5	55	0.0833333	0	1
19	29942324	+	protein_coding	ENSG00000105176(URI1)	18681	144	167	0.463023	0.00793651	0.982859
19	33205814	+	protein_coding	ENSG00000130881(LRP3)	28212	10	156	0.060241	0	1
19	33387377	-	protein_coding	ENSG00000124299(PEPD)	134447	38	260	0.127517	0.00655738	0.948576
19	33478087	-	protein_coding	ENSG00000124299(PEPD)	43737	6	185	0.0314136	0.0454545	-0.44697
19	34428445	+	protein_coding	ENSG00000126261(UBA2)	94	43	362	0.106173	0.00505051	0.952431
19	35622918	+	protein_coding	ENSG00000249115(HAUS5)	10184	39	76	0.33913	0.0176211	0.94804
19	35868661	+	protein_coding	ENSG00000105290(APLP1)	763	221	151	0.594086	0.0227273	0.961744
19	38950203	-	protein_coding	ENSG00000269190(FBXO17)	25540	26	324	0.0742857	0	1
19	39381108	+	protein_coding	ENSG00000179134(SAMD4B)	38688	4	206	0.0190476	0.0267857	-0.40625
19	39489944	+	protein_coding	ENSG00000105197(TIMM50)	9533	29	24	0.54717	0.407895	0.254537
19	39974365	+	protein_coding	ENSG00000013275(PSMC4)	3201	9	472	0.018711	0.0295749	-0.580612
19	40233078	-	protein_coding	ENSG00000105221(AKT2)	52459	113	114	0.497797	0.003003	0.993967
19	40233245	-	protein_coding	ENSG00000105221(AKT2)	52292	57	251	0.185065	0.00537634	0.970949
19	40279384	-	protein_coding	ENSG00000105221(AKT2)	6153	17	0	1	0.0217391	0.978261
19	40367744	+	protein_coding	ENSG00000105223(PLD3)	19289	281	322	0.466003	0.498998	-0.0708035
19	40374515	+	protein_coding	ENSG00000105223(PLD3)	26060	16	465	0.033264	0.0572139	-0.719994
19	40605137	+	protein_coding	ENSG00000090006(LTBP4)	12255	141	297	0.321918	0.0172414	0.946442
19	40667583	-	protein_coding	ENSG00000105245(NUMBL)	23390	20	116	0.147059	0.00833333	0.943333
19	40705367	-	protein_coding	ENSG00000123815(COQ8B)	20418	178	157	0.531343	0.0220994	0.958408
19	40800625	+	protein_coding	ENSG00000269858(EGLN2)	1630	21	509	0.0396226	0.00210084	0.946979
19	40800637	+	protein_coding	ENSG00000269858(EGLN2)	1642	58	459	0.112186	0.006	0.946517
19	40801151	+	protein_coding	ENSG00000269858(EGLN2)	2156	37	412	0.0824053	0	1
19	41306520	+	protein_coding	ENSG00000105323(HNRNPUL1)	44025	9	289	0.0302013	0.00469484	0.844549
19	41432260	-	protein_coding	ENSG00000105341(DMAC2)	8458	89	195	0.31338	0	1
19	41438309	-	protein_coding	ENSG00000105341(DMAC2)	2409	37	78	0.321739	0.347222	-0.0792042
19	41438376	-	protein_coding	ENSG00000105341(DMAC2)	2342	19	134	0.124183	0.00598802	0.951781
19	41869138	+	protein_coding	ENSG00000105372(RPS19)	8884	4981	20190	0.197886	0.00923158	0.953349
19	43592497	-	protein_coding	ENSG00000167378(IRGQ)	3638	18	11	0.62069	0	1
19	44748915	+	protein_coding	ENSG00000069399(BCL3)	1211	121	379	0.242	0	1
19	44820969	+	protein_coding	ENSG00000187244(BCAM)	11899	8	288	0.027027	0	1
19	44871926	+	protein_coding	ENSG00000130202(NECTIN2)	25752	323	97	0.769048	0.825733	-0.0737084
19	44891569	+	protein_coding	ENSG00000130204(TOMM40)	1001	14	733	0.0187416	0.00919842	0.509198
19	44991294	+	protein_coding	ENSG00000104853(CLPTM1)	36710	13	109	0.106557	0	1
19	44992798	+	protein_coding	ENSG00000104853(CLPTM1)	38214	5	81	0.0581395	0.123457	-1.12346
19	45145773	+	protein_coding	ENSG00000104866(PPP1R37)	54378	23	82	0.219048	0	1
19	45294434	+	protein_coding	ENSG00000007047(MARK4)	215147	7	172	0.0391061	0.0606061	-0.549784
19	45350579	-	protein_coding	ENSG00000104884(ERCC2)	20340	4	16	0.2	0	1
19	45835202	-	protein_coding	ENSG00000125755(SYMPK)	27993	7	92	0.0707071	0.00925926	0.869048
19	45884711	-	protein_coding	ENSG00000170604(IRF2BP1)	1431	31	508	0.0575139	0	1
19	46609461	+	protein_coding	ENSG00000160014(CALM3)	8388	6	12	0.333333	0.538462	-0.615385
19	47476628	-	protein_coding	ENSG00000118162(KPTN)	7638	5	38	0.116279	0.0681818	0.413636
19	47487780	-	protein_coding	ENSG00000105402(NAPA)	27312	11	69	0.1375	0.00458716	0.966639
19	47716657	+	protein_coding	ENSG00000024422(EHD2)	3236	28	204	0.12069	0	1
19	47755410	+	protein_coding	ENSG00000105373(NOP53)	9865	428	2625	0.14019	0.00540765	0.961426
19	48330343	+	protein_coding	ENSG00000142227(EMP3)	8835	32	1377	0.0227111	0.0037594	0.834469
19	48452782	+	protein_coding	ENSG00000105447(GRWD1)	6942	7	180	0.0374332	0.01002	0.732322
19	48615902	-	protein_coding	ENSG00000063177(RPL18)	3283	973	19187	0.0482639	0.00222786	0.95384
19	48729371	-	protein_coding	ENSG00000105538(RASIP1)	11240	11	273	0.0387324	0.00306748	0.920803
19	48922459	+	protein_coding	ENSG00000104805(NUCB1)	22148	72	2174	0.032057	0.0327103	-0.020379
19	48922600	+	protein_coding	ENSG00000104805(NUCB1)	22289	12	109	0.0991736	0.0175439	0.823099
19	48922981	+	protein_coding	ENSG00000104805(NUCB1)	22670	58	958	0.0570866	0.00188501	0.96698
19	48966661	+	protein_coding	ENSG00000087086(FTL)	1353	299	10717	0.0271423	0.0240363	0.114436
19	49461653	+	protein_coding	ENSG00000161618(ALDH16A1)	8429	8	53	0.131148	0.016129	0.877016
19	49464685	+	protein_coding	ENSG00000161618(ALDH16A1)	11461	19	109	0.148438	0.0903226	0.391511
19	49851201	+	protein_coding	ENSG00000104960(PTOV1)	467	24	266	0.0827586	0	1
19	49873200	-	protein_coding	ENSG00000204673(AKT1S1)	5260	16	372	0.0412371	0.00513699	0.875428
19	49874778	-	protein_coding	ENSG00000204673(AKT1S1)	3682	9	14	0.391304	0.030303	0.922559
19	50482504	+	protein_coding	ENSG00000161671(EMC10)	6105	76	193	0.282528	0.00589391	0.979139
19	51104462	-	protein_coding	ENSG00000142544(CTU1)	3948	61	297	0.170391	0	1
19	51354258	-	protein_coding	ENSG00000105379(ETFB)	12131	51	2509	0.0199219	0.0214425	-0.0763292
19	54174067	-	protein_coding	ENSG00000125505(MBOAT7)	15816	77	814	0.0864198	0.00200401	0.976811
19	54174338	-	protein_coding	ENSG00000125505(MBOAT7)	15545	33	360	0.0839695	0.00194175	0.976876
19	54192316	+	protein_coding	ENSG00000170892(TSEN34)	2379	309	1155	0.211066	0.00388727	0.981583
19	54206460	+	protein_coding	ENSG00000170889(RPS9)	5652	533	13877	0.0369882	0.00184665	0.950075
19	55383848	-	protein_coding	ENSG00000233493(TMEM238)	445	842	51	0.942889	0.0928726	0.901502
19	55383978	-	protein_coding	ENSG00000233493(TMEM238)	315	37	405	0.0837104	0.00321543	0.961589
19	55386652	+	protein_coding	ENSG00000108107(RPL28)	721	421	13314	0.0306516	0.0023576	0.923084
19	55453087	-	protein_coding	ENSG00000063241(ISOC2)	9257	23	246	0.0855019	0.0185185	0.783414
19	55453098	-	protein_coding	ENSG00000063241(ISOC2)	9246	54	487	0.0998152	0.00854701	0.914372
19	55453234	-	protein_coding	ENSG00000063241(ISOC2)	9110	464	1254	0.270081	0.0049505	0.98167
19	55641180	+	protein_coding	ENSG00000213015(ZNF580)	6165	122	681	0.15193	0.0104849	0.930989
19	55689882	+	protein_coding	ENSG00000063245(EPN1)	14657	26	792	0.0317848	0.00303951	0.904372
19	58392972	+	protein_coding	ENSG00000083845(RPS5)	6573	4	26	0.133333	0.1	0.25
19	58408879	+	protein_coding	ENSG00000171574(ZNF584)	7376	33	68	0.326733	0	1
19	58408999	+	protein_coding	ENSG00000171574(ZNF584)	7496	18	31	0.367347	0.0392157	0.893246
19	58548543	+	protein_coding	ENSG00000130726(TRIM28)	4480	12	1280	0.00928793	0.0181208	-0.951007
19	58549490	+	protein_coding	ENSG00000130726(TRIM28)	5427	34	774	0.0420792	0.00287908	0.93158
19	58549491	+	protein_coding	ENSG00000130726(TRIM28)	5428	325	495	0.396341	0.0151515	0.961772
2	1632859	-	protein_coding	ENSG00000130508(PXDN)	111994	32	595	0.0510367	0.00499376	0.902154
2	1633270	-	protein_coding	ENSG00000130508(PXDN)	111583	73	1226	0.0561971	0.0032077	0.942921
2	1649290	-	protein_coding	ENSG00000130508(PXDN)	95563	381	1056	0.265136	0.374269	-0.411613
2	1649445	-	protein_coding	ENSG00000130508(PXDN)	95408	45	846	0.0505051	0	1
2	1654420	-	protein_coding	ENSG00000130508(PXDN)	90433	12	494	0.0237154	0	1
2	3575292	+	protein_coding	ENSG00000171863(RPS7)	33	297	528	0.36	0.00507614	0.9859
2	9207024	+	protein_coding	ENSG00000151693(ASAP2)	260	57	45	0.558824	0	1
2	10443719	-	protein_coding	ENSG00000115758(ODC1)	4609	21	2000	0.0103909	0.0101149	0.0265572
2	24793164	-	protein_coding	ENSG00000184924(PTRHD1)	228	18	546	0.0319149	0.0296412	0.0712428
2	26386372	+	protein_coding	ENSG00000138018(SELENOI)	77826	2	133	0.0148148	0.0223881	-0.511194
2	26779081	+	protein_coding	ENSG00000213699(SLC35F6)	14798	9	58	0.134328	0.0103093	0.923253
2	27217428	+	protein_coding	ENSG00000084774(CAD)	60	13	43	0.232143	0.14	0.396923
2	27233405	+	protein_coding	ENSG00000084774(CAD)	16037	55	318	0.147453	0.00527704	0.964212
2	27409491	-	protein_coding	ENSG00000115241(PPM1G)	101	322	835	0.278306	0.00696056	0.97499
2	28783915	+	protein_coding	ENSG00000213639(PPP1CB)	32276	373	631	0.371514	0.0109336	0.97057
2	32947248	+	protein_coding	ENSG00000049323(LTBP1)	296	50	11	0.819672	0.0363636	0.955636
2	36510009	+	protein_coding	ENSG00000150938(CRIM1)	154232	13	86	0.131313	0	1
2	38681295	+	protein_coding	ENSG00000143891(GALM)	15215	147	181	0.448171	0.0156863	0.964999
2	42048379	+	protein_coding	ENSG00000162878(PKDCC)	359	40	116	0.25641	0.00917431	0.96422
2	46297466	+	protein_coding	ENSG00000116016(EPAS1)	3800	8	114	0.0655738	0	1
2	46904392	-	protein_coding	ENSG00000180398(MCFD2)	37464	158	58	0.731481	0.0340909	0.953395
2	46907840	-	protein_coding	ENSG00000180398(MCFD2)	34016	29	200	0.126638	0.0734266	0.420183
2	54115561	+	protein_coding	ENSG00000170634(ACYP2)	144724	4	12	0.25	0	1
2	55049791	-	protein_coding	ENSG00000115310(RTN4)	62831	43	1539	0.0271808	0.0256098	0.0577992
2	69112440	+	protein_coding	ENSG00000169604(ANTXR1)	99265	1	2	0.333333	1	-2
2	69246032	+	protein_coding	ENSG00000169604(ANTXR1)	232857	43	246	0.148789	0.00290698	0.980462
2	74369422	-	protein_coding	ENSG00000204843(DCTN1)	22666	101	305	0.248768	0.00672269	0.972976
2	74422171	+	protein_coding	ENSG00000005448(WDR54)	494	26	395	0.0617577	0.0567376	0.0812875
2	74424909	+	protein_coding	ENSG00000005448(WDR54)	3232	24	531	0.0432432	0	1
2	74493020	+	protein_coding	ENSG00000115282(TTC31)	9948	6	1	0.857143	0	1
2	74527483	-	protein_coding	ENSG00000115307(AUP1)	2278	11	1175	0.00927487	0.00122549	0.86787
2	84906670	+	protein_coding	ENSG00000034510(TMSB10)	1015	25	1947	0.0126775	0.00934579	0.262804
2	84971303	+	protein_coding	ENSG00000176407(KCMF1)	211	79	563	0.123053	0	1
2	85398745	-	protein_coding	ENSG00000042493(CAPG)	19688	55	530	0.0940171	0.00211864	0.977465
2	86137837	+	protein_coding	ENSG00000132300(PTCD3)	31615	3	210	0.0140845	0	1
2	86166544	-	protein_coding	ENSG00000132305(IMMT)	28929	40	865	0.0441989	0.055788	-0.262204
2	95385171	+	protein_coding	ENSG00000115041(KCNIP3)	87845	17	59	0.223684	0	1
2	96185153	-	protein_coding	ENSG00000084090(STARD7)	23675	33	680	0.0462833	0.00313725	0.932216
2	96208293	-	protein_coding	ENSG00000084090(STARD7)	535	1	318	0.0031348	0.0241935	-6.71774
2	96283915	-	protein_coding	ENSG00000144028(SNRNP200)	37357	63	429	0.128049	0.112527	0.121221
2	96304866	-	protein_coding	ENSG00000144028(SNRNP200)	16406	26	496	0.0498084	0.0621118	-0.247014
2	96832830	+	protein_coding	ENSG00000168763(CNNM3)	16586	72	47	0.605042	0.00869565	0.985628
2	96839557	-	protein_coding	ENSG00000163126(ANKRD23)	18378	16	8	0.666667	0	1
2	97663747	-	protein_coding	ENSG00000115073(ACTR1B)	298	3	19	0.136364	0	1
2	101006418	+	protein_coding	ENSG00000071082(RPL31)	4190	27	1451	0.0182679	0.0216606	-0.18572
2	112520334	+	protein_coding	ENSG00000114999(TTL)	38179	8	49	0.140351	0	1
2	119372426	+	protein_coding	ENSG00000155368(DBI)	5503	245	529	0.316537	0.00637523	0.979859
2	158666427	+	protein_coding	ENSG00000144283(PKP4)	209476	8	338	0.0231214	0.00209644	0.909329
2	172427908	+	protein_coding	ENSG00000091409(ITGA6)	555	9	108	0.0769231	0	1
2	174682843	-	protein_coding	ENSG00000115935(WIPF1)	74	110	134	0.45082	0.0116732	0.974107
2	181916261	+	protein_coding	ENSG00000138434(ITPRID2)	24532	42	211	0.166008	0	1
2	182777909	+	protein_coding	ENSG00000077232(DNAJC10)	61655	10	117	0.0787402	0.0125	0.84125
2	190881062	+	protein_coding	ENSG00000115419(GLS)	242	36	283	0.112853	0.00371747	0.967059
2	202635548	+	protein_coding	ENSG00000138439(FAM117B)	580	12	44	0.214286	0.0133333	0.937778
2	215384862	-	protein_coding	ENSG00000115414(FN1)	51212	21	165	0.112903	0	1
2	215404498	-	protein_coding	ENSG00000115414(FN1)	31576	13	329	0.0380117	0.0248227	0.346972
2	216113060	+	protein_coding	ENSG00000079246(XRCC5)	5597	59	474	0.110694	0.0527132	0.523795
2	217803140	-	protein_coding	ENSG00000079308(TNS1)	230843	14	61	0.186667	0	1
2	218346196	+	protein_coding	ENSG00000127838(PNKD)	76546	29	31	0.483333	0.0208333	0.956897
2	219219436	-	protein_coding	ENSG00000198925(ATG9A)	10282	8	296	0.0263158	0.00621118	0.763975
2	219542041	-	protein_coding	ENSG00000123989(CHPF)	1769	94	242	0.279762	0	1
2	219565483	-	protein_coding	ENSG00000124006(OBSL1)	6377	21	405	0.0492958	0.00167224	0.966077
2	219575420	+	protein_coding	ENSG00000123999(INHA)	6259	29	84	0.256637	0.00505051	0.98032
2	222642876	-	protein_coding	ENSG00000116120(FARSB)	13217	50	873	0.0541712	0.00265604	0.950969
2	227164746	+	protein_coding	ENSG00000169031(COL4A3)	123	31	72	0.300971	0	1
2	230713011	+	protein_coding	ENSG00000135932(CAB39)	170	3	248	0.0119522	0	1
2	230878260	+	protein_coding	ENSG00000135916(ITM2C)	13622	8	76	0.0952381	0	1
2	231198804	+	protein_coding	ENSG00000135931(ARMC9)	259	21	4	0.84	0.0769231	0.908425
2	232459158	+	protein_coding	ENSG00000163295(ALPI)	3034	231	6590	0.033866	0.00155452	0.954098
2	232459181	+	protein_coding	ENSG00000163295(ALPI)	3057	22	2197	0.00991438	0.0033389	0.663227
2	232459695	+	protein_coding	ENSG00000163295(ALPI)	3571	217	5754	0.0363423	0.00260208	0.928401
2	232522104	+	protein_coding	ENSG00000237412(PRSS56)	1717	1403	4605	0.233522	0.0069181	0.970375
2	232523776	+	protein_coding	ENSG00000237412(PRSS56)	3389	165	6177	0.026017	0.0192598	0.259723
2	232523779	+	protein_coding	ENSG00000237412(PRSS56)	3392	136	6745	0.0197646	0.00174216	0.911854
2	232523961	+	protein_coding	ENSG00000237412(PRSS56)	3574	48	145	0.248705	0.00990099	0.96019
2	235494372	+	protein_coding	ENSG00000157985(AGAP1)	330	36	96	0.272727	0	1
2	238239427	-	protein_coding	ENSG00000144485(HES6)	1236	29	20	0.591837	0.0444444	0.924904
2	240131007	-	protein_coding	ENSG00000172428(COPS9)	5801	54	1738	0.0301339	0.0027881	0.907476
2	240467014	+	protein_coding	ENSG00000063660(GPC1)	31352	20	70	0.222222	0	1
2	240467029	+	protein_coding	ENSG00000063660(GPC1)	31367	18	75	0.193548	0	1
2	240467440	+	protein_coding	ENSG00000063660(GPC1)	31778	16	211	0.0704846	0.00497512	0.929415
2	240578307	+	protein_coding	ENSG00000142327(RNPEPL1)	12504	20	165	0.108108	0.00746269	0.93097
2	240598958	+	protein_coding	ENSG00000142330(CAPN10)	12225	16	66	0.195122	0.012987	0.933442
2	241229433	-	protein_coding	ENSG00000115677(HDLBP)	87629	161	1539	0.0947059	0.103528	-0.0931533
2	241262786	-	protein_coding	ENSG00000115677(HDLBP)	54276	9	986	0.00904523	0.0304054	-2.36149
2	241373225	+	protein_coding	ENSG00000006607(FARP2)	16941	33	25	0.568966	0	1
2	241687281	+	protein_coding	ENSG00000168395(ING5)	197	29	165	0.149485	0	1
20	354109	+	protein_coding	ENSG00000125841(NRSN2)	7328	21	323	0.0610465	0.002	0.967238
20	408697	+	protein_coding	ENSG00000125826(RBCK1)	1200	117	403	0.225	0	1
20	647689	-	protein_coding	ENSG00000271303(SRXN1)	5512	45	626	0.0670641	0.00593472	0.911507
20	1369999	-	protein_coding	ENSG00000088832(FKBP1A)	23166	17	288	0.0557377	0.0687831	-0.234049
20	2463094	-	protein_coding	ENSG00000125835(SNRPB)	7760	4	445	0.00890869	0.027972	-2.13986
20	2658689	-	protein_coding	ENSG00000101365(IDH3B)	5531	18	151	0.106509	0.0126582	0.881153
20	2660031	-	protein_coding	ENSG00000101365(IDH3B)	4189	47	550	0.078727	0.0028169	0.964219
20	3038500	+	protein_coding	ENSG00000132670(PTPRA)	165081	15	32	0.319149	0	1
20	3572852	+	protein_coding	ENSG00000088812(ATRN)	101835	10	148	0.0632911	0	1
20	3785731	-	protein_coding	ENSG00000125817(CENPB)	1010	58	534	0.097973	0.00128535	0.986881
20	3785782	-	protein_coding	ENSG00000125817(CENPB)	959	58	289	0.167147	0.00664452	0.960247
20	3866766	+	protein_coding	ENSG00000088888(MAVS)	19968	35	33	0.514706	0.0175439	0.965915
20	4699262	+	protein_coding	ENSG00000171867(PRNP)	12913	10	899	0.0110011	0.0234261	-1.12943
20	6006195	+	protein_coding	ENSG00000088766(CRLS1)	103	150	838	0.151822	0.00255102	0.983197
20	6006196	+	protein_coding	ENSG00000088766(CRLS1)	104	168	825	0.169184	0.00250941	0.985168
20	6767866	+	protein_coding	ENSG00000125845(BMP2)	181	3	46	0.0612245	0	1
20	31569349	+	protein_coding	ENSG00000101294(HM13)	54940	25	517	0.0461255	0.0788835	-0.710194
20	31739413	+	protein_coding	ENSG00000088325(TPX2)	143	26	758	0.0331633	0.00171821	0.948189
20	32166424	+	protein_coding	ENSG00000101337(TM9SF4)	56711	36	314	0.102857	0.00311526	0.969713
20	32333659	+	protein_coding	ENSG00000101350(KIF3B)	56009	1	15	0.0625	0.117647	-0.882353
20	32429429	+	protein_coding	ENSG00000171456(ASXL1)	71100	16	565	0.0275387	0	1
20	32438515	+	protein_coding	ENSG00000171456(ASXL1)	80186	70	308	0.185185	0.00643087	0.965273
20	32849263	+	protein_coding	ENSG00000101367(MAPRE1)	29310	58	1139	0.0484545	0.000588235	0.98786
20	33659958	-	protein_coding	ENSG00000125967(NECAB3)	14506	119	767	0.134312	0.00490196	0.963503
20	33993904	+	protein_coding	ENSG00000125970(RALY)	259	141	102	0.580247	0.0242424	0.958221
20	33994112	+	protein_coding	ENSG00000125970(RALY)	467	10	147	0.0636943	0.0507246	0.203623
20	34079915	+	protein_coding	ENSG00000125970(RALY)	86270	145	1774	0.0755602	0.00292569	0.96128
20	34089180	-	protein_coding	ENSG00000125977(EIF2S2)	23064	3	126	0.0232558	0.0152672	0.343511
20	34510185	+	protein_coding	ENSG00000078747(ITCH)	146951	9	66	0.12	0.08	0.333333
20	35279162	-	protein_coding	ENSG00000242372(EIF6)	5824	369	2576	0.125297	0.00274348	0.978104
20	35280114	-	protein_coding	ENSG00000242372(EIF6)	4872	135	3976	0.0328387	0.00153516	0.953252
20	35303296	-	protein_coding	ENSG00000101019(UQCC1)	108736	50	277	0.152905	0	1
20	35618703	+	protein_coding	ENSG00000061656(SPAG4)	2875	11	111	0.0901639	0	1
20	35669413	-	protein_coding	ENSG00000244005(NFS1)	29943	19	40	0.322034	0	1
20	35871003	+	protein_coding	ENSG00000025293(PHF20)	99030	4	107	0.036036	0	1
20	36773505	-	protein_coding	ENSG00000149636(DSN1)	314	58	105	0.355828	0	1
20	36891925	-	protein_coding	ENSG00000101347(SAMHD1)	59969	19	126	0.131034	0	1
20	37198482	+	protein_coding	ENSG00000118705(RPN2)	20073	42	2047	0.0201053	0.00141777	0.929483
20	37204834	+	protein_coding	ENSG00000118705(RPN2)	26425	149	2758	0.0512556	0.00161095	0.96857
20	37223880	+	protein_coding	ENSG00000118705(RPN2)	45471	100	1949	0.0488043	0.00711549	0.854204
20	37225737	+	protein_coding	ENSG00000118705(RPN2)	47328	58	2753	0.0206332	0.00133958	0.935076
20	37228562	+	protein_coding	ENSG00000118705(RPN2)	50153	28	2017	0.0136919	0.00985222	0.280436
20	37316501	+	protein_coding	ENSG00000101363(MANBAL)	26853	165	314	0.344468	0.00239808	0.993038
20	38090472	+	protein_coding	ENSG00000101413(RPRD1B)	56748	6	95	0.0594059	0	1
20	41174172	+	protein_coding	ENSG00000124181(PLCG1)	37213	126	90	0.583333	0.00617284	0.989418
20	41183019	-	protein_coding	ENSG00000174306(ZHX3)	134713	18	47	0.276923	0	1
20	43681823	+	protein_coding	ENSG00000101057(MYBL2)	14805	17	952	0.0175439	0.00229533	0.869166
20	43699813	+	protein_coding	ENSG00000101057(MYBL2)	32795	190	575	0.248366	0.00520291	0.979051
20	43699874	+	protein_coding	ENSG00000101057(MYBL2)	32856	168	1160	0.126506	0.00109951	0.991309
20	43716016	+	protein_coding	ENSG00000101057(MYBL2)	48998	31	925	0.0324268	0.00236593	0.927038
20	43716124	+	protein_coding	ENSG00000101057(MYBL2)	49106	24	261	0.0842105	0	1
20	44498849	-	protein_coding	ENSG00000132824(SERINC3)	23237	24	306	0.0727273	0.00429185	0.940987
20	44724782	+	protein_coding	ENSG00000064205(CCN5)	9939	72	359	0.167053	0.00374532	0.97758
20	44727271	+	protein_coding	ENSG00000064205(CCN5)	12428	4	377	0.0104987	0.00724638	0.309783
20	44752567	-	protein_coding	ENSG00000101098(RIMS4)	57980	7	35	0.166667	0	1
20	44908174	+	protein_coding	ENSG00000166913(YWHAB)	22473	1	40	0.0243902	0.0571429	-1.34286
20	44951837	-	protein_coding	ENSG00000025772(TOMM34)	8561	68	1692	0.0386364	0.00409836	0.893925
20	45367179	+	protein_coding	ENSG00000204070(SYS1)	5243	58	486	0.106618	0.0537975	0.495417
20	45843543	-	protein_coding	ENSG00000101473(ACOT8)	13863	216	354	0.378947	0.00240964	0.993641
20	45898064	+	protein_coding	ENSG00000064601(CTSA)	7921	76	426	0.151394	0.00611995	0.959576
20	45907886	-	protein_coding	ENSG00000100979(PLTP)	4270	82	169	0.326693	0.212871	0.348406
20	47672307	-	protein_coding	ENSG00000196562(SULF2)	114310	4	107	0.036036	0.0807453	-1.24068
20	49096258	+	protein_coding	ENSG00000124207(CSE1L)	50013	0	51	0	0
20	49270328	-	protein_coding	ENSG00000124201(ZNFX1)	8099	15	42	0.263158	0.0212766	0.919149
20	50191195	+	protein_coding	ENSG00000172216(CEBPB)	366	249	3757	0.0621568	0.000766284	0.987672
20	51598248	-	protein_coding	ENSG00000054793(ATP9A)	170143	47	308	0.132394	0.00421941	0.96813
20	51791897	-	protein_coding	ENSG00000101115(SALL4)	10625	4	5	0.444444	0	1
20	57709631	-	protein_coding	ENSG00000124225(PMEPA1)	1906	164	398	0.291815	0.008	0.972585
20	57709668	-	protein_coding	ENSG00000124225(PMEPA1)	1869	146	395	0.269871	0	1
20	57709704	-	protein_coding	ENSG00000124225(PMEPA1)	1833	36	519	0.0648649	0.00307692	0.952564
20	57709840	-	protein_coding	ENSG00000124225(PMEPA1)	1697	62	717	0.0795892	0.00526316	0.933871
20	58671252	+	protein_coding	ENSG00000124222(STX16)	20000	243	1008	0.194245	0.00600601	0.96908
20	58693791	+	protein_coding	ENSG00000215440(NPEPL1)	4661	32	843	0.0365714	0.0427632	-0.169305
20	58694498	+	protein_coding	ENSG00000215440(NPEPL1)	5368	23	332	0.0647887	0	1
20	58713976	+	protein_coding	ENSG00000215440(NPEPL1)	24846	80	423	0.159046	0.00487805	0.969329
20	58715314	+	protein_coding	ENSG00000215440(NPEPL1)	26184	40	431	0.0849257	0.00408163	0.951939
20	58715687	+	protein_coding	ENSG00000215440(NPEPL1)	26557	14	845	0.016298	0.0154525	0.0518764
20	58889788	+	protein_coding	ENSG00000087460(GNAS)	50071	46	24	0.657143	0.0117647	0.982097
20	58891385	+	protein_coding	ENSG00000087460(GNAS)	51668	88	128	0.407407	0.105769	0.740385
20	58891603	+	protein_coding	ENSG00000087460(GNAS)	51886	296	15851	0.0183316	0.00196294	0.89292
20	58891697	+	protein_coding	ENSG00000087460(GNAS)	51980	646	23047	0.0272654	0.00143627	0.947323
20	58891768	+	protein_coding	ENSG00000087460(GNAS)	52051	379	19609	0.0189614	0.00254295	0.865888
20	58891837	+	protein_coding	ENSG00000087460(GNAS)	52120	673	11280	0.0563039	0.00323165	0.942603
20	58911186	+	protein_coding	ENSG00000087460(GNAS)	71469	6	592	0.0100334	0.00453515	0.547997
20	58989960	+	protein_coding	ENSG00000101158(NELFCD)	8753	200	1092	0.154799	0.00473934	0.969384
20	58990964	+	protein_coding	ENSG00000101158(NELFCD)	9757	36	1099	0.0317181	0.00272727	0.914015
20	59007017	-	protein_coding	ENSG00000101160(CTSZ)	1222	92	1366	0.0631001	0.00257511	0.95919
20	59193605	+	protein_coding	ENSG00000124203(ZNF831)	70225	18	19	0.486486	0.00970874	0.980043
20	62064885	-	protein_coding	ENSG00000130699(TAF4)	997	36	166	0.178218	0	1
20	62064896	-	protein_coding	ENSG00000130699(TAF4)	986	24	226	0.096	0	1
20	62180011	+	protein_coding	ENSG00000184402(SS18L1)	36243	73	52	0.584	0	1
20	62303047	+	protein_coding	ENSG00000130706(ADRM1)	955	244	1341	0.153943	0.0025	0.98376
20	62303421	+	protein_coding	ENSG00000130706(ADRM1)	1329	1	14	0.0666667	0	1
20	62317757	-	protein_coding	ENSG00000130702(LAMA5)	49556	87	2723	0.0309609	0.00201511	0.934914
20	62324131	-	protein_coding	ENSG00000130702(LAMA5)	43182	208	1673	0.110579	0.00511771	0.953719
20	62352359	-	protein_coding	ENSG00000130702(LAMA5)	14954	56	788	0.0663507	0.0863636	-0.301623
20	62805152	+	protein_coding	ENSG00000060491(OGFR)	318	11	25	0.305556	0	1
20	62813612	+	protein_coding	ENSG00000060491(OGFR)	8778	171	774	0.180952	0.00336134	0.981424
20	62945124	+	protein_coding	ENSG00000101193(GID8)	6978	822	990	0.453642	0.00958466	0.978872
20	63521323	+	protein_coding	ENSG00000125534(PPDPF)	559	105	3063	0.0331439	0.0706758	-1.13239
20	63521564	+	protein_coding	ENSG00000125534(PPDPF)	800	35	2338	0.0147493	0	1
20	63567570	-	protein_coding	ENSG00000130589(HELZ2)	6670	22	2	0.916667	0.0149254	0.983718
20	63674064	+	protein_coding	ENSG00000258366(RTEL1)	16255	27	113	0.192857	0	1
20	63695336	+	protein_coding	ENSG00000258366(RTEL1)	37527	31	137	0.184524	0	1
20	63738822	+	protein_coding	ENSG00000203896(LIME1)	2540	56	40	0.583333	0.0232558	0.960133
20	63932329	+	protein_coding	ENSG00000101152(DNAJC5)	37204	51	677	0.0700549	0.00312012	0.955462
20	63963194	-	protein_coding	ENSG00000196700(ZNF512B)	6737	9	203	0.0424528	0	1
21	25734856	-	protein_coding	ENSG00000154723(ATP5PF)	818	102	1601	0.0598943	0.000588928	0.990167
21	34073693	+	protein_coding	ENSG00000198743(SLC5A3)	116	28	980	0.0277778	0.0433145	-0.559322
21	37195882	+	protein_coding	ENSG00000182670(TTC3)	122657	153	298	0.339246	0.00511945	0.984909
21	37240552	-	protein_coding	ENSG00000157538(VPS26C)	27368	14	189	0.0689655	0.0466667	0.323333
21	39349004	-	protein_coding	ENSG00000205581(HMGN1)	644	105	2351	0.0427524	0.00300817	0.929638
21	41168279	+	protein_coding	ENSG00000182240(BACE2)	479	25	938	0.0259605	0.00194553	0.925058
21	41168421	+	protein_coding	ENSG00000182240(BACE2)	621	62	1907	0.0314881	0.00351803	0.888274
21	41276109	+	protein_coding	ENSG00000182240(BACE2)	108309	21	606	0.0334928	0	1
21	43694081	+	protein_coding	ENSG00000160208(RRP1B)	34522	9	119	0.0703125	0.00440529	0.937347
21	43757366	+	protein_coding	ENSG00000160209(PDXK)	38273	36	144	0.2	0.00497512	0.975124
21	43757805	+	protein_coding	ENSG00000160209(PDXK)	38712	19	141	0.11875	0	1
21	43758133	+	protein_coding	ENSG00000160209(PDXK)	39040	47	118	0.284848	0	1
21	43759122	+	protein_coding	ENSG00000160209(PDXK)	40029	32	96	0.25	0.0125	0.95
21	43759230	+	protein_coding	ENSG00000160209(PDXK)	40137	19	153	0.110465	0.00568182	0.948565
21	43759481	+	protein_coding	ENSG00000160209(PDXK)	40388	48	130	0.269663	0.0121951	0.954776
21	43760766	+	protein_coding	ENSG00000160209(PDXK)	41673	29	246	0.105455	0.00320513	0.969607
21	44311065	+	protein_coding	ENSG00000141959(PFKL)	11015	15	265	0.0535714	0.0266667	0.502222
21	44313979	+	protein_coding	ENSG00000141959(PFKL)	13929	60	647	0.0848656	0	1
21	44325234	+	protein_coding	ENSG00000141959(PFKL)	25184	92	648	0.124324	0.00214823	0.982721
21	44459123	+	protein_coding	ENSG00000160233(LRRC3)	3614	30	4	0.882353	0.117647	0.866667
21	44940149	+	protein_coding	ENSG00000160256(SLX9)	138	47	202	0.188755	0.00358423	0.981011
21	45264555	-	protein_coding	ENSG00000186866(POFUT2)	23344	6	188	0.0309278	0.0352113	-0.138498
21	45477439	+	protein_coding	ENSG00000182871(COL18A1)	72275	120	183	0.39604	0.35363	0.107084
21	45505882	+	protein_coding	ENSG00000182871(COL18A1)	100718	21	253	0.0766423	0.0028169	0.963246
21	45530864	-	protein_coding	ENSG00000173638(SLC19A1)	42502	15	129	0.104167	0.00564972	0.945763
21	45531841	-	protein_coding	ENSG00000173638(SLC19A1)	41525	15	102	0.128205	0	1
21	46190353	-	protein_coding	ENSG00000160285(LSS)	38472	9	293	0.0298013	0	1
21	46190395	-	protein_coding	ENSG00000160285(LSS)	38430	19	362	0.0498688	0.00167224	0.966467
21	46190552	-	protein_coding	ENSG00000160285(LSS)	38273	23	300	0.0712074	0	1
21	46286072	-	protein_coding	ENSG00000160294(MCM3AP)	226	16	36	0.307692	0	1
21	46411387	+	protein_coding	ENSG00000160299(PCNT)	87264	56	20	0.736842	0	1
22	18088274	+	protein_coding	ENSG00000215193(PEX26)	10352	59	314	0.158177	0.00361011	0.977177
22	19176894	-	protein_coding	ENSG00000100075(SLC25A1)	1846	221	2371	0.0852623	0.00242483	0.97156
22	19760952	+	protein_coding	ENSG00000184058(TBX1)	4250	67	169	0.283898	0.00704225	0.975194
22	19760953	+	protein_coding	ENSG00000184058(TBX1)	4251	99	135	0.423077	0.00719424	0.982995
22	19877782	-	protein_coding	ENSG00000184470(TXNRD2)	64039	6	9	0.4	0	1
22	20131893	+	protein_coding	ENSG00000099904(ZDHHC8)	2438	164	26	0.863158	0.0769231	0.910882
22	20314760	-	protein_coding	ENSG00000128185(DGCR6L)	5321	51	196	0.206478	0	1
22	20314782	-	protein_coding	ENSG00000128185(DGCR6L)	5299	22	397	0.052506	0.00222717	0.957583
22	21644028	+	protein_coding	ENSG00000128228(SDF2L1)	1727	51	570	0.0821256	0.00203046	0.975276
22	21922954	-	protein_coding	ENSG00000100034(PPM1F)	29895	76	63	0.546763	0	1
22	23767868	-	protein_coding	ENSG00000250479(CHCHD10)	105	2182	4800	0.312518	0.0236506	0.924322
22	23834332	+	protein_coding	ENSG00000099956(SMARCB1)	47402	40	51	0.43956	0.0348837	0.92064
22	23895091	+	protein_coding	ENSG00000240972(MIF)	709	225	10143	0.0217014	0.0145665	0.328778
22	24063016	+	protein_coding	ENSG00000099991(CABIN1)	51825	18	67	0.211765	0.00952381	0.955026
22	24164531	+	protein_coding	ENSG00000099991(CABIN1)	153340	54	93	0.367347	0.331683	0.0970847
22	24185892	+	protein_coding	ENSG00000099994(SUSD2)	4406	0	7	0	0
22	24574246	+	protein_coding	ENSG00000100028(SNRPD3)	18289	14	106	0.116667	0.0738255	0.36721
22	27853397	-	protein_coding	ENSG00000180957(PITPNB)	66738	3	8	0.272727	0.333333	-0.222222
22	28800463	-	protein_coding	ENSG00000100219(XBP1)	135	138	1641	0.0775717	0.00252685	0.967426
22	29308352	+	protein_coding	ENSG00000185340(GAS2L1)	1735	62	723	0.0789809	0	1
22	29695287	+	protein_coding	ENSG00000186575(NF2)	91732	6	41	0.12766	0	1
22	29825143	-	protein_coding	ENSG00000100325(ASCC2)	13162	4	213	0.0184332	0.0217391	-0.179348
22	30584672	-	protein_coding	ENSG00000100029(PES1)	22412	10	568	0.017301	0.0177866	-0.0280632
22	31105080	-	protein_coding	ENSG00000198832(SELENOM)	14990	157	2977	0.0500957	0.00114679	0.977108
22	31613614	+	protein_coding	ENSG00000198089(SFI1)	124927	43	85	0.335938	0.29	0.136744
22	31620648	-	protein_coding	ENSG00000241878(PISD)	41574	36	172	0.173077	0	1
22	36489334	-	protein_coding	ENSG00000100350(FOXRED2)	17888	49	243	0.167808	0	1
22	36489835	-	protein_coding	ENSG00000100350(FOXRED2)	17387	49	61	0.445455	0.00578035	0.987024
22	37018629	-	protein_coding	ENSG00000128311(TST)	1555	24	285	0.0776699	0.00647249	0.916667
22	37024463	+	protein_coding	ENSG00000128309(MPST)	4829	82	1509	0.0515399	0.00253378	0.950838
22	37185360	-	protein_coding	ENSG00000133466(C1QTNF6)	14026	53	225	0.190647	0.00759494	0.960162
22	37496485	-	protein_coding	ENSG00000100065(CARD10)	23058	8	98	0.0754717	0	1
22	37609832	+	protein_coding	ENSG00000100083(GGA1)	1108	33	5	0.868421	0.0681818	0.921488
22	38072502	+	protein_coding	ENSG00000100151(PICK1)	16192	27	202	0.117904	0	1
22	39377697	+	protein_coding	ENSG00000100321(SYNGR1)	27773	33	261	0.112245	0.00645161	0.942522
22	39377698	+	protein_coding	ENSG00000100321(SYNGR1)	27774	65	229	0.221088	0.00213675	0.990335
22	41339980	+	protein_coding	ENSG00000100403(ZC3H7B)	38456	3	82	0.0352941	0.0814815	-1.30864
22	41518496	+	protein_coding	ENSG00000100412(ACO2)	70667	17	810	0.0205562	0.00205339	0.900109
22	41620865	-	protein_coding	ENSG00000100418(DESI1)	179	318	118	0.729358	0.0102669	0.985923
22	41938977	-	protein_coding	ENSG00000100162(CENPM)	8176	9	240	0.0361446	0	1
22	43159298	+	protein_coding	ENSG00000100300(TSPO)	7752	273	2510	0.0980956	0.00138568	0.985874
22	43176349	-	protein_coding	ENSG00000100304(TTLL12)	10786	28	422	0.0622222	0	1
22	43947440	+	protein_coding	ENSG00000100344(PNPLA3)	23649	4	22	0.153846	0	1
22	45196845	-	protein_coding	ENSG00000100364(KIAA0930)	44050	31	172	0.152709	0.0045045	0.970503
22	45533089	+	protein_coding	ENSG00000077942(FBLN1)	30852	183	2979	0.0578748	0.00475059	0.917916
22	45601034	+	protein_coding	ENSG00000077942(FBLN1)	98797	9	308	0.0283912	0.0337553	-0.188936
22	45977045	-	protein_coding	ENSG00000188064(WNT7B)	118	27	121	0.182432	0	1
22	46297121	+	protein_coding	ENSG00000075218(GTSE1)	252	7	14	0.333333	0	1
22	46297241	+	protein_coding	ENSG00000075218(GTSE1)	372	16	14	0.533333	0	1
22	46350891	+	protein_coding	ENSG00000100416(TRMU)	20017	34	20	0.62963	0	1
22	46355849	+	protein_coding	ENSG00000100416(TRMU)	24975	32	38	0.457143	0	1
22	46410533	-	protein_coding	ENSG00000075275(CELSR1)	127088	7	110	0.0598291	0	1
22	46699315	-	protein_coding	ENSG00000100422(CERK)	38938	41	206	0.165992	0	1
22	49960802	+	protein_coding	ENSG00000198355(PIM3)	35	85	513	0.14214	0.0108108	0.923943
22	50221361	-	protein_coding	ENSG00000128159(TUBGCP6)	23663	43	9	0.826923	0.0327869	0.960351
22	50221648	-	protein_coding	ENSG00000128159(TUBGCP6)	23376	13	65	0.166667	0	1
22	50251169	-	protein_coding	ENSG00000100429(HDAC10)	237	39	106	0.268966	0.0190476	0.929182
22	50281992	-	protein_coding	ENSG00000196576(PLXNB2)	25655	102	729	0.122744	0.00331675	0.972978
22	50290538	-	protein_coding	ENSG00000196576(PLXNB2)	17109	144	345	0.294479	0.0138889	0.952836
22	50343477	+	protein_coding	ENSG00000100239(PPP6R2)	174	95	45	0.678571	0.0046729	0.993114
22	50419425	+	protein_coding	ENSG00000100239(PPP6R2)	76122	32	121	0.20915	0	1
22	50466457	-	protein_coding	ENSG00000100241(SBF1)	17467	9	47	0.160714	0	1
22	50483442	+	protein_coding	ENSG00000128165(ADM2)	1900	18	67	0.211765	0.0277778	0.868827
3	9690053	+	protein_coding	ENSG00000163719(MTMR14)	40621	40	186	0.176991	0	1
3	9785367	-	protein_coding	ENSG00000171148(TADA3)	7645	44	803	0.0519481	0.00112867	0.978273
3	9806248	+	protein_coding	ENSG00000241553(ARPC4)	13754	14	877	0.0157127	0.00291971	0.814181
3	9818796	+	protein_coding	ENSG00000214021(TTLL3)	10711	23	18	0.560976	0.0434783	0.922495
3	10312085	-	protein_coding	ENSG00000157020(SEC13)	9028	64	1463	0.0419122	0.00325998	0.922219
3	11719546	-	protein_coding	ENSG00000144560(VGLL4)	51805	38	2	0.95	0.117647	0.876161
3	12836048	-	protein_coding	ENSG00000144713(RPL32)	5535	18	1314	0.0135135	0.00925926	0.314815
3	13319945	-	protein_coding	ENSG00000132182(NUP210)	100378	45	766	0.0554871	0.0011976	0.978417
3	13353949	-	protein_coding	ENSG00000132182(NUP210)	66374	101	1363	0.0689891	0.00291121	0.957802
3	13386321	-	protein_coding	ENSG00000132182(NUP210)	34002	49	228	0.176895	0.20922	-0.182733
3	15051825	-	protein_coding	ENSG00000131368(MRPS25)	13515	236	38	0.861314	0.134228	0.844159
3	15206369	+	protein_coding	ENSG00000131375(CAPN7)	218	37	110	0.251701	0	1
3	15332390	-	protein_coding	ENSG00000131370(SH3BP5)	8979	110	2699	0.0391598	0.00206932	0.947157
3	15332525	-	protein_coding	ENSG00000131370(SH3BP5)	8844	546	1251	0.30384	0.00268456	0.991165
3	15332538	-	protein_coding	ENSG00000131370(SH3BP5)	8831	63	1409	0.0427989	0.00238663	0.944236
3	25664637	-	protein_coding	ENSG00000077097(TOP2B)	273	47	246	0.16041	0.00737101	0.954049
3	28241682	+	protein_coding	ENSG00000187118(CMC1)	99	103	614	0.143654	0.00218341	0.984801
3	31579815	+	protein_coding	ENSG00000163527(STT3B)	47178	21	261	0.0744681	0	1
3	33014122	-	protein_coding	ENSG00000170266(GLB1)	83081	15	225	0.0625	0.0287356	0.54023
3	33114370	+	protein_coding	ENSG00000170275(CRTAP)	357	97	7008	0.0136524	0.00218818	0.839721
3	33124554	+	protein_coding	ENSG00000170275(CRTAP)	10541	125	3799	0.0318552	0.00146628	0.953971
3	37861956	+	protein_coding	ENSG00000144677(CTDSPL)	77	16	53	0.231884	0	1
3	38165710	+	protein_coding	ENSG00000172939(OXSR1)	622	292	55	0.841499	0.0430108	0.948888
3	38165712	+	protein_coding	ENSG00000172939(OXSR1)	624	111	234	0.321739	0.00692042	0.978491
3	39098424	-	protein_coding	ENSG00000114745(GORASP1)	9946	26	129	0.167742	0	1
3	39101024	-	protein_coding	ENSG00000114745(GORASP1)	7346	15	269	0.0528169	0.0511628	0.0313178
3	39411893	+	protein_coding	ENSG00000168028(RPSA)	5178	2	202	0.00980392	0.0344828	-2.51724
3	42563551	-	protein_coding	ENSG00000093183(SEC22C)	37530	14	83	0.14433	0.0689655	0.522167
3	46999354	+	protein_coding	ENSG00000160796(NBEAL2)	19689	38	70	0.351852	0.0211268	0.939956
3	47009510	+	protein_coding	ENSG00000160796(NBEAL2)	29845	33	48	0.407407	0.0272727	0.933058
3	47121922	-	protein_coding	ENSG00000181555(SETD2)	42192	3	91	0.0319149	0.0135135	0.576577
3	47417169	-	protein_coding	ENSG00000114650(SCAP)	59958	19	267	0.0664336	0	1
3	47417430	-	protein_coding	ENSG00000114650(SCAP)	59697	28	235	0.106464	0.00359712	0.966213
3	47670681	-	protein_coding	ENSG00000173473(SMARCC1)	111426	45	453	0.0903614	0.00606061	0.932929
3	47846241	+	protein_coding	ENSG00000132153(DHX30)	43333	126	545	0.187779	0.00417827	0.977749
3	48432647	-	protein_coding	ENSG00000164051(CCDC51)	7810	9	579	0.0153061	0.0188088	-0.22884
3	48435090	-	protein_coding	ENSG00000164051(CCDC51)	5367	46	67	0.40708	0	1
3	48468769	-	protein_coding	ENSG00000164054(SHISA5)	36058	36	130	0.216867	0.00854701	0.960589
3	48469453	-	protein_coding	ENSG00000164054(SHISA5)	35374	6	442	0.0133929	0.00282486	0.789077
3	48572673	-	protein_coding	ENSG00000114270(COL7A1)	22657	135	320	0.296703	0.0121457	0.959064
3	48575209	-	protein_coding	ENSG00000114270(COL7A1)	20121	71	176	0.287449	0.00304878	0.989394
3	48575673	-	protein_coding	ENSG00000114270(COL7A1)	19657	65	311	0.172872	0	1
3	48587309	-	protein_coding	ENSG00000114270(COL7A1)	8021	41	320	0.113573	0.00498753	0.956085
3	48593593	-	protein_coding	ENSG00000114270(COL7A1)	1737	54	176	0.234783	0.185185	0.211248
3	48604272	-	protein_coding	ENSG00000010256(UQCRC1)	6705	178	2357	0.070217	0.0568807	0.189929
3	48609586	-	protein_coding	ENSG00000010256(UQCRC1)	1391	149	3204	0.0444378	0.00331263	0.925455
3	48633254	-	protein_coding	ENSG00000225697(SLC26A6)	2240	29	252	0.103203	0.00425532	0.958767
3	48634042	-	protein_coding	ENSG00000225697(SLC26A6)	1452	31	22	0.584906	0.0327869	0.943945
3	48634989	-	protein_coding	ENSG00000225697(SLC26A6)	505	39	18	0.684211	0	1
3	48634991	-	protein_coding	ENSG00000225697(SLC26A6)	503	14	44	0.241379	0	1
3	48918928	+	protein_coding	ENSG00000177479(ARIH2)	108	95	365	0.206522	0.00383142	0.981448
3	48918967	+	protein_coding	ENSG00000177479(ARIH2)	147	22	837	0.0256112	0	1
3	48984723	+	protein_coding	ENSG00000177479(ARIH2)	65903	39	387	0.0915493	0.00906344	0.900999
3	49004886	+	protein_coding	ENSG00000178467(P4HTM)	14998	45	650	0.0647482	0.00714286	0.889683
3	49022191	+	protein_coding	ENSG00000178057(NDUFAF3)	1733	133	3309	0.0386403	0.0020816	0.946129
3	49104400	-	protein_coding	ENSG00000172053(QARS1)	731	720	276	0.722892	0.0955224	0.867861
3	49111605	-	protein_coding	ENSG00000172046(USP19)	9334	36	236	0.132353	0.0037037	0.972016
3	49123039	-	protein_coding	ENSG00000172037(LAMB2)	10080	51	365	0.122596	0.00232019	0.981075
3	49125857	-	protein_coding	ENSG00000172037(LAMB2)	7262	136	586	0.188366	0	1
3	49681197	+	protein_coding	ENSG00000164062(APEH)	7184	407	791	0.339733	0.00977654	0.971223
3	49681764	+	protein_coding	ENSG00000164062(APEH)	7751	61	592	0.093415	0.0987654	-0.0572759
3	49748065	-	protein_coding	ENSG00000176095(IP6K1)	38478	18	39	0.315789	0	1
3	50274025	+	protein_coding	ENSG00000012171(SEMA3B)	6468	97	113	0.461905	0.0231481	0.949885
3	50288208	-	protein_coding	ENSG00000214706(IFRD2)	4711	96	2199	0.0418301	0.00249377	0.940383
3	50292314	-	protein_coding	ENSG00000214706(IFRD2)	605	72	945	0.0707965	0.00191571	0.972941
3	50302461	-	protein_coding	ENSG00000114378(HYAL1)	9921	50	176	0.221239	0	1
3	50558126	-	protein_coding	ENSG00000088543(C3orf18)	12902	118	216	0.353293	0	1
3	50582236	+	protein_coding	ENSG00000114735(HEMK1)	13085	11	4	0.733333	0.108108	0.85258
3	51968758	-	protein_coding	ENSG00000114779(ABHD14B)	14652	247	1534	0.138686	0.000798085	0.994245
3	51971716	-	protein_coding	ENSG00000114779(ABHD14B)	11694	33	60	0.354839	0.00970874	0.972639
3	51983515	+	protein_coding	ENSG00000243989(ACY1)	176	15	121	0.110294	0	1
3	52527360	-	protein_coding	ENSG00000168268(NT5DC2)	7695	117	224	0.343109	0.0125786	0.963339
3	52527670	-	protein_coding	ENSG00000168268(NT5DC2)	7385	6	544	0.0109091	0.00900277	0.174746
3	52533555	-	protein_coding	ENSG00000168268(NT5DC2)	1500	16	408	0.0377358	0	1
3	52533690	-	protein_coding	ENSG00000168268(NT5DC2)	1365	4	252	0.015625	0.00276243	0.823204
3	53122402	-	protein_coding	ENSG00000163933(RFT1)	8052	60	184	0.245902	0.0112994	0.954049
3	53229404	-	protein_coding	ENSG00000163931(TKT)	26649	1894	26102	0.0676525	0.0022094	0.967342
3	53235056	-	protein_coding	ENSG00000163931(TKT)	20997	576	22159	0.0253354	0.00214628	0.915285
3	53242131	-	protein_coding	ENSG00000163931(TKT)	13922	133	21675	0.00609868	0.00679642	-0.114408
3	53846194	-	protein_coding	ENSG00000016391(CHDH)	226	15	37	0.288462	0	1
3	57575612	-	protein_coding	ENSG00000168374(ARF4)	22609	3	820	0.0036452	0	1
3	58171768	+	protein_coding	ENSG00000136068(FLNB)	163371	20	188	0.0961538	0.0163934	0.829508
3	72888435	+	protein_coding	ENSG00000172986(GXYLT2)	390	20	23	0.465116	0.0246914	0.946914
3	72928854	+	protein_coding	ENSG00000172986(GXYLT2)	40809	12	119	0.0916031	0.0322581	0.647849
3	72929256	+	protein_coding	ENSG00000172986(GXYLT2)	41211	7	62	0.101449	0.133333	-0.314286
3	100348838	+	protein_coding	ENSG00000114021(NIT2)	14100	64	1192	0.0509554	0.00222717	0.956292
3	100352417	+	protein_coding	ENSG00000114021(NIT2)	17679	32	966	0.0320641	0.00228833	0.928633
3	101681093	-	protein_coding	ENSG00000114391(RPL24)	5641	5	341	0.0144509	0.00540541	0.625946
3	113718386	-	protein_coding	ENSG00000121579(NAA50)	27915	1	26	0.037037	0	1
3	124796698	-	protein_coding	ENSG00000082781(ITGB5)	104721	21	220	0.0871369	0	1
3	124887114	-	protein_coding	ENSG00000082781(ITGB5)	14305	2	142	0.0138889	0	1
3	126988609	+	protein_coding	ENSG00000114554(PLXNA1)	5917	13	84	0.134021	0	1
3	127672742	+	protein_coding	ENSG00000114631(PODXL2)	43558	31	123	0.201299	0	1
3	128620396	-	protein_coding	ENSG00000163902(RPN1)	60680	38	2269	0.0164716	0.0188939	-0.147056
3	128630015	-	protein_coding	ENSG00000163902(RPN1)	51061	14	601	0.0227642	0.006	0.736429
3	128726260	+	protein_coding	ENSG00000075785(RAB7A)	32592	242	1141	0.174982	0.00126984	0.992743
3	129169641	-	protein_coding	ENSG00000169714(CNBP)	14282	2	799	0.00249688	0	1
3	130746539	-	protein_coding	ENSG00000196455(PIK3R4)	291	15	11	0.576923	0.0512821	0.911111
3	133573922	+	protein_coding	ENSG00000091527(CDV3)	237	484	811	0.373745	0.0115741	0.969032
3	140941930	+	protein_coding	ENSG00000114120(SLC25A36)	101	197	470	0.295352	0.00732601	0.975196
3	149495729	+	protein_coding	ENSG00000169903(TM4SF4)	21033	0	0		0.75
3	149656989	-	protein_coding	ENSG00000018408(WWTR1)	79726	149	365	0.289883	0.00217865	0.992484
3	150546246	-	protein_coding	ENSG00000120742(SERP1)	56983	1703	1351	0.557629	0.0131976	0.976333
3	179323201	+	protein_coding	ENSG00000121864(ZNF639)	171	50	228	0.179856	0.00900901	0.94991
3	184299313	+	protein_coding	ENSG00000175166(PSMD2)	116	4	367	0.0107817	0.0286426	-1.6566
3	184303425	+	protein_coding	ENSG00000175166(PSMD2)	4228	140	673	0.172202	0.00451467	0.973783
3	184306113	+	protein_coding	ENSG00000175166(PSMD2)	6916	47	1145	0.0394295	0.00298063	0.924406
3	184315396	+	protein_coding	ENSG00000114867(EIF4G1)	902	5	44	0.102041	0	1
3	184317335	+	protein_coding	ENSG00000114867(EIF4G1)	2841	34	621	0.0519084	0.00150943	0.970921
3	184317763	+	protein_coding	ENSG00000114867(EIF4G1)	3269	29	476	0.0574257	0.00225225	0.96078
3	184327684	+	protein_coding	ENSG00000114867(EIF4G1)	13190	4	467	0.00849257	0.0342577	-3.03385
3	186581447	+	protein_coding	ENSG00000090520(DNAJB11)	14045	47	364	0.114355	0.00181159	0.984158
3	187741486	-	protein_coding	ENSG00000113916(BCL6)	4240	23	79	0.22549	0	1
3	197791340	+	protein_coding	ENSG00000186001(LRCH3)	115	18	25	0.418605	0	1
4	523764	+	protein_coding	ENSG00000174227(PIGG)	24555	17	125	0.119718	0.14433	-0.205579
4	987148	+	protein_coding	ENSG00000127415(IDUA)	152	184	55	0.769874	0.0657895	0.914545
4	1172546	-	protein_coding	ENSG00000159674(SPON2)	36417	13	2	0.866667	0.049505	0.942879
4	1212237	-	protein_coding	ENSG00000159692(CTBP1)	38097	42	1001	0.0402685	0.00284091	0.929451
4	1241720	-	protein_coding	ENSG00000159692(CTBP1)	8614	16	44	0.266667	0	1
4	1242207	-	protein_coding	ENSG00000159692(CTBP1)	8127	29	3	0.90625	0.0434783	0.952024
4	1242236	-	protein_coding	ENSG00000159692(CTBP1)	8098	29	17	0.630435	0.0333333	0.947126
4	1245321	-	protein_coding	ENSG00000159692(CTBP1)	5013	66	3	0.956522	0.102941	0.89238
4	1246182	-	protein_coding	ENSG00000159692(CTBP1)	4152	71	25	0.739583	0.0128205	0.982665
4	1715990	-	protein_coding	ENSG00000168936(TMEM129)	5369	16	156	0.0930233	0.047619	0.488095
4	1720851	-	protein_coding	ENSG00000168936(TMEM129)	508	55	470	0.104762	0.00230415	0.978006
4	1799427	+	protein_coding	ENSG00000068078(FGFR3)	6135	36	244	0.128571	0.00438596	0.965887
4	1841410	-	protein_coding	ENSG00000168924(LETM1)	14747	130	199	0.395137	0.00346021	0.991243
4	1979040	+	protein_coding	ENSG00000109685(NSD2)	107648	101	535	0.158805	0.00757576	0.952295
4	2042462	+	protein_coding	ENSG00000243449(C4orf48)	468	132	2676	0.0470085	0.00313185	0.933377
4	2042764	+	protein_coding	ENSG00000243449(C4orf48)	770	22	2896	0.00753941	0.0077193	-0.0238596
4	2066490	+	protein_coding	ENSG00000185818(NAT8L)	7164	17	67	0.202381	0	1
4	2249618	-	protein_coding	ENSG00000123933(MXD4)	12492	20	160	0.111111	0	1
4	2249983	-	protein_coding	ENSG00000123933(MXD4)	12127	39	114	0.254902	0.0193548	0.924069
4	2513871	+	protein_coding	ENSG00000063978(RNF4)	51652	35	208	0.144033	0.142857	0.00816327
4	2835385	+	protein_coding	ENSG00000087266(SH3BP2)	42315	61	218	0.218638	0	1
4	2933875	-	protein_coding	ENSG00000109736(MFSD10)	960	19	338	0.0532213	0	1
4	3512837	-	protein_coding	ENSG00000163956(LRPAP1)	19610	67	738	0.0832298	0.00106952	0.98715
4	6277477	+	protein_coding	ENSG00000109501(WFS1)	7629	11	134	0.0758621	0	1
4	6642154	+	protein_coding	ENSG00000179010(MRFAP1)	2064	299	5863	0.0485232	0.00286299	0.940998
4	8270139	+	protein_coding	ENSG00000170801(HTRA3)	386	148	450	0.247492	0	1
4	8306148	+	protein_coding	ENSG00000170801(HTRA3)	36395	50	444	0.101215	0.06875	0.32075
4	8415777	-	protein_coding	ENSG00000087008(ACOX3)	24947	19	37	0.339286	0.428571	-0.263158
4	8606751	+	protein_coding	ENSG00000109625(CPZ)	14092	79	67	0.541096	0.00561798	0.989617
4	10077808	-	protein_coding	ENSG00000071127(WDR1)	39165	59	356	0.142169	0	1
4	20731161	+	protein_coding	ENSG00000163138(PACRGL)	34880	11	1	0.916667	0	1
4	22402772	-	protein_coding	ENSG00000152990(ADGRA3)	113295	78	169	0.315789	0	1
4	25234097	+	protein_coding	ENSG00000038210(PI4K2B)	73435	54	135	0.285714	0.0119048	0.958333
4	25234346	+	protein_coding	ENSG00000038210(PI4K2B)	73684	6	75	0.0740741	0	1
4	25234386	+	protein_coding	ENSG00000038210(PI4K2B)	73724	17	130	0.115646	0.0049505	0.957193
4	25782409	-	protein_coding	ENSG00000091490(SEL1L3)	81352	55	501	0.0989209	0	1
4	26861291	+	protein_coding	ENSG00000109689(STIM2)	3691	4	30	0.117647	0	1
4	39458559	-	protein_coding	ENSG00000163682(RPL9)	373	680	686	0.497804	0.00742115	0.985092
4	40349311	+	protein_coding	ENSG00000174343(CHRNA9)	13979	1	47	0.0208333	0	1
4	57033261	-	protein_coding	ENSG00000163453(IGFBP7)	77125	500	4350	0.103093	0.00445104	0.956825
4	57109923	-	protein_coding	ENSG00000163453(IGFBP7)	463	37	4176	0.00878234	0.00140252	0.840302
4	57109969	-	protein_coding	ENSG00000163453(IGFBP7)	417	27	4463	0.00601336	0.00353357	0.412381
4	57110038	-	protein_coding	ENSG00000163453(IGFBP7)	348	72	2421	0.0288809	0.00214316	0.925793
4	57110105	-	protein_coding	ENSG00000163453(IGFBP7)	281	349	1531	0.185638	0.00424854	0.977114
4	70839804	-	protein_coding	ENSG00000132463(GRSF1)	94	68	1022	0.0623853	0.00483676	0.92247
4	75936208	-	protein_coding	ENSG00000138744(NAAA)	4806	217	117	0.649701	0.598425	0.0789216
4	75940746	-	protein_coding	ENSG00000138744(NAAA)	268	15	357	0.0403226	0	1
4	83459759	+	protein_coding	ENSG00000163319(MRPS18C)	3828	4	264	0.0149254	0.0353982	-1.37168
4	86594692	+	protein_coding	ENSG00000163629(PTPN13)	378	66	31	0.680412	0.012987	0.980913
4	88008007	+	protein_coding	ENSG00000118762(PKD2)	373	18	41	0.305085	0	1
4	88008008	+	protein_coding	ENSG00000118762(PKD2)	374	33	27	0.55	0	1
4	98261413	+	protein_coding	ENSG00000138698(RAP1GDS1)	30	32	30	0.516129	0.0357143	0.930804
4	99072345	-	protein_coding	ENSG00000197894(ADH5)	16457	15	359	0.040107	0.0244565	0.390217
4	145180481	-	protein_coding	ENSG00000164164(OTUD4)	109	23	24	0.489362	0	1
4	152979096	+	protein_coding	ENSG00000137460(FHDC1)	42774	7	31	0.184211	0	1
4	185210126	+	protein_coding	ENSG00000109762(SNX25)	5890	40	149	0.21164	0	1
4	185353555	+	protein_coding	ENSG00000109762(SNX25)	149319	1	207	0.00480769	0.00389105	0.190661
5	113349	+	protein_coding	ENSG00000153404(PLEKHG4B)	21182	3	0	1	0.0666667	0.933333
5	375661	+	protein_coding	ENSG00000063438(AHRR)	53948	4	9	0.307692	0	1
5	375792	+	protein_coding	ENSG00000063438(AHRR)	54079	1	0	1	0.0263158	0.973684
5	456957	+	protein_coding	ENSG00000180104(EXOC3)	13783	26	434	0.0565217	0.0375427	0.335784
5	472568	-	protein_coding	ENSG00000066230(SLC9A3)	51882	55	535	0.0932203	0.00364964	0.960849
5	1008852	+	protein_coding	ENSG00000145506(NKD2)	51	7	30	0.189189	0	1
5	1077991	-	protein_coding	ENSG00000113504(SLC12A7)	34073	23	218	0.0954357	0	1
5	1337921	-	protein_coding	ENSG00000049656(CLPTM1L)	7179	96	905	0.0959041	0.00299401	0.968781
5	1341757	-	protein_coding	ENSG00000049656(CLPTM1L)	3343	73	1594	0.0437912	0.00128452	0.970667
5	1463455	-	protein_coding	ENSG00000153395(LPCAT1)	60508	50	1169	0.0410172	0.000848176	0.979321
5	1523861	-	protein_coding	ENSG00000153395(LPCAT1)	102	34	832	0.039261	0	1
5	1798833	-	protein_coding	ENSG00000171421(MRPL36)	2534	20	2230	0.00888889	0.00531915	0.401596
5	6599910	-	protein_coding	ENSG00000037474(NSUN2)	33382	249	293	0.45941	0.0217391	0.95268
5	6714484	+	protein_coding	ENSG00000112941(TENT4A)	1053	211	110	0.657321	0.012931	0.980328
5	10250404	+	protein_coding	ENSG00000150753(CCT5)	476	1131	4104	0.216046	0.00308715	0.985711
5	10256145	+	protein_coding	ENSG00000150753(CCT5)	6217	65	5306	0.012102	0.0121359	-0.0028006
5	10679924	-	protein_coding	ENSG00000112977(DAP)	81311	82	1310	0.058908	0	1
5	14143515	+	protein_coding	ENSG00000038382(TRIO)	174	21	227	0.0846774	0.00588235	0.930532
5	14769150	-	protein_coding	ENSG00000154122(ANKH)	102629	67	862	0.0721206	0.00343643	0.952352
5	16465525	-	protein_coding	ENSG00000173545(ZNF622)	276	83	444	0.157495	0	1
5	16710941	-	protein_coding	ENSG00000145555(MYO10)	225348	56	714	0.0727273	0.0415704	0.428406
5	17275323	+	protein_coding	ENSG00000176788(BASP1)	209726	13	5651	0.0022952	0.00203528	0.113245
5	17275738	+	protein_coding	ENSG00000176788(BASP1)	210141	282	6544	0.0413126	0.00316857	0.923303
5	17276739	+	protein_coding	ENSG00000176788(BASP1)	211142	51	1122	0.0434783	0.0367197	0.155447
5	17276750	+	protein_coding	ENSG00000176788(BASP1)	211153	40	1136	0.0340136	0.0280255	0.176051
5	32174084	-	protein_coding	ENSG00000113384(GOLPH3)	236	187	647	0.224221	0	1
5	33456045	+	protein_coding	ENSG00000113407(TARS1)	15350	39	1591	0.0239264	0.0193548	0.191067
5	43496274	-	protein_coding	ENSG00000172244(C5orf34)	18875	3	38	0.0731707	0.205128	-1.80342
5	50441179	-	protein_coding	ENSG00000170571(EMB)	2070	24	19	0.55814	0	1
5	59215794	-	protein_coding	ENSG00000113448(PDE4D)	1306327	0	25	0	0.210526
5	61332763	+	protein_coding	ENSG00000130449(ZSWIM6)	506	14	18	0.4375	0	1
5	62366427	+	protein_coding	ENSG00000068796(KIF2A)	60266	2	50	0.0384615	0.0454545	-0.181818
5	66159228	+	protein_coding	ENSG00000153914(SREK1)	19258	11	62	0.150685	0	1
5	74685443	+	protein_coding	ENSG00000049860(HEXB)	45421	374	657	0.362755	0.00539568	0.985126
5	81972209	+	protein_coding	ENSG00000152348(ATG10)	187	19	31	0.38	0	1
5	82276066	-	protein_coding	ENSG00000186468(RPS23)	2331	8	263	0.0295203	0.0679612	-1.30218
5	87268554	+	protein_coding	ENSG00000145715(RASA1)	672	55	75	0.423077	0.0153846	0.963636
5	93584392	+	protein_coding	ENSG00000175745(NR2F1)	1171	158	402	0.282143	0.003125	0.988924
5	93584890	+	protein_coding	ENSG00000175745(NR2F1)	1669	35	58	0.376344	0	1
5	95794873	+	protein_coding	ENSG00000164292(RHOBTB3)	81352	407	330	0.552239	0.0111821	0.979751
5	96775946	-	protein_coding	ENSG00000164307(ERAP1)	32155	9	19	0.321429	0.2	0.377778
5	102866172	+	protein_coding	ENSG00000145730(PAM)	112192	117	271	0.301546	0.00813008	0.973039
5	103025223	+	protein_coding	ENSG00000145730(PAM)	271243	53	204	0.206226	0.00452489	0.978059
5	113513872	+	protein_coding	ENSG00000047188(YTHDC2)	179	166	115	0.590747	0.0108108	0.9817
5	128395272	-	protein_coding	ENSG00000138829(FBN2)	263914	18	48	0.272727	0	1
5	134632739	-	protein_coding	ENSG00000152700(SAR1B)	16533	12	363	0.032	0.0355191	-0.109973
5	134794914	+	protein_coding	ENSG00000145833(DDX46)	36144	59	321	0.155263	0.00952381	0.93866
5	135343361	-	protein_coding	ENSG00000113648(MACROH2A1)	56554	1067	2349	0.312354	0.00847458	0.972869
5	138446021	+	protein_coding	ENSG00000132563(REEP2)	6965	86	77	0.527607	0	1
5	138506532	-	protein_coding	ENSG00000120705(ETF1)	36705	36	911	0.0380148	0.00360577	0.905148
5	138567657	-	protein_coding	ENSG00000113013(HSPA9)	8019	282	4010	0.0657036	0.00503637	0.923347
5	138575264	-	protein_coding	ENSG00000113013(HSPA9)	412	349	10028	0.0336321	0.001554	0.953794
5	138827679	+	protein_coding	ENSG00000044115(CTNNA1)	216713	166	4345	0.0367989	0.00189215	0.948581
5	139648763	+	protein_coding	ENSG00000171604(CXXC5)	1465	41	126	0.245509	0	1
5	140567661	+	protein_coding	ENSG00000176087(SLC35A4)	3216	41	89	0.315385	0.00581395	0.981566
5	140676808	-	protein_coding	ENSG00000170445(HARS1)	14730	35	294	0.106383	0.00217391	0.979565
5	140677060	-	protein_coding	ENSG00000170445(HARS1)	14478	300	455	0.397351	0.0111248	0.972002
5	140705974	+	protein_coding	ENSG00000146007(ZMAT2)	7295	157	862	0.154073	0.00297177	0.980712
5	141578585	-	protein_coding	ENSG00000131504(DIAPH1)	40471	51	272	0.157895	0.0104167	0.934028
5	141637384	+	protein_coding	ENSG00000164620(RELL2)	435	75	27	0.735294	0	1
5	141653855	-	protein_coding	ENSG00000120318(ARAP3)	28376	6	116	0.0491803	0.0238095	0.515873
5	142137830	+	protein_coding	ENSG00000131507(NDFIP1)	29052	64	1463	0.0419122	0.0194175	0.536711
5	142144615	+	protein_coding	ENSG00000131507(NDFIP1)	35837	226	489	0.316084	0.00665188	0.978955
5	149551001	-	protein_coding	ENSG00000113712(CSNK1A1)	471	292	461	0.387782	0.0136187	0.964881
5	149853897	+	protein_coding	ENSG00000155846(PPARGC1B)	123600	18	14	0.5625	0	1
5	150115456	-	protein_coding	ENSG00000113721(PDGFRB)	40417	30	121	0.198675	0	1
5	150125482	-	protein_coding	ENSG00000113721(PDGFRB)	30391	61	75	0.448529	0.273109	0.391101
5	150375161	+	protein_coding	ENSG00000070814(TCOF1)	17533	149	320	0.317697	0.00705467	0.977794
5	150521002	+	protein_coding	ENSG00000070614(NDST1)	35185	24	205	0.104803	0.00847458	0.919138
5	150648181	+	protein_coding	ENSG00000171992(SYNPO)	47102	66	159	0.293333	0.00740741	0.974747
5	151122946	-	protein_coding	ENSG00000197043(ANXA6)	34870	18	763	0.0230474	0.00743494	0.677406
5	151746359	-	protein_coding	ENSG00000177556(ATOX1)	26174	112	1337	0.0772947	0.00133779	0.982692
5	160427856	+	protein_coding	ENSG00000164611(PTTG1)	6002	35	652	0.0509461	0.0395683	0.22333
5	168579351	-	protein_coding	ENSG00000120137(PANK3)	18	70	506	0.121528	0.00297619	0.97551
5	173164216	+	protein_coding	ENSG00000113734(BNIP1)	19775	37	171	0.177885	0.121495	0.316999
5	176389544	+	protein_coding	ENSG00000146066(HIGD2A)	794	570	2424	0.190381	0.00111982	0.994118
5	176507979	+	protein_coding	ENSG00000113194(FAF2)	60352	67	280	0.193084	0.00730994	0.962141
5	177093251	+	protein_coding	ENSG00000160867(FGFR4)	6347	34	121	0.219355	0.0172414	0.9214
5	177097802	+	protein_coding	ENSG00000160867(FGFR4)	10898	309	204	0.602339	0.0215517	0.96422
5	177331690	-	protein_coding	ENSG00000169223(LMAN2)	20151	38	244	0.134752	0	1
5	177332242	-	protein_coding	ENSG00000169223(LMAN2)	19599	21	1004	0.0204878	0.00349345	0.829486
5	177402701	-	protein_coding	ENSG00000131187(F12)	13883	14	9	0.608696	0.05	0.917857
5	177455797	+	protein_coding	ENSG00000131188(PRR7)	9353	61	629	0.0884058	0.00268097	0.969674
5	177496619	-	protein_coding	ENSG00000196923(PDLIM7)	988	18	7	0.72	0	1
5	177513821	-	protein_coding	ENSG00000183258(DDX41)	3141	63	1792	0.0339623	0.000762777	0.97754
5	177595649	+	protein_coding	ENSG00000184840(TMED9)	3447	327	2003	0.140343	0.00260223	0.981458
5	179729409	+	protein_coding	ENSG00000127022(CANX)	50782	84	1916	0.042	0.00152827	0.963613
5	179798087	-	protein_coding	ENSG00000161013(MGAT4B)	8866	2	12	0.142857	0	1
5	179798256	-	protein_coding	ENSG00000161013(MGAT4B)	8697	17	739	0.0224868	0.00443951	0.802572
5	179799969	-	protein_coding	ENSG00000161013(MGAT4B)	6984	14	1442	0.00961538	0.00144509	0.849711
5	179803367	-	protein_coding	ENSG00000161013(MGAT4B)	3586	62	20	0.756098	0.0379747	0.949775
5	179907872	-	protein_coding	ENSG00000197226(TBC1D9B)	26	31	43	0.418919	0.0188679	0.95496
5	180071465	-	protein_coding	ENSG00000113269(RNF130)	649	39	1276	0.0296578	0.0326975	-0.102494
5	180575330	+	protein_coding	ENSG00000113300(CNOT6)	80952	42	171	0.197183	0	1
5	180791907	-	protein_coding	ENSG00000131446(MGAT1)	23746	31	474	0.0613861	0.00589391	0.903986
5	181204888	-	protein_coding	ENSG00000146054(TRIM7)	406	88	206	0.29932	0	1
5	181234609	+	protein_coding	ENSG00000146063(TRIM41)	12111	3	157	0.01875	0	1
5	181243834	-	protein_coding	ENSG00000204628(RACK1)	4263	323	9347	0.0334023	0.00348297	0.895726
5	181243858	-	protein_coding	ENSG00000204628(RACK1)	4239	342	7344	0.0444965	0.0124213	0.720848
6	1390595	+	protein_coding	ENSG00000137273(FOXF2)	1020	13	310	0.0402477	0	1
6	2953177	-	protein_coding	ENSG00000124570(SERPINB6)	18989	314	1836	0.146047	0.00319489	0.978124
6	3270340	-	protein_coding	ENSG00000137266(SLC22A23)	186711	32	6	0.842105	0.04	0.9525
6	3751615	-	protein_coding	ENSG00000168994(PXDC1)	99	79	259	0.233728	0	1
6	5368920	+	protein_coding	ENSG00000145982(FARS2)	107877	38	252	0.131034	0.0913706	0.302698
6	7339252	-	protein_coding	ENSG00000164304(CAGE1)	50491	5	17	0.227273	0.291667	-0.283333
6	7541941	+	protein_coding	ENSG00000096696(DSP)	325	53	724	0.0682111	0.00546448	0.919889
6	7862441	+	protein_coding	ENSG00000153162(BMP6)	136343	3	141	0.0208333	0.010989	0.472527
6	7882257	-	protein_coding	ENSG00000239264(TXNDC5)	28532	87	1380	0.0593047	0.00197239	0.966741
6	13711745	-	protein_coding	ENSG00000010017(RANBP9)	91	43	96	0.309353	0.00961538	0.968918
6	13790112	-	protein_coding	ENSG00000050393(MCUR1)	24457	3	19	0.136364	0	1
6	13925161	+	protein_coding	ENSG00000180537(RNF182)	716	273	735	0.270833	0.00222717	0.991777
6	17794275	-	protein_coding	ENSG00000137177(KIF13A)	193361	17	251	0.0634328	0.041841	0.340389
6	24495055	+	protein_coding	ENSG00000112294(ALDH5A1)	189	17	136	0.111111	0.00813008	0.926829
6	24495100	+	protein_coding	ENSG00000112294(ALDH5A1)	234	135	57	0.703125	0.017094	0.975689
6	26597106	+	protein_coding	ENSG00000146109(ABT1)	154	9	428	0.020595	0	1
6	29942764	+	protein_coding	ENSG00000206503(HLA-A)	1505	51	795	0.0602837	0.0690979	-0.146212
6	29945695	+	protein_coding	ENSG00000206503(HLA-A)	4436	15	694	0.0211566	0.0308483	-0.458098
6	30345377	+	protein_coding	ENSG00000248167(TRIM39-RPP21)	16471	159	1497	0.0960145	0.0104603	0.891055
6	30586206	+	protein_coding	ENSG00000204574(ABCF1)	14814	13	571	0.0222603	0	1
6	30730711	-	protein_coding	ENSG00000137312(FLOT1)	12022	267	2355	0.101831	0.00189304	0.98141
6	30898998	+	protein_coding	ENSG00000204580(DDR1)	22578	164	619	0.209451	0.00231481	0.988948
6	31271861	-	protein_coding	ENSG00000204525(HLA-C)	270	278	3158	0.080908	0.0826741	-0.0218275
6	31635141	+	protein_coding	ENSG00000204469(PRRC2A)	14427	69	657	0.0950413	0.000990099	0.989582
6	31637564	+	protein_coding	ENSG00000204469(PRRC2A)	16850	28	498	0.0532319	0.00188324	0.964622
6	31644134	-	protein_coding	ENSG00000204463(BAG6)	8572	216	275	0.439919	0.38535	0.124042
6	31644160	-	protein_coding	ENSG00000204463(BAG6)	8546	98	773	0.112514	0.0028777	0.974424
6	31647787	-	protein_coding	ENSG00000204463(BAG6)	4919	28	1095	0.0249332	0.00362647	0.854553
6	31728502	-	protein_coding	ENSG00000213722(DDAH2)	2116	144	703	0.170012	0.127907	0.247658
6	31782352	-	protein_coding	ENSG00000204394(VARS1)	13401	27	1119	0.0235602	0.00143369	0.939148
6	31859740	-	protein_coding	ENSG00000204386(NEU1)	3166	40	85	0.32	0.015873	0.950397
6	31960079	+	protein_coding	ENSG00000204351(SKIV2L)	964	18	379	0.0453401	0.00649351	0.856782
6	32149549	-	protein_coding	ENSG00000204314(PRRT1)	3535	19	54	0.260274	0	1
6	32168627	-	protein_coding	ENSG00000204310(AGPAT1)	9470	11	311	0.0341615	0.0207101	0.39376
6	32837983	-	protein_coding	ENSG00000204267(TAP2)	757	87	82	0.514793	0.00877193	0.98296
6	32853166	-	protein_coding	ENSG00000168394(TAP1)	651	199	137	0.592262	0.0142857	0.975879
6	33193931	-	protein_coding	ENSG00000204231(RXRB)	6735	45	212	0.175097	0	1
6	33194442	-	protein_coding	ENSG00000204231(RXRB)	6224	132	183	0.419048	0.00985222	0.976489
6	33293189	-	protein_coding	ENSG00000237441(RGL2)	5754	49	120	0.289941	0	1
6	33313750	-	protein_coding	ENSG00000231925(TAPBP)	535	73	282	0.205634	0.00416667	0.979737
6	33452615	+	protein_coding	ENSG00000197283(SYNGAP1)	32955	30	17	0.638298	0.0666667	0.895556
6	33711552	-	protein_coding	ENSG00000137288(UQCC2)	176	85	694	0.109114	0.00320856	0.970595
6	33776966	-	protein_coding	ENSG00000161904(LEMD2)	12165	25	415	0.0568182	0.0434783	0.234783
6	34280149	-	protein_coding	ENSG00000272325(NUDT3)	112521	29	47	0.381579	0	1
6	35468421	+	protein_coding	ENSG00000198755(RPL10A)	21	163	5063	0.0311902	0.00137583	0.955889
6	36855307	-	protein_coding	ENSG00000137168(PPIL1)	19497	3	10	0.230769	0.111111	0.518519
6	36985919	-	protein_coding	ENSG00000137409(MTCH1)	380	138	547	0.20146	0.003003	0.985094
6	37483117	-	protein_coding	ENSG00000198937(CCDC167)	16777	34	159	0.176166	0.0115207	0.934603
6	41099102	+	protein_coding	ENSG00000001167(NFYA)	26129	25	36	0.409836	0.0116279	0.971628
6	41600241	+	protein_coding	ENSG00000137166(FOXP4)	53861	6	5	0.545455	0	1
6	41940454	-	protein_coding	ENSG00000112576(CCND3)	109904	46	476	0.0881226	0.0558376	0.366365
6	42964199	-	protein_coding	ENSG00000124587(PEX6)	14983	47	82	0.364341	0.0172414	0.952678
6	42989628	+	protein_coding	ENSG00000112640(PPP2R5D)	5076	16	191	0.0772947	0.122222	-0.58125
6	43048369	-	protein_coding	ENSG00000044090(CUL7)	5575	24	210	0.102564	0	1
6	43049986	-	protein_coding	ENSG00000044090(CUL7)	3958	23	180	0.1133	0.0695187	0.386422
6	43188634	+	protein_coding	ENSG00000112659(CUL9)	6451	42	21	0.666667	0.075	0.8875
6	43225784	-	protein_coding	ENSG00000112667(DNPH1)	3698	88	1354	0.0610264	0.00476758	0.921877
6	43505061	+	protein_coding	ENSG00000137221(TJAP1)	27539	76	12	0.863636	0.021978	0.974552
6	44249417	+	protein_coding	ENSG00000096384(HSP90AB1)	3252	51	9262	0.00547622	0.00497866	0.0908571
6	44253053	+	protein_coding	ENSG00000096384(HSP90AB1)	6888	70	2063	0.0328176	0.0103655	0.684148
6	44255267	-	protein_coding	ENSG00000157593(SLC35B2)	2624	13	477	0.0265306	0.0173913	0.344482
6	47001332	-	protein_coding	ENSG00000153292(ADGRF1)	41019	0	0
6	57172561	+	protein_coding	ENSG00000112208(BAG2)	236	67	127	0.345361	0.00961538	0.972158
6	57172562	+	protein_coding	ENSG00000112208(BAG2)	237	34	157	0.17801	0.0049505	0.97219
6	87085631	-	protein_coding	ENSG00000135346(CGA)	9476	31	308	0.0914454	0.0033195	0.9637
6	88890556	-	protein_coding	ENSG00000111880(RNGTT)	73063	15	76	0.164835	0	1
6	106665888	+	protein_coding	ENSG00000130348(QRSL1)	36311	11	114	0.088	0.0571429	0.350649
6	109791491	+	protein_coding	ENSG00000112367(FIG4)	100883	17	72	0.191011	0	1
6	111087549	+	protein_coding	ENSG00000112394(SLC16A10)	47	14	16	0.466667	0	1
6	111873198	-	protein_coding	ENSG00000010810(FYN)	255	244	319	0.433393	0.0087108	0.979901
6	117575241	-	protein_coding	ENSG00000047932(GOPC)	27302	1	120	0.00826446	0.0166667	-1.01667
6	127976925	-	protein_coding	ENSG00000152894(PTPRK)	543692	66	142	0.317308	0.00540541	0.982965
6	129577262	-	protein_coding	ENSG00000146376(ARHGAP18)	132916	22	545	0.0388007	0.0664452	-0.712474
6	143136910	+	protein_coding	ENSG00000146416(AIG1)	76415	96	141	0.405063	0.00840336	0.979254
6	149843114	-	protein_coding	ENSG00000120256(LRP11)	21246	113	323	0.259174	0	1
6	150865994	+	protein_coding	ENSG00000120254(MTHFD1L)	316	72	323	0.182278	0.00436681	0.976043
6	150936916	+	protein_coding	ENSG00000120254(MTHFD1L)	71238	128	352	0.266667	0.0115607	0.956647
6	158636621	-	protein_coding	ENSG00000146425(DYNLT1)	8123	9	825	0.0107914	0.0104773	0.0291036
6	158765749	-	protein_coding	ENSG00000092820(EZR)	53620	3	238	0.0124481	0.00363636	0.707879
6	158785550	-	protein_coding	ENSG00000092820(EZR)	33819	26	967	0.0261833	0.0373074	-0.424855
6	159681481	-	protein_coding	ENSG00000291237(SOD2)	81049	40	535	0.0695652	0.00232558	0.96657
6	159776243	+	protein_coding	ENSG00000120437(ACAT2)	14199	15	80	0.157895	0.00813008	0.948509
6	160048428	+	protein_coding	ENSG00000197081(IGF2R)	79347	13	205	0.059633	0.00301205	0.94949
6	163415113	+	protein_coding	ENSG00000112531(QKI)	1114	16	46	0.258065	0	1
6	169702536	+	protein_coding	ENSG00000185127(C6orf120)	411	58	187	0.236735	0.0025974	0.989028
7	198277	+	protein_coding	ENSG00000177706(FAM20C)	5707	11	3	0.785714	0	1
7	726927	+	protein_coding	ENSG00000164818(DNAAF5)	229	55	432	0.112936	0.00188324	0.983325
7	726928	+	protein_coding	ENSG00000164818(DNAAF5)	230	119	368	0.244353	0.00375235	0.984644
7	997377	-	protein_coding	ENSG00000146540(C7orf50)	140884	96	720	0.117647	0.00326087	0.972283
7	997379	-	protein_coding	ENSG00000146540(C7orf50)	140882	29	790	0.035409	0.0021254	0.939976
7	1476798	-	protein_coding	ENSG00000164880(INTS1)	27592	18	401	0.0429594	0.00546448	0.872799
7	1477934	-	protein_coding	ENSG00000164880(INTS1)	26456	29	271	0.0966667	0.118343	-0.22424
7	1479582	-	protein_coding	ENSG00000164880(INTS1)	24808	254	170	0.599057	0.0111857	0.981328
7	1493836	-	protein_coding	ENSG00000164880(INTS1)	10554	14	230	0.057377	0	1
7	1539954	+	protein_coding	ENSG00000198517(MAFK)	9253	41	730	0.0531777	0.00484653	0.908862
7	1936741	-	protein_coding	ENSG00000002822(MAD1L1)	296503	31	213	0.127049	0.00816327	0.935747
7	2230722	-	protein_coding	ENSG00000002822(MAD1L1)	2522	6	97	0.0582524	0.0659341	-0.131868
7	2354978	+	protein_coding	ENSG00000106263(EIF3B)	893	48	1532	0.0303797	0.00161117	0.946966
7	2433308	+	protein_coding	ENSG00000136213(CHST12)	29721	11	20	0.354839	0	1
7	2543757	-	protein_coding	ENSG00000106009(BRAT1)	11938	101	391	0.205285	0	1
7	2661673	+	protein_coding	ENSG00000136295(TTYH3)	29713	1	31	0.03125	0.09375	-2
7	2663528	+	protein_coding	ENSG00000136295(TTYH3)	31568	29	292	0.0903427	0	1
7	4682511	+	protein_coding	ENSG00000164916(FOXK1)	217	46	10	0.821429	0.0833333	0.898551
7	4791534	+	protein_coding	ENSG00000242802(AP5Z1)	15920	42	6	0.875	0.0298507	0.965885
7	5603909	+	protein_coding	ENSG00000075618(FSCN1)	11094	81	2045	0.0380997	0	1
7	5605434	+	protein_coding	ENSG00000075618(FSCN1)	12619	148	2923	0.0481928	0.00248344	0.948469
7	6402525	+	protein_coding	ENSG00000136238(RAC1)	27999	4	23	0.148148	0.111111	0.25
7	10974236	+	protein_coding	ENSG00000106443(PHF14)	901	229	31	0.880769	0.038674	0.956091
7	16685963	+	protein_coding	ENSG00000136261(BZW2)	39833	12	1318	0.00902256	0.00323625	0.641316
7	22730185	+	protein_coding	ENSG00000136244(IL6)	4302	9	17	0.346154	0.0246914	0.928669
7	24650533	+	protein_coding	ENSG00000105926(PALS2)	77266	16	105	0.132231	0.0877193	0.336623
7	29923382	-	protein_coding	ENSG00000136193(SCRN1)	66908	18	121	0.129496	0.150376	-0.161236
7	30028437	+	protein_coding	ENSG00000106086(PLEKHA8)	1034	19	158	0.107345	0	1
7	32485895	-	protein_coding	ENSG00000106355(LSM5)	9389	4	48	0.0769231	0.0862069	-0.12069
7	32957582	+	protein_coding	ENSG00000122642(FKBP9)	179	62	289	0.176638	0	1
7	32957583	+	protein_coding	ENSG00000122642(FKBP9)	180	62	286	0.178161	0.00324675	0.981776
7	37951210	+	protein_coding	ENSG00000086289(EPDR1)	30571	3	52	0.0545455	0	1
7	39950479	+	protein_coding	ENSG00000065883(CDK13)	359	23	160	0.125683	0	1
7	43647623	-	protein_coding	ENSG00000106603(COA1)	82095	48	1376	0.0337079	0.00254453	0.924512
7	44059576	+	protein_coding	ENSG00000136279(DBNL)	14937	54	271	0.166154	0.177941	-0.0709423
7	44080830	-	protein_coding	ENSG00000122678(POLM)	1701	54	48	0.529412	0.0277778	0.947531
7	44123295	-	protein_coding	ENSG00000106628(POLD2)	1064	2	13	0.133333	0	1
7	44708032	+	protein_coding	ENSG00000105953(OGDH)	101461	6	378	0.015625	0.0103093	0.340206
7	44708521	+	protein_coding	ENSG00000105953(OGDH)	101950	37	482	0.0712909	0.00189036	0.973484
7	44802800	+	protein_coding	ENSG00000196262(PPIA)	6121	63	408	0.133758	0	1
7	44832457	-	protein_coding	ENSG00000105968(H2AZ2)	15631	2	27	0.0689655	0	1
7	56078426	+	protein_coding	ENSG00000129103(SUMF2)	14425	144	2061	0.0653061	0.00317628	0.951363
7	56079825	+	protein_coding	ENSG00000129103(SUMF2)	15824	71	952	0.0694037	0.0015748	0.97731
7	73683253	-	protein_coding	ENSG00000176410(DNAJC30)	201	15	75	0.166667	0.122807	0.263158
7	74657877	+	protein_coding	ENSG00000263001(GTF2I)	7647	224	180	0.554455	0.00913242	0.983529
7	75066792	-	protein_coding	ENSG00000274523(RCC1L)	7437	67	219	0.234266	0.00529101	0.977415
7	75073532	-	protein_coding	ENSG00000274523(RCC1L)	697	84	76	0.525	0	1
7	76005279	-	protein_coding	ENSG00000127952(STYXL1)	42726	78	162	0.325	0.304636	0.0626592
7	76064815	+	protein_coding	ENSG00000146701(MDH2)	16765	232	2066	0.100957	0.067731	0.329113
7	98386082	-	protein_coding	ENSG00000006453(BAIAP2L1)	15009	9	24	0.272727	0.342857	-0.257143
7	98400910	-	protein_coding	ENSG00000006453(BAIAP2L1)	181	73	687	0.0960526	0.00566572	0.941014
7	99396673	-	protein_coding	ENSG00000106244(PDAP1)	11925	123	1386	0.0815109	0.00266845	0.967263
7	99466148	-	protein_coding	ENSG00000248919(ATP5MF-PTCD1)	50	32	947	0.0326864	0.0160858	0.507875
7	99558687	+	protein_coding	ENSG00000197343(ZNF655)	282	75	76	0.496689	0.03125	0.937083
7	100101347	-	protein_coding	ENSG00000166508(MCM7)	594	81	1889	0.0411168	0.00151515	0.96315
7	100430191	+	protein_coding	ENSG00000146834(MEPCE)	1870	17	102	0.142857	0.00591716	0.95858
7	100656365	-	protein_coding	ENSG00000077080(ACTL6B)	84	0	0
7	100656376	-	protein_coding	ENSG00000077080(ACTL6B)	73	0	0
7	100683125	-	protein_coding	ENSG00000146830(GIGYF1)	11126	8	205	0.0375587	0.00278552	0.925836
7	100827208	-	protein_coding	ENSG00000196411(EPHB4)	316	144	221	0.394521	0	1
7	100827375	-	protein_coding	ENSG00000196411(EPHB4)	149	63	75	0.456522	0.0165289	0.963794
7	100868683	+	protein_coding	ENSG00000087077(TRIP6)	1297	61	258	0.191223	0.00373134	0.980487
7	100881346	+	protein_coding	ENSG00000087087(SRRT)	6244	80	110	0.421053	0.041876	0.900544
7	100882207	+	protein_coding	ENSG00000087087(SRRT)	7105	29	271	0.0966667	0.00236407	0.975544
7	100888302	+	protein_coding	ENSG00000087087(SRRT)	13200	26	203	0.113537	0.0021645	0.980936
7	100888365	+	protein_coding	ENSG00000087087(SRRT)	13263	21	189	0.1	0.00393701	0.96063
7	101206390	-	protein_coding	ENSG00000106397(PLOD3)	12031	179	378	0.321364	0.00393701	0.987749
7	101212316	-	protein_coding	ENSG00000106397(PLOD3)	6105	200	469	0.298954	0.00437637	0.985361
7	101816834	+	protein_coding	ENSG00000257923(CUX1)	931	21	20	0.512195	0	1
7	101817196	+	protein_coding	ENSG00000257923(CUX1)	1293	27	31	0.465517	0	1
7	102178565	+	protein_coding	ENSG00000257923(CUX1)	362662	53	273	0.162577	0.0896057	0.44884
7	102281854	+	protein_coding	ENSG00000257923(CUX1)	465951	8	110	0.0677966	0.0576923	0.149038
7	102283095	+	protein_coding	ENSG00000257923(CUX1)	467192	59	229	0.204861	0.0124224	0.939362
7	107986264	-	protein_coding	ENSG00000091136(LAMB1)	16950	216	155	0.58221	0.0222222	0.961831
7	127585405	-	protein_coding	ENSG00000179562(GCC1)	8207	20	78	0.204082	0.0136986	0.932877
7	134293043	-	protein_coding	ENSG00000205060(SLC35B4)	23888	33	1	0.970588	0.0952381	0.901876
7	134928842	+	protein_coding	ENSG00000122786(CALD1)	184591	113	1279	0.0811782	0.000949067	0.988309
7	134970637	+	protein_coding	ENSG00000122786(CALD1)	226386	1	47	0.0208333	0.0175439	0.157895
7	140041749	-	protein_coding	ENSG00000059378(PARP12)	21203	10	7	0.588235	0.826087	-0.404348
7	149723752	+	protein_coding	ENSG00000133619(KRBA1)	8972	7	18	0.28	0	1
7	149879459	+	protein_coding	ENSG00000171130(ATP6V0E2)	6492	80	147	0.352423	0.0110375	0.968681
7	149880292	+	protein_coding	ENSG00000171130(ATP6V0E2)	7325	45	74	0.378151	0.0264026	0.93018
7	151074485	+	protein_coding	ENSG00000164889(SLC4A2)	17276	71	582	0.108729	0.00280505	0.974201
7	151076072	+	protein_coding	ENSG00000164889(SLC4A2)	18863	64	554	0.10356	0.00332226	0.967919
7	151080395	-	protein_coding	ENSG00000164896(FASTK)	472	95	115	0.452381	0.0101523	0.977558
7	151238231	+	protein_coding	ENSG00000033100(CHPF2)	5749	8	39	0.170213	0	1
7	151238232	+	protein_coding	ENSG00000033100(CHPF2)	5750	13	33	0.282609	0	1
7	158829236	-	protein_coding	ENSG00000117868(ESYT2)	1018	486	156	0.757009	0.0342857	0.954709
8	1843369	+	protein_coding	ENSG00000104728(ARHGEF10)	19444	27	40	0.402985	0	1
8	8327878	-	protein_coding	ENSG00000275342(PRAG1)	58562	0	38	0	0
8	19757317	-	protein_coding	ENSG00000147408(CSGALNACT1)	713	10	2	0.833333	0	1
8	22165342	+	protein_coding	ENSG00000168487(BMP1)	203	5	82	0.0574713	0	1
8	22176146	+	protein_coding	ENSG00000168487(BMP1)	11007	10	92	0.0980392	0	1
8	22197326	+	protein_coding	ENSG00000168487(BMP1)	32187	52	185	0.219409	0.008	0.963538
8	22412171	+	protein_coding	ENSG00000104635(SLC39A14)	44894	6	62	0.0882353	0.0363636	0.587879
8	22605329	+	protein_coding	ENSG00000158941(CCAR2)	573	7	12	0.368421	0	1
8	23297659	-	protein_coding	ENSG00000134013(LOXL2)	127670	104	275	0.274406	0.00569801	0.979235
8	23333548	-	protein_coding	ENSG00000134013(LOXL2)	91781	73	877	0.0768421	0.00292826	0.961893
8	23360204	-	protein_coding	ENSG00000134013(LOXL2)	65125	67	660	0.0921596	0.0507812	0.448986
8	27597999	-	protein_coding	ENSG00000120885(CLU)	16702	12	645	0.0182648	0.00985222	0.460591
8	27598128	-	protein_coding	ENSG00000120885(CLU)	16573	301	1192	0.201608	0.141791	0.296698
8	27599971	-	protein_coding	ENSG00000120885(CLU)	14730	491	23059	0.0208493	0.00238828	0.88545
8	27634018	+	protein_coding	ENSG00000168077(SCARA3)	151	12	401	0.0290557	0.0104348	0.64087
8	27672062	+	protein_coding	ENSG00000168077(SCARA3)	38195	7	133	0.05	0.0524017	-0.0480349
8	27672126	+	protein_coding	ENSG00000168077(SCARA3)	38259	9	334	0.0262391	0.00123916	0.952774
8	28751495	+	protein_coding	ENSG00000012232(EXTL3)	151027	23	44	0.343284	0	1
8	38060238	+	protein_coding	ENSG00000187840(EIF4EBP1)	29705	98	1894	0.0491968	0.00270027	0.945113
8	38468295	-	protein_coding	ENSG00000077782(FGFR1)	540	29	53	0.353659	0.0137931	0.960999
8	38468317	-	protein_coding	ENSG00000077782(FGFR1)	518	18	52	0.257143	0.00757576	0.970539
8	47977666	+	protein_coding	ENSG00000104738(MCM4)	17482	9	673	0.0131965	0.00289436	0.780672
8	61517547	-	protein_coding	ENSG00000198363(ASPH)	197094	4	898	0.00443459	0.00632911	-0.427215
8	61714474	-	protein_coding	ENSG00000198363(ASPH)	167	201	3087	0.0611314	0.00124224	0.979679
8	63038721	-	protein_coding	ENSG00000137563(GGH)	687	28	1592	0.017284	0.00208333	0.879464
8	65841637	-	protein_coding	ENSG00000205268(PDE7A)	686	45	49	0.478723	0	1
8	67058178	-	protein_coding	ENSG00000121022(COPS5)	25606	178	612	0.225316	0.00325733	0.985543
8	67343635	-	protein_coding	ENSG00000066777(ARFGEF1)	147	21	38	0.355932	0.0204082	0.942663
8	74315542	-	protein_coding	ENSG00000104369(JPH1)	5999	48	44	0.521739	0	1
8	85177567	+	protein_coding	ENSG00000133740(E2F5)	414	64	99	0.392638	0	1
8	90645995	-	protein_coding	ENSG00000180694(TMEM64)	145638	26	31	0.45614	0	1
8	97776042	+	protein_coding	ENSG00000104341(LAPTM4B)	986	24	2682	0.00886918	0.00660066	0.255776
8	124372193	-	protein_coding	ENSG00000164983(TMEM65)	509	78	166	0.319672	0	1
8	129988270	-	protein_coding	ENSG00000153310(CYRIB)	29235	19	61	0.2375	0.0322581	0.864177
8	132013007	+	protein_coding	ENSG00000132294(EFR3A)	108915	24	113	0.175182	0.0103093	0.941151
8	140529760	-	protein_coding	ENSG00000123908(AGO2)	105874	7	46	0.132075	0.0212766	0.838906
8	142703341	+	protein_coding	ENSG00000160886(LY6K)	3231	95	945	0.0913462	0.101695	-0.113292
8	143022304	+	protein_coding	ENSG00000160932(LY6E)	4323	31	380	0.0754258	0.00483092	0.935951
8	143297052	+	protein_coding	ENSG00000185730(ZNF696)	7377	39	11	0.78	0.125	0.839744
8	143334814	-	protein_coding	ENSG00000184428(TOP1MT)	25166	53	93	0.363014	0	1
8	143566611	-	protein_coding	ENSG00000204839(MROH6)	6162	28	46	0.378378	0.0125	0.966964
8	143576158	-	protein_coding	ENSG00000147813(NAPRT)	2492	38	1112	0.0330435	0.00183824	0.944369
8	143576773	-	protein_coding	ENSG00000147813(NAPRT)	1877	389	101	0.793878	0.045977	0.942086
8	143593757	-	protein_coding	ENSG00000104529(EEF1D)	5785	3	33	0.0833333	0	1
8	143593758	-	protein_coding	ENSG00000104529(EEF1D)	5784	30	4	0.882353	0.0526316	0.940351
8	143594449	-	protein_coding	ENSG00000104529(EEF1D)	5093	28	12	0.7	0	1
8	143596123	-	protein_coding	ENSG00000104529(EEF1D)	3419	17	8	0.68	0	1
8	143604949	-	protein_coding	ENSG00000104524(PYCR3)	4825	4	35	0.102564	0	1
8	143612729	-	protein_coding	ENSG00000104522(GFUS)	5320	12	524	0.0223881	0.0021978	0.901832
8	143694878	+	protein_coding	ENSG00000181135(ZNF707)	10427	26	23	0.530612	0.0294118	0.94457
8	143792822	-	protein_coding	ENSG00000180900(SCRIB)	22952	76	678	0.100796	0.00670241	0.933505
8	143990309	+	protein_coding	ENSG00000178719(GRINA)	254	58	303	0.160665	0	1
8	144085349	+	protein_coding	ENSG00000197858(GPAA1)	3013	90	660	0.12	0.181692	-0.514101
8	144356107	-	protein_coding	ENSG00000182325(FBXL6)	3270	28	349	0.0742706	0.00403226	0.945709
8	144356996	-	protein_coding	ENSG00000182325(FBXL6)	2381	146	249	0.36962	0.249071	0.326145
8	144393758	-	protein_coding	ENSG00000071894(CPSF1)	15578	46	411	0.100656	0	1
8	144396602	-	protein_coding	ENSG00000071894(CPSF1)	12734	31	24	0.563636	0.0163934	0.970915
8	144423801	-	protein_coding	ENSG00000160948(VPS28)	4763	145	1026	0.123826	0.00115607	0.990664
8	144467296	+	protein_coding	ENSG00000167702(KIFC2)	1254	197	67	0.746212	0.15493	0.792379
8	144547517	-	protein_coding	ENSG00000147799(ARHGAP39)	138330	13	65	0.166667	0	1
8	144789770	-	protein_coding	ENSG00000161016(RPL8)	2818	63	4070	0.0152432	0.0239486	-0.571104
8	144789771	-	protein_coding	ENSG00000161016(RPL8)	2817	32	4478	0.00709534	0.00925926	-0.304977
9	2041959	+	protein_coding	ENSG00000080503(SMARCA2)	61670	13	12	0.52	0	1
9	20620810	-	protein_coding	ENSG00000171843(MLLT3)	1690	292	70	0.80663	0.0425532	0.947246
9	21970987	-	protein_coding	ENSG00000147889(CDKN2A)	24315	291	4202	0.0647674	0.00253968	0.960788
9	33246641	+	protein_coding	ENSG00000122711(SPINK4)	28277	10	79	0.11236	0.0714286	0.364286
9	35079935	-	protein_coding	ENSG00000221829(FANCG)	70	37	70	0.345794	0	1
9	35092687	-	protein_coding	ENSG00000165282(PIGO)	3933	8	97	0.0761905	0.0326087	0.572011
9	35396574	+	protein_coding	ENSG00000198722(UNC13B)	234583	3	159	0.0185185	0.011236	0.393258
9	35405077	+	protein_coding	ENSG00000198722(UNC13B)	243086	6	71	0.0779221	0.230769	-1.96154
9	35712870	-	protein_coding	ENSG00000137076(TLN1)	19326	35	306	0.102639	0	1
9	35813074	-	protein_coding	ENSG00000137133(HINT2)	2281	132	955	0.121435	0.0844553	0.304523
9	35815010	-	protein_coding	ENSG00000137133(HINT2)	345	33	231	0.125	0.00406504	0.96748
9	37428547	+	protein_coding	ENSG00000137106(GRHPR)	5882	22	1068	0.0201835	0.000935454	0.953653
9	68940660	+	protein_coding	ENSG00000107242(PIP5K1B)	235421	56	76	0.424242	0	1
9	72365073	-	protein_coding	ENSG00000107372(ZFAND5)	163	291	405	0.418103	0	1
9	78306414	+	protein_coding	ENSG00000135069(PSAT1)	9290	19	4406	0.00429379	0.00695931	-0.620788
9	85655279	-	protein_coding	ENSG00000135049(AGTPBP1)	86751	25	79	0.240385	0.301205	-0.253012
9	92242191	-	protein_coding	ENSG00000196305(IARS1)	51664	13	134	0.0884354	0.207547	-1.34688
9	93451481	-	protein_coding	ENSG00000188938(FAM120AOS)	2101	51	71	0.418033	0.0134228	0.967891
9	95317680	-	protein_coding	ENSG00000158169(FANCC)	109117	3	12	0.2	0	1
9	95317682	-	protein_coding	ENSG00000158169(FANCC)	109115	4	9	0.307692	0	1
9	96645968	-	protein_coding	ENSG00000158122(PRXL2C)	9350	18	27	0.4	0	1
9	98087447	-	protein_coding	ENSG00000106785(TRIM14)	31776	9	173	0.0494505	0.027933	0.435133
9	98783695	-	protein_coding	ENSG00000165138(ANKS6)	13271	6	49	0.109091	0	1
9	100427280	+	protein_coding	ENSG00000066697(MSANTD3)	138	22	419	0.0498866	0.0052356	0.89505
9	120860095	-	protein_coding	ENSG00000119403(PHF19)	34802	46	272	0.144654	0.109827	0.240764
9	120997697	-	protein_coding	ENSG00000106804(C5)	77499	4	19	0.173913	0.181818	-0.0454545
9	122394167	+	protein_coding	ENSG00000095303(PTGS1)	23638	84	168	0.333333	0.201258	0.396226
9	123557678	-	protein_coding	ENSG00000119522(DENND1A)	372475	15	56	0.211268	0	1
9	125438839	-	protein_coding	ENSG00000119487(MAPKAP1)	268396	18	455	0.038055	0.00311526	0.918138
9	127473865	+	protein_coding	ENSG00000148356(LRSAM1)	22377	91	178	0.33829	0.0223464	0.933943
9	127506448	-	protein_coding	ENSG00000136830(NIBAN2)	72542	4	622	0.00638978	0.00454545	0.288636
9	127506470	-	protein_coding	ENSG00000136830(NIBAN2)	72520	483	25	0.950787	0.13649	0.856445
9	127692412	+	protein_coding	ENSG00000136854(STXBP1)	113043	58	256	0.184713	0.0046729	0.974702
9	127872717	-	protein_coding	ENSG00000106992(AK1)	4959	100	1143	0.0804505	0	1
9	127872786	-	protein_coding	ENSG00000106992(AK1)	4890	26	994	0.0254902	0.0534979	-1.09877
9	127908350	-	protein_coding	ENSG00000136840(ST6GALNAC4)	8692	85	855	0.0904255	0.00628931	0.930448
9	127912567	-	protein_coding	ENSG00000136840(ST6GALNAC4)	4475	95	1096	0.0797649	0.0032	0.959882
9	127937601	-	protein_coding	ENSG00000136908(DPM2)	254	10	59	0.144928	0	1
9	128163633	+	protein_coding	ENSG00000171159(BBLN)	3369	65	492	0.116697	0.00588235	0.949593
9	128185704	-	protein_coding	ENSG00000148337(CIZ1)	18680	1	219	0.00454545	0.0175439	-2.85965
[truncated: 141 more rows]
