# Supplementary material for: Ultrafast bisulfite sequencing detection of 5-methylcytosine in DNA and RNA
Source: Nat Biotechnol. Author manuscript; Available in PMC 2025 Oct 1. (PMC11217147; doi:10.1038/s41587-023-02034-w)
Supplement: Sup Table 9 [file NIHMS1990038-supplement-Sup_Table_9.xlsx]

## Sheet: HeLa-siNSUN6_sites
chrom	pos	strand	gene_type	gene_name	gene_pos	unconverted	converted	ratio_siControl	ratio_siNSUN6	delta_ratio
1	944475	+	protein_coding	ENSG00000187634(SAMD11)	20553	152	197	0.43553	0.570552	-0.310018
1	999131	-	protein_coding	ENSG00000188290(HES4)	1042	28	270	0.0939597	0.0594406	0.367383
1	999142	-	protein_coding	ENSG00000188290(HES4)	1031	27	305	0.0813253	0.040678	0.499812
1	1014332	+	protein_coding	ENSG00000187608(ISG15)	13195	241	2221	0.0978879	0.117597	-0.201342
1	1046450	+	protein_coding	ENSG00000188157(AGRN)	26331	40	264	0.131579	0.040404	0.692929
1	1048884	+	protein_coding	ENSG00000188157(AGRN)	28765	74	272	0.213873	0.244681	-0.144048
1	1050461	+	protein_coding	ENSG00000188157(AGRN)	30342	9	267	0.0326087	0	1
1	1055549	+	protein_coding	ENSG00000188157(AGRN)	35430	96	614	0.135211	0.145749	-0.0779352
1	1231569	-	protein_coding	ENSG00000078808(SDF4)	463	7	91	0.0714286	0.0583333	0.183333
1	1304620	-	protein_coding	ENSG00000131584(ACAP3)	4990	7	1	0.875	1	-0.142857
1	1314332	-	protein_coding	ENSG00000127054(INTS11)	10356	25	115	0.178571	0.482759	-1.70345
1	1336148	-	protein_coding	ENSG00000107404(DVL1)	13271	6	205	0.028436	0.0516129	-0.815054
1	1336315	-	protein_coding	ENSG00000107404(DVL1)	13104	5	76	0.0617284	0.123077	-0.993846
1	1342389	-	protein_coding	ENSG00000107404(DVL1)	7030	14	86	0.14	0.176471	-0.260504
1	1349093	-	protein_coding	ENSG00000107404(DVL1)	326	4	101	0.0380952	0.0677966	-0.779661
1	1373737	-	protein_coding	ENSG00000175756(AURKAIP1)	1471	2	416	0.00478469	0.00684932	-0.431507
1	1599638	-	protein_coding	ENSG00000228594(FNDC10)	498	5	63	0.0735294	0.103448	-0.406897
1	1817870	-	protein_coding	ENSG00000078369(GNB1)	74423	14	2217	0.00627521	0.00881262	-0.404353
1	2050483	+	protein_coding	ENSG00000067606(PRKCZ)	73	2	23	0.08	0.125	-0.5625
1	2050585	+	protein_coding	ENSG00000067606(PRKCZ)	175	20	14	0.588235	0.526316	0.105263
1	2193835	-	protein_coding	ENSG00000162585(FAAP20)	18886	15	191	0.0728155	0.0427807	0.412478
1	2408700	-	protein_coding	ENSG00000157911(PEX10)	5098	2	133	0.0148148	0.0447761	-2.02239
1	3514617	-	protein_coding	ENSG00000162591(MEGF6)	96892	5	8	0.384615	0	1
1	3884219	+	protein_coding	ENSG00000169598(DFFB)	26953	4	8	0.333333	0.285714	0.142857
1	3884220	+	protein_coding	ENSG00000169598(DFFB)	26954	12	1	0.923077	0.866667	0.0611111
1	5865230	-	protein_coding	ENSG00000131697(NPHP4)	127244	0	15	0	0
1	6099974	+	protein_coding	ENSG00000069424(KCNAB2)	109048	13	124	0.0948905	0.0852713	0.101371
1	6221386	-	protein_coding	ENSG00000116237(ICMT)	14587	12	142	0.0779221	0.1	-0.283333
1	6252801	-	protein_coding	ENSG00000158292(GPR153)	8298	2	3	0.4	0.333333	0.166667
1	8865394	-	protein_coding	ENSG00000074800(ENO1)	13797	131	9221	0.0140077	0.0195658	-0.396789
1	9849424	-	protein_coding	ENSG00000178585(CTNNBIP1)	60913	1	8	0.111111	0.333333	-2
1	10379873	+	protein_coding	ENSG00000054523(KIF1B)	169304	7	19	0.269231	0.473684	-0.759398
1	10630313	+	protein_coding	ENSG00000142655(PEX14)	158026	13	94	0.121495	0.166667	-0.371795
1	11680862	-	protein_coding	ENSG00000116670(MAD2L2)	10950	1	16	0.0588235	0.3125	-4.3125
1	11975276	+	protein_coding	ENSG00000083444(PLOD1)	41072	53	518	0.0928196	0.0189474	0.795869
1	16396171	+	protein_coding	ENSG00000055070(SZRD1)	43597	14	682	0.0201149	0.00416089	0.793144
1	16396655	+	protein_coding	ENSG00000055070(SZRD1)	44081	433	104	0.806331	0.86351	-0.0709116
1	16987123	-	protein_coding	ENSG00000159363(ATP13A2)	24806	31	149	0.172222	0.208333	-0.209677
1	16997163	-	protein_coding	ENSG00000159363(ATP13A2)	14766	2	116	0.0169492	0.0806452	-3.75806
1	17033138	-	protein_coding	ENSG00000117118(SDHB)	20895	19	1122	0.0166521	0.0176471	-0.0597523
1	18872033	-	protein_coding	ENSG00000159423(ALDH4A1)	30692	13	30	0.302326	0.153846	0.491124
1	19230876	-	protein_coding	ENSG00000127463(EMC1)	20677	2	91	0.0215054	0.047619	-1.21429
1	19306126	-	protein_coding	ENSG00000053371(AKR7A2)	6019	26	503	0.0491493	0.0643777	-0.309838
1	19311960	-	protein_coding	ENSG00000053371(AKR7A2)	185	53	240	0.180887	0.25	-0.382075
1	19608399	+	protein_coding	ENSG00000158747(NBL1)	11421	0	7	0	0.5
1	19657480	+	protein_coding	ENSG00000158747(NBL1)	60502	2	49	0.0392157	0.0298507	0.238806
1	20485523	-	protein_coding	ENSG00000162545(CAMK2N1)	688	16	24	0.4	0.424242	-0.0606061
1	20652451	-	protein_coding	ENSG00000244038(DDOST)	9094	28	205	0.120172	0.037594	0.687164
1	20652513	-	protein_coding	ENSG00000244038(DDOST)	9032	74	964	0.0712909	0.0158033	0.778326
1	20744004	-	protein_coding	ENSG00000127483(HP1BP3)	43320	0	52	0	0
1	21217834	-	protein_coding	ENSG00000117298(ECE1)	127739	13	243	0.0507812	0.130584	-1.5715
1	21887482	-	protein_coding	ENSG00000142798(HSPG2)	49829	13	32	0.288889	0.193548	0.330025
1	26732729	+	protein_coding	ENSG00000117713(ARID1A)	39494	3	41	0.0681818	0.0217391	0.681159
1	26826836	+	protein_coding	ENSG00000204160(ZDHHC18)	149	6	54	0.1	0.12	-0.2
1	26879705	-	protein_coding	ENSG00000142751(GPN2)	10579	4	112	0.0344828	0.0387597	-0.124031
1	28536007	+	protein_coding	ENSG00000180198(RCC1)	30065	10	144	0.0649351	0	1
1	29154719	-	protein_coding	ENSG00000116350(SRSF4)	27182	5	168	0.0289017	0.0176678	0.388693
1	30871689	-	protein_coding	ENSG00000162512(SDC3)	37070	8	0	1	0.294118	0.705882
1	31413205	+	protein_coding	ENSG00000168528(SERINC2)	3641	7	8	0.466667	0.5	-0.0714286
1	31424844	+	protein_coding	ENSG00000168528(SERINC2)	15280	11	183	0.056701	0.059322	-0.046225
1	31635482	-	protein_coding	ENSG00000162517(PEF1)	9415	104	125	0.454148	0.679558	-0.496334
1	32197375	+	protein_coding	ENSG00000084652(TXLNA)	17701	2	47	0.0408163	0.123077	-2.01538
1	32336019	-	protein_coding	ENSG00000175130(MARCKSL1)	215	84	870	0.0880503	0.0202703	0.769788
1	32362251	-	protein_coding	ENSG00000225828(FAM229A)	2028	3	3	0.5	0.230769	0.538462
1	32741868	+	protein_coding	ENSG00000162522(KIAA1522)	39	1	35	0.0277778	0.117647	-3.23529
1	32775814	-	protein_coding	ENSG00000134684(YARS1)	42218	43	443	0.0884774	0.120567	-0.362692
1	32775815	-	protein_coding	ENSG00000134684(YARS1)	42217	14	462	0.0294118	0.0143885	0.510791
1	32810745	-	protein_coding	ENSG00000134684(YARS1)	7287	5	273	0.0179856	0.00840336	0.532773
1	32894876	-	protein_coding	ENSG00000121900(TMEM54)	6563	5	86	0.0549451	0.0784314	-0.427451
1	35192634	-	protein_coding	ENSG00000116560(SFPQ)	813	9	243	0.0357143	0.0905923	-1.53659
1	35434604	-	protein_coding	ENSG00000142687(KIAA0319L)	123347	9	63	0.125	0.161765	-0.294118
1	35565373	+	protein_coding	ENSG00000020129(NCDN)	7901	30	49	0.379747	0.462687	-0.218408
1	36180761	+	protein_coding	ENSG00000116871(MAP7D1)	25183	25	93	0.211864	0.180328	0.148852
1	37793902	+	protein_coding	ENSG00000185090(MANEAL)	56	0	15	0	0
1	37807919	+	protein_coding	ENSG00000197982(C1orf122)	941	6	79	0.0705882	0.0650407	0.0785908
1	37808098	+	protein_coding	ENSG00000197982(C1orf122)	1120	11	53	0.171875	0.130952	0.238095
1	38991487	+	protein_coding	ENSG00000174574(AKIRIN1)	212	19	96	0.165217	0.239669	-0.450631
1	40980141	+	protein_coding	ENSG00000171793(CTPS1)	842	7	28	0.2	0.545455	-1.72727
1	41028080	-	protein_coding	ENSG00000010803(SCMH1)	214227	15	27	0.357143	0.0454545	0.872727
1	42766676	-	protein_coding	ENSG00000117385(P3H1)	409	125	98	0.560538	0.617021	-0.100766
1	43171592	-	protein_coding	ENSG00000117395(EBNA1BP2)	99345	4	526	0.00754717	0.0162075	-1.14749
1	43453698	-	protein_coding	ENSG00000178922(HYI)	292	19	26	0.422222	0.27451	0.349845
1	43591170	+	protein_coding	ENSG00000142949(PTPRF)	65984	27	33	0.45	0.590909	-0.313131
1	43591277	+	protein_coding	ENSG00000142949(PTPRF)	66091	14	119	0.105263	0.0786517	0.252809
1	43622129	+	protein_coding	ENSG00000142949(PTPRF)	96943	10	189	0.0502513	0.047619	0.052381
1	43977983	+	protein_coding	ENSG00000117410(ATP6V0B)	3497	34	1448	0.022942	0.00736377	0.679026
1	43979321	+	protein_coding	ENSG00000117411(B4GALT2)	379	4	137	0.0283688	0.0298507	-0.0522388
1	43979323	+	protein_coding	ENSG00000117411(B4GALT2)	381	21	110	0.160305	0.151515	0.0548341
1	43999666	-	protein_coding	ENSG00000196517(SLC6A9)	31802	0	2	0	0.5
1	44355000	-	protein_coding	ENSG00000117419(ERI3)	261	0	23	0	0.1875
1	45567983	+	protein_coding	ENSG00000117448(AKR1A1)	17441	7	128	0.0518519	0.0373134	0.280384
1	46041288	-	protein_coding	ENSG00000117461(PIK3R3)	91749	6	66	0.0833333	0.111111	-0.333333
1	46188858	-	protein_coding	ENSG00000085998(POMGNT1)	31448	11	77	0.125	0.122449	0.0204082
1	46192531	-	protein_coding	ENSG00000085998(POMGNT1)	27775	12	268	0.0428571	0.0490798	-0.145194
1	46279221	-	protein_coding	ENSG00000132128(LRRC41)	24396	2	40	0.047619	0.0933333	-0.96
1	46286302	-	protein_coding	ENSG00000132128(LRRC41)	17315	8	102	0.0727273	0.0913706	-0.256345
1	51236583	+	protein_coding	ENSG00000123091(RNF11)	311	16	127	0.111888	0.215385	-0.925
1	52355798	-	protein_coding	ENSG00000154222(CC2D1B)	10408	28	79	0.261682	0.17284	0.339506
1	52359791	-	protein_coding	ENSG00000154222(CC2D1B)	6415	3	83	0.0348837	0	1
1	54212650	+	protein_coding	ENSG00000116221(MRPL37)	28610	9	234	0.037037	0.00561798	0.848315
1	62319180	-	protein_coding	ENSG00000132854(KANK4)	255	11	193	0.0539216	0.0894309	-0.658537
1	64745282	+	protein_coding	ENSG00000162437(RAVER2)	208	2	36	0.0526316	0.0952381	-0.809524
1	68126306	-	protein_coding	ENSG00000116729(WLS)	106815	2	138	0.0142857	0.02	-0.4
1	89821205	+	protein_coding	ENSG00000171492(LRRC8D)	192	2	17	0.105263	0.294118	-1.79412
1	92841919	+	protein_coding	ENSG00000122406(RPL5)	9907	1	71	0.0138889	0.0120482	0.13253
1	108560147	+	protein_coding	ENSG00000162636(FAM102B)	59	4	16	0.2	0.176471	0.117647
1	108637795	+	protein_coding	ENSG00000162636(FAM102B)	77707	7	58	0.107692	0.136364	-0.266234
1	109310951	-	protein_coding	ENSG00000134243(SORT1)	86968	4	3	0.571429	0.6	-0.05
1	109737698	-	protein_coding	ENSG00000134202(GSTM3)	3341	17	498	0.0330097	0.0111421	0.662461
1	111443904	-	protein_coding	ENSG00000116455(WDR77)	5353	26	242	0.0970149	0.0917431	0.0543402
1	111447110	-	protein_coding	ENSG00000116455(WDR77)	2147	3	125	0.0234375	0.0849057	-2.62264
1	111448684	-	protein_coding	ENSG00000116455(WDR77)	573	12	200	0.0566038	0.0946746	-0.672584
1	116949313	+	protein_coding	ENSG00000134247(PTGFRN)	39398	8	32	0.2	0.137931	0.310345
1	119734662	+	protein_coding	ENSG00000092621(PHGDH)	86252	4	408	0.00970874	0.00956284	0.0150273
1	119742834	+	protein_coding	ENSG00000092621(PHGDH)	94424	17	673	0.0246377	0.0297366	-0.206957
1	119742956	+	protein_coding	ENSG00000092621(PHGDH)	94546	18	1252	0.0141732	0.00923551	0.348384
1	119742977	+	protein_coding	ENSG00000092621(PHGDH)	94567	5	1013	0.00491159	0.00973236	-0.981509
1	119919488	-	protein_coding	ENSG00000134250(NOTCH2)	181292	8	85	0.0860215	0.0217391	0.747283
1	150308174	+	protein_coding	ENSG00000266472(MRPS21)	14314	12	1173	0.0101266	0.0174263	-0.720845
1	150557566	+	protein_coding	ENSG00000143382(ADAMTSL4)	8198	3	10	0.230769	0.285714	-0.238095
1	150622210	-	protein_coding	ENSG00000143420(ENSA)	7403	18	569	0.0306644	0.0289116	0.0571618
1	151340934	-	protein_coding	ENSG00000143390(RFX5)	6393	27	451	0.0564854	0.0212014	0.624656
1	151776098	-	protein_coding	ENSG00000182134(TDRKH)	15319	4	39	0.0930233	0.136364	-0.465909
1	153543771	-	protein_coding	ENSG00000196154(S100A4)	6366	59	5395	0.0108177	0.01359	-0.256272
1	153607557	-	protein_coding	ENSG00000188643(S100A16)	5589	5	277	0.0177305	0.0154321	0.12963
1	153661267	+	protein_coding	ENSG00000143553(SNAPIN)	2565	13	407	0.0309524	0.0308642	0.002849
1	153752384	+	protein_coding	ENSG00000143624(INTS3)	24335	7	33	0.175	0.166667	0.047619
1	153959860	-	protein_coding	ENSG00000143570(SLC39A1)	8325	6	905	0.00658617	0.00749064	-0.137328
1	153977503	-	protein_coding	ENSG00000143543(JTB)	172	17	769	0.0216285	0.00544465	0.748265
1	153977627	-	protein_coding	ENSG00000143543(JTB)	48	10	622	0.0158228	0.0238095	-0.504762
1	154963697	-	protein_coding	ENSG00000160691(SHC1)	10699	40	538	0.0692042	0.104651	-0.512209
1	154965774	-	protein_coding	ENSG00000160691(SHC1)	8622	14	665	0.0206186	0.0272953	-0.323821
1	154989654	+	protein_coding	ENSG00000160688(FLAD1)	6317	4	207	0.0189573	0.0188679	0.00471698
1	155017742	+	protein_coding	ENSG00000160685(ZBTB7B)	15113	2	69	0.028169	0.03125	-0.109375
1	155053934	+	protein_coding	ENSG00000143537(ADAM15)	3369	14	417	0.0324826	0.0316092	0.0268883
1	155057035	+	protein_coding	ENSG00000143537(ADAM15)	6470	28	452	0.0583333	0.084788	-0.453509
1	155057682	+	protein_coding	ENSG00000143537(ADAM15)	7117	179	293	0.379237	0.366265	0.0342061
1	155057683	+	protein_coding	ENSG00000143537(ADAM15)	7118	11	450	0.0238612	0.0560976	-1.351
1	155058310	+	protein_coding	ENSG00000143537(ADAM15)	7745	14	412	0.0328638	0.038674	-0.176796
1	155058379	+	protein_coding	ENSG00000143537(ADAM15)	7814	12	444	0.0263158	0.0268657	-0.0208955
1	155062333	+	protein_coding	ENSG00000143537(ADAM15)	11768	11	347	0.0307263	0.0611354	-0.989678
1	155186035	-	protein_coding	ENSG00000185499(MUC1)	6882	13	5	0.722222	0.789474	-0.0931174
1	156114877	+	protein_coding	ENSG00000160789(LMNA)	32305	19	761	0.024359	0.037594	-0.543332
1	156249440	-	protein_coding	ENSG00000198952(SMG5)	33386	3	34	0.0810811	0.133333	-0.644444
1	156263500	-	protein_coding	ENSG00000198952(SMG5)	19326	0	214	0	0.0112994
1	156593906	+	protein_coding	ENSG00000163382(NAXE)	2151	18	717	0.0244898	0.0177866	0.273715
1	156670648	-	protein_coding	ENSG00000132688(NES)	6760	6	15	0.285714	0.5	-0.75
1	156676769	-	protein_coding	ENSG00000132688(NES)	639	1	23	0.0416667	0.130435	-2.13043
1	156737711	-	protein_coding	ENSG00000143314(MRPL24)	3880	11	336	0.0317003	0.033195	-0.047152
1	156742111	-	protein_coding	ENSG00000143321(HDGF)	24815	2	104	0.0188679	0.0112676	0.402817
1	156743366	-	protein_coding	ENSG00000143321(HDGF)	23560	639	453	0.585165	0.633418	-0.0824609
1	160997321	-	protein_coding	ENSG00000158769(F11R)	24023	5	22	0.185185	0.225806	-0.219355
1	165827619	+	protein_coding	ENSG00000143179(UCK2)	6	5	199	0.0245098	0.0444444	-0.813333
1	167553726	-	protein_coding	ENSG00000143162(CREG1)	80	11	284	0.0372881	0.0688525	-0.846498
1	169132718	+	protein_coding	ENSG00000143153(ATP1B1)	27022	1	80	0.0123457	0.0410959	-2.32877
1	180154981	+	protein_coding	ENSG00000116260(QSOX1)	113	50	121	0.292398	0.277778	0.05
1	180175957	+	protein_coding	ENSG00000116260(QSOX1)	21089	12	185	0.0609137	0.120567	-0.979314
1	180190493	+	protein_coding	ENSG00000116260(QSOX1)	35625	10	75	0.117647	0.141026	-0.198718
1	183023567	+	protein_coding	ENSG00000135862(LAMC1)	148	5	179	0.0271739	0.0505051	-0.858586
1	183116807	+	protein_coding	ENSG00000135862(LAMC1)	93388	14	166	0.0777778	0.0627306	0.193463
1	183117338	+	protein_coding	ENSG00000135862(LAMC1)	93919	34	222	0.132812	0.166667	-0.254902
1	183533767	+	protein_coding	ENSG00000116698(SMG7)	61552	22	54	0.289474	0.0747664	0.741716
1	183552568	+	protein_coding	ENSG00000116698(SMG7)	80353	5	74	0.0632911	0.0409836	0.352459
1	185156621	-	protein_coding	ENSG00000121486(TRMT1L)	452	2	24	0.0769231	0.129032	-0.677419
1	198157072	+	protein_coding	ENSG00000151414(NEK7)	79	2	42	0.0454545	0.0434783	0.0434783
1	198157073	+	protein_coding	ENSG00000151414(NEK7)	80	32	13	0.711111	0.659341	0.0728022
1	201484162	-	protein_coding	ENSG00000159176(CSRP1)	25295	15	909	0.0162338	0.0242857	-0.496
1	201484271	-	protein_coding	ENSG00000159176(CSRP1)	25186	12	835	0.0141677	0.0131148	0.0743169
1	201485355	-	protein_coding	ENSG00000159176(CSRP1)	24102	32	1500	0.0208877	0.0253268	-0.21252
1	202879230	-	protein_coding	ENSG00000183155(RABIF)	9920	0	12	0	0
1	202951134	-	protein_coding	ENSG00000159346(ADIPOR1)	7439	18	378	0.0454545	0.0407125	0.104326
1	203024285	+	protein_coding	ENSG00000163444(TMEM183A)	16912	7	21	0.25	0.230769	0.0769231
1	204618570	-	protein_coding	ENSG00000170382(LRRN2)	67169	3	32	0.0857143	0.184211	-1.14912
1	205715823	-	protein_coding	ENSG00000069275(NUCKS1)	34360	2	184	0.0107527	0.0117647	-0.0941176
1	206733544	+	protein_coding	ENSG00000162889(MAPKAPK2)	48640	20	174	0.103093	0.236842	-1.29737
1	207113042	+	protein_coding	ENSG00000123838(C4BPA)	8810	13	102	0.113043	0.00729927	0.93543
1	207321810	+	protein_coding	ENSG00000196352(CD55)	292	25	2118	0.0116659	0.0139034	-0.191797
1	209623166	-	protein_coding	ENSG00000196878(LAMB3)	29260	3	10	0.230769	0.2	0.133333
1	209626010	-	protein_coding	ENSG00000196878(LAMB3)	26416	1	20	0.047619	0.111111	-1.33333
1	209629752	-	protein_coding	ENSG00000196878(LAMB3)	22674	1	25	0.0384615	0	1
1	212445952	+	protein_coding	ENSG00000117691(NENF)	13033	20	882	0.0221729	0.0168209	0.241379
1	212445953	+	protein_coding	ENSG00000117691(NENF)	13034	36	867	0.0398671	0.0547009	-0.37208
1	212791655	-	protein_coding	ENSG00000117697(NSL1)	128	13	321	0.0389222	0.0273038	0.298504
1	212791667	-	protein_coding	ENSG00000117697(NSL1)	116	5	240	0.0204082	0.0162602	0.203252
1	214281206	+	protein_coding	ENSG00000143499(SMYD2)	105	20	74	0.212766	0.154639	0.273196
1	214330202	+	protein_coding	ENSG00000143499(SMYD2)	49101	5	106	0.045045	0.0454545	-0.00909091
1	220786991	+	protein_coding	ENSG00000186205(MTARC1)	640	4	229	0.0171674	0.0425532	-1.47872
1	223712575	+	protein_coding	ENSG00000162909(CAPN2)	10983	4	324	0.0121951	0.0194553	-0.595331
1	224227622	-	protein_coding	ENSG00000143748(NVL)	102568	7	117	0.0564516	0.00561798	0.900482
1	224434324	-	protein_coding	ENSG00000162923(WDR26)	2710	4	137	0.0283688	0.0486111	-0.713542
1	226361984	-	protein_coding	ENSG00000143799(PARP1)	46171	2	199	0.00995025	0.00363636	0.634545
1	227921434	-	protein_coding	ENSG00000143816(WNT9A)	26499	3	37	0.075	0.0689655	0.0804598
1	228098911	+	protein_coding	ENSG00000143761(ARF1)	16204	16	923	0.0170394	0.0300088	-0.761143
1	228213664	+	protein_coding	ENSG00000154358(OBSCN)	5621	1	37	0.0263158	0.0277778	-0.0555556
1	228275902	+	protein_coding	ENSG00000154358(OBSCN)	67859	5	53	0.0862069	0.128205	-0.487179
1	228359176	+	protein_coding	ENSG00000154358(OBSCN)	151133	2	19	0.0952381	0.0555556	0.416667
1	228494220	+	protein_coding	ENSG00000168159(RNF187)	6839	13	406	0.0310263	0.0421217	-0.357614
1	229431554	-	protein_coding	ENSG00000143632(ACTA1)	2551	2	5	0.285714	0.333333	-0.166667
1	229490008	-	protein_coding	ENSG00000069248(NUP133)	18334	20	233	0.0790514	0.133333	-0.686667
1	230425843	-	protein_coding	ENSG00000177614(PGBD5)	490	5	18	0.217391	0.297297	-0.367568
1	230426101	-	protein_coding	ENSG00000177614(PGBD5)	232	3	4	0.428571	0.266667	0.377778
1	230906462	-	protein_coding	ENSG00000143643(TTC13)	72414	9	22	0.290323	0.0588235	0.797386
1	231040032	-	protein_coding	ENSG00000182118(FAM89A)	223	15	166	0.0828729	0.0810811	0.0216216
1	233328418	+	protein_coding	ENSG00000143674(MAP3K21)	695	1	9	0.1	0.133333	-0.333333
1	234430277	-	protein_coding	ENSG00000059588(TARBP1)	48903	10	167	0.0564972	0.0672269	-0.189916
1	235504214	-	protein_coding	ENSG00000162885(B3GALNT2)	239	9	49	0.155172	0.233333	-0.503704
1	236484341	+	protein_coding	ENSG00000186197(EDARADD)	136085	0	0		1
1	241504123	-	protein_coding	ENSG00000091483(FH)	15677	9	880	0.0101237	0.00944882	0.0666667
1	241848300	+	protein_coding	ENSG00000174371(EXO1)	334	3	42	0.0666667	0.0243902	0.634146
1	248848066	+	protein_coding	ENSG00000171161(ZNF672)	9857	4	86	0.0444444	0.0547945	-0.232877
1	248848275	+	protein_coding	ENSG00000171161(ZNF672)	10066	1	114	0.00869565	0.0462963	-4.32407
1	248848474	+	protein_coding	ENSG00000171161(ZNF672)	10265	19	85	0.182692	0.342466	-0.874549
1	248850173	-	protein_coding	ENSG00000171163(ZNF692)	8972	46	92	0.333333	0.48	-0.44
10	809755	-	protein_coding	ENSG00000107929(LARP4B)	122067	5	16	0.238095	0.478261	-1.0087
10	5639467	-	protein_coding	ENSG00000196372(ASB13)	27129	5	183	0.0265957	0.04	-0.504
10	12235093	+	protein_coding	ENSG00000151465(CDC123)	39129	11	724	0.014966	0.0175695	-0.173965
10	13347587	-	protein_coding	ENSG00000086475(SEPHS1)	712	11	12	0.478261	0.363636	0.239669
10	14520308	-	protein_coding	ENSG00000065809(FAM107B)	254590	32	180	0.150943	0.031746	0.789683
10	32056117	-	protein_coding	ENSG00000170759(KIF5B)	309	17	190	0.0821256	0.0181818	0.77861
10	34815213	-	protein_coding	ENSG00000148498(PARD3)	113	2	16	0.111111	0.166667	-0.5
10	35336774	+	protein_coding	ENSG00000108100(CCNY)	89750	6	72	0.0769231	0	1
10	35640914	-	protein_coding	ENSG00000177283(FZD8)	1383	3	51	0.0555556	0.105263	-0.894737
10	42820943	+	protein_coding	ENSG00000165733(BMS1)	38149	9	42	0.176471	0	1
10	56358711	-	protein_coding	ENSG00000122952(ZWINT)	2563	4	223	0.0176211	0.01	0.4325
10	70139636	-	protein_coding	ENSG00000156521(TYSND1)	7065	2	90	0.0217391	0.00833333	0.616667
10	70146440	-	protein_coding	ENSG00000156521(TYSND1)	261	14	50	0.21875	0.203704	0.0687831
10	70146619	-	protein_coding	ENSG00000156521(TYSND1)	82	16	71	0.183908	0.233766	-0.271104
10	70426295	+	protein_coding	ENSG00000148730(EIF4EBP2)	22151	0	18	0	0.05
10	71817047	-	protein_coding	ENSG00000197746(PSAP)	34205	6	494	0.012	0.0412148	-2.43456
10	71825470	-	protein_coding	ENSG00000197746(PSAP)	25782	3	16	0.157895	0	1
10	74107254	+	protein_coding	ENSG00000035403(VCL)	112062	13	325	0.0384615	0.0357143	0.0714286
10	78040696	+	protein_coding	ENSG00000138326(RPS24)	6937	8	814	0.00973236	0.00828402	0.148817
10	87864332	+	protein_coding	ENSG00000171862(PTEN)	1695	3	98	0.029703	0.0532544	-0.792899
10	88935334	-	protein_coding	ENSG00000107796(ACTA2)	56006	2	39	0.0487805	0	1
10	97498275	-	protein_coding	ENSG00000155229(MMS19)	520	60	88	0.405405	0.314815	0.223457
10	97677426	-	protein_coding	ENSG00000119986(AVPI1)	9816	5	150	0.0322581	0.0144231	0.552885
10	97717225	+	protein_coding	ENSG00000155254(MARVELD1)	4053	10	110	0.0833333	0.0738636	0.113636
10	97717659	+	protein_coding	ENSG00000155254(MARVELD1)	4487	9	90	0.0909091	0.109195	-0.201149
10	101003882	+	protein_coding	ENSG00000107816(LZTS2)	7265	9	33	0.214286	0.333333	-0.555556
10	101030203	-	protein_coding	ENSG00000186862(PDZD7)	2093	5	2	0.714286	0.875	-0.225
10	101032379	+	protein_coding	ENSG00000107819(SFXN3)	1146	13	22	0.371429	0.529412	-0.425339
10	101036066	+	protein_coding	ENSG00000107819(SFXN3)	4833	2	31	0.0606061	0	1
10	101066218	+	protein_coding	ENSG00000107821(KAZALD1)	4230	5	50	0.0909091	0.130435	-0.434783
10	101066275	+	protein_coding	ENSG00000107821(KAZALD1)	4287	8	13	0.380952	0.333333	0.125
10	102421349	+	protein_coding	ENSG00000107872(FBXL15)	2161	2	71	0.0273973	0.0277778	-0.0138889
10	103591940	+	protein_coding	ENSG00000107954(NEURL1)	98236	1	26	0.037037	0.28	-6.56
10	109882554	-	protein_coding	ENSG00000108039(XPNPEP1)	41000	11	132	0.0769231	0.0961538	-0.25
10	121975105	-	protein_coding	ENSG00000107672(NSMCE4A)	113	8	79	0.091954	0.04	0.565
10	123155058	+	protein_coding	ENSG00000154473(BUB3)	657	40	425	0.0860215	0.00213675	0.97516
10	125667723	-	protein_coding	ENSG00000175018(TEX36)	15441	6	66	0.0833333	0.142857	-0.714286
10	132228011	-	protein_coding	ENSG00000165752(STK32C)	103837	19	24	0.44186	0.606061	-0.371611
10	132307787	-	protein_coding	ENSG00000165752(STK32C)	24061	1	10	0.0909091	0.181818	-1
10	133281377	-	protein_coding	ENSG00000130640(TUBGCP2)	37447	13	65	0.166667	0.144231	0.134615
10	133285159	-	protein_coding	ENSG00000130640(TUBGCP2)	33665	9	195	0.0441176	0.0491071	-0.113095
10	133308937	+	protein_coding	ENSG00000198546(ZNF511)	24	10	61	0.140845	0.0617284	0.561728
10	133355496	-	protein_coding	ENSG00000148803(FUOM)	2530	23	44	0.343284	0.347826	-0.0132325
10	133362751	-	protein_coding	ENSG00000127884(ECHS1)	10604	36	518	0.0649819	0.0113314	0.825622
10	133394269	+	protein_coding	ENSG00000148824(MTG1)	176	49	146	0.251282	0.201923	0.196429
10	133420133	+	protein_coding	ENSG00000148824(MTG1)	26040	6	182	0.0319149	0.030303	0.0505051
11	215108	+	protein_coding	ENSG00000177963(RIC8A)	7401	4	27	0.129032	0.0769231	0.403846
11	376819	+	protein_coding	ENSG00000182272(B4GALNT4)	7321	3	98	0.029703	0.15625	-4.26042
11	500549	-	protein_coding	ENSG00000023191(RNH1)	6752	7	490	0.0140845	0.0178253	-0.265597
11	764334	+	protein_coding	ENSG00000177156(TALDO1)	16920	65	886	0.0683491	0.090573	-0.325153
11	830308	+	protein_coding	ENSG00000177685(CRACR2B)	4165	2	7	0.222222	0.384615	-0.730769
11	865592	+	protein_coding	ENSG00000214063(TSPAN4)	22781	14	546	0.025	0.0290179	-0.160714
11	865711	+	protein_coding	ENSG00000214063(TSPAN4)	22900	11	339	0.0314286	0.00949367	0.697929
11	903093	-	protein_coding	ENSG00000177830(CHID1)	11966	13	264	0.0469314	0.0778689	-0.659206
11	992682	+	protein_coding	ENSG00000183020(AP2A2)	67802	3	120	0.0243902	0.0581395	-1.38372
11	1752919	-	protein_coding	ENSG00000117984(CTSD)	11655	76	414	0.155102	0.205298	-0.323632
11	1753180	-	protein_coding	ENSG00000117984(CTSD)	11394	15	266	0.0533808	0.00298507	0.94408
11	1753293	-	protein_coding	ENSG00000117984(CTSD)	11281	7	444	0.0155211	0.00512821	0.669597
11	1759550	-	protein_coding	ENSG00000250644	4405	189	352	0.349353	0.0842105	0.758953
11	1759628	-	protein_coding	ENSG00000250644	4327	30	1092	0.026738	0.0192	0.28192
11	1763851	-	protein_coding	ENSG00000250644	104	20	676	0.0287356	0.0115385	0.598462
11	3015820	-	protein_coding	ENSG00000110619(CARS1)	41794	6	102	0.0555556	0.0659341	-0.186813
11	3827134	-	protein_coding	ENSG00000177105(RHOG)	13826	41	44	0.482353	0.107527	0.777078
11	3855780	+	protein_coding	ENSG00000167323(STIM1)	1254	9	51	0.15	0.047619	0.68254
11	4092692	+	protein_coding	ENSG00000167323(STIM1)	238166	11	38	0.22449	0.344828	-0.53605
11	6476786	-	protein_coding	ENSG00000132254(ARFIP2)	4694	9	336	0.026087	0.0205656	0.211654
11	6478043	-	protein_coding	ENSG00000132254(ARFIP2)	3437	14	600	0.0228013	0.0300752	-0.319012
11	6612053	-	protein_coding	ENSG00000166337(TAF10)	487	15	287	0.0496689	0.0582524	-0.172816
11	6618908	-	protein_coding	ENSG00000166340(TPP1)	541	11	137	0.0743243	0.119048	-0.601732
11	8870990	-	protein_coding	ENSG00000166444(DENND2B)	39962	6	17	0.26087	0.235294	0.0980392
11	8947419	-	protein_coding	ENSG00000175348(TMEM9B)	17593	13	84	0.134021	0.116667	0.129487
11	12940395	+	protein_coding	ENSG00000187079(TEAD1)	265975	0	86	0	0.0833333
11	14358903	-	protein_coding	ENSG00000133818(RRAS2)	5604	12	23	0.342857	0.178571	0.479167
11	14358990	-	protein_coding	ENSG00000133818(RRAS2)	5517	9	68	0.116883	0.139241	-0.19128
11	18506890	-	protein_coding	ENSG00000074319(TSG101)	20062	15	222	0.0632911	0	1
11	20055917	+	protein_coding	ENSG00000166833(NAV2)	705194	17	35	0.326923	0.3	0.0823529
11	33707668	-	protein_coding	ENSG00000085063(CD59)	28812	10	183	0.0518135	0.113537	-1.19127
11	35620156	+	protein_coding	ENSG00000179431(FJX1)	1697	22	141	0.134969	0.146119	-0.0826069
11	36229321	+	protein_coding	ENSG00000179241(LDLRAD3)	285341	6	36	0.142857	0.212121	-0.484848
11	46672265	+	protein_coding	ENSG00000175224(ATG13)	54739	18	230	0.0725806	0.10241	-0.410977
11	46673336	+	protein_coding	ENSG00000175224(ATG13)	55810	5	65	0.0714286	0.0677966	0.0508475
11	46673337	+	protein_coding	ENSG00000175224(ATG13)	55811	15	56	0.211268	0.245614	-0.162573
11	46678359	-	protein_coding	ENSG00000175220(ARHGAP1)	22261	12	60	0.166667	0.275	-0.65
11	46678972	-	protein_coding	ENSG00000175220(ARHGAP1)	21648	3	48	0.0588235	0.047619	0.190476
11	46900305	-	protein_coding	ENSG00000134569(LRP4)	18338	4	23	0.148148	0.214286	-0.446429
11	47177675	-	protein_coding	ENSG00000165912(PACSIN3)	8769	7	217	0.03125	0.0289017	0.0751445
11	47217022	+	protein_coding	ENSG00000134574(DDB2)	2558	3	257	0.0115385	0.0319767	-1.77132
11	47234610	+	protein_coding	ENSG00000134574(DDB2)	20146	3	380	0.0078329	0.0203046	-1.59222
11	47239886	-	protein_coding	ENSG00000134575(ACP2)	9021	22	72	0.234043	0.22807	0.0255183
11	47410244	+	protein_coding	ENSG00000165915(SLC39A13)	3113	9	267	0.0326087	0.0552486	-0.694291
11	47415104	+	protein_coding	ENSG00000165915(SLC39A13)	7973	6	39	0.133333	0	1
11	47415978	+	protein_coding	ENSG00000165915(SLC39A13)	8847	11	144	0.0709677	0.129412	-0.823529
11	47580903	+	protein_coding	ENSG00000213619(NDUFS3)	15568	15	296	0.0482315	0.0114504	0.762595
11	47617525	-	protein_coding	ENSG00000109919(MTCH2)	25083	16	175	0.0837696	0.0392157	0.531863
11	47783082	-	protein_coding	ENSG00000030066(NUP160)	65474	7	215	0.0315315	0.0453258	-0.437475
11	57476806	+	protein_coding	ENSG00000186907(RTN4RL2)	16279	3	54	0.0526316	0.037037	0.296296
11	57741923	+	protein_coding	ENSG00000211450(SELENOH)	433	15	1013	0.0145914	0.0189349	-0.297673
11	59575339	-	protein_coding	ENSG00000110048(OSBP)	40436	3	107	0.0272727	0.0344828	-0.264368
11	60850417	+	protein_coding	ENSG00000110104(CCDC86)	8305	9	182	0.0471204	0.0108108	0.770571
11	60927270	+	protein_coding	ENSG00000006118(TMEM132A)	2811	11	325	0.0327381	0.0260417	0.204545
11	61341487	+	protein_coding	ENSG00000149476(TKFC)	8268	22	94	0.189655	0.205882	-0.0855615
11	61343918	+	protein_coding	ENSG00000149476(TKFC)	10699	1	58	0.0169492	0.0882353	-4.20588
11	61866671	+	protein_coding	ENSG00000134824(FADS2)	73692	1	25	0.0384615	0.342857	-7.91429
11	61891439	-	protein_coding	ENSG00000221968(FADS3)	613	3	37	0.075	0.0263158	0.649123
11	62631070	-	protein_coding	ENSG00000089597(GANAB)	15657	11	281	0.0376712	0.0106762	0.716597
11	62631153	-	protein_coding	ENSG00000089597(GANAB)	15574	11	984	0.0110553	0.0310391	-1.80763
11	62633974	-	protein_coding	ENSG00000089597(GANAB)	12753	2	9	0.181818	0.125	0.3125
11	62671727	-	protein_coding	ENSG00000162194(LBHD1)	541	5	33	0.131579	0.0645161	0.509677
11	62690620	-	protein_coding	ENSG00000168000(BSCL2)	19226	12	280	0.0410959	0.0491803	-0.196721
11	63758891	+	protein_coding	ENSG00000133318(RTN3)	77446	83	92	0.474286	0.461538	0.0268767
11	63768716	-	protein_coding	ENSG00000188070(ZFTA)	60	3	30	0.0909091	0.259259	-1.85185
11	63955653	+	protein_coding	ENSG00000110583(NAA40)	16695	1	84	0.0117647	0	1
11	63998344	+	protein_coding	ENSG00000167770(OTUB1)	12492	3	44	0.0638298	0.0263158	0.587719
11	64234067	+	protein_coding	ENSG00000110011(DNAJC4)	3790	3	11	0.214286	0.0625	0.708333
11	64234630	+	protein_coding	ENSG00000173511(VEGFB)	47	2	224	0.00884956	0.0163934	-0.852459
11	64235908	+	protein_coding	ENSG00000173511(VEGFB)	1325	8	341	0.0229226	0.00763359	0.666985
11	64265962	+	protein_coding	ENSG00000149782(PLCB3)	14433	3	96	0.030303	0.105769	-2.49038
11	64267761	+	protein_coding	ENSG00000149782(PLCB3)	16232	3	28	0.0967742	0	1
11	64285220	+	protein_coding	ENSG00000173264(GPR137)	15159	4	14	0.222222	0.3	-0.35
11	64288441	+	protein_coding	ENSG00000173264(GPR137)	18380	62	23	0.729412	0.83871	-0.149844
11	64307259	+	protein_coding	ENSG00000173153(ESRRA)	1763	9	332	0.026393	0.0321101	-0.216616
11	64321061	+	protein_coding	ENSG00000126432(PRDX5)	2941	11	1494	0.00730897	0.00391581	0.464246
11	64796374	-	protein_coding	ENSG00000168067(MAP4K2)	6868	0	43	0	0
11	64801600	-	protein_coding	ENSG00000168067(MAP4K2)	1642	5	32	0.135135	0	1
11	64934090	+	protein_coding	ENSG00000068971(PPP2R5B)	16538	4	43	0.0851064	0.121212	-0.424242
11	65021782	+	protein_coding	ENSG00000213465(ARL2)	7623	6	567	0.0104712	0.0373563	-2.56753
11	65022128	+	protein_coding	ENSG00000213465(ARL2)	7969	3	231	0.0128205	0.0411765	-2.21176
11	65532707	+	protein_coding	ENSG00000142186(SCYL1)	7631	3	149	0.0197368	0.0121212	0.385859
11	65539224	-	protein_coding	ENSG00000168056(LTBP3)	19707	45	93	0.326087	0.342857	-0.0514286
11	65547472	-	protein_coding	ENSG00000168056(LTBP3)	11459	12	21	0.363636	0.470588	-0.294118
11	65554215	-	protein_coding	ENSG00000168056(LTBP3)	4716	30	13	0.697674	0.857143	-0.228571
11	65584532	+	protein_coding	ENSG00000173442(EHBP1L1)	8487	12	131	0.0839161	0.0701754	0.163743
11	65654448	-	protein_coding	ENSG00000173039(RELA)	8643	3	34	0.0810811	0.15	-0.85
11	65718193	-	protein_coding	ENSG00000172922(RNASEH2C)	2626	1	61	0.016129	0.0652174	-3.04348
11	65780107	-	protein_coding	ENSG00000254470(AP5B1)	870	10	37	0.212766	0.333333	-0.566667
11	65891086	+	protein_coding	ENSG00000175602(CCDC85B)	414	19	383	0.0472637	0.0378788	0.198565
11	65891236	+	protein_coding	ENSG00000175602(CCDC85B)	564	12	155	0.0718563	0.0948276	-0.319684
11	66070619	+	protein_coding	ENSG00000175115(PACS1)	348	10	140	0.0666667	0.0725806	-0.0887097
11	66244629	+	protein_coding	ENSG00000175115(PACS1)	174358	3	22	0.12	0.0384615	0.679487
11	66267483	+	protein_coding	ENSG00000174996(KLC2)	10190	15	12	0.555556	0.6875	-0.2375
11	66276278	+	protein_coding	ENSG00000174903(RAB1B)	7689	8	158	0.0481928	0.0368098	0.236196
11	66276687	+	protein_coding	ENSG00000174903(RAB1B)	8098	58	165	0.26009	0.378995	-0.457172
11	66276688	+	protein_coding	ENSG00000174903(RAB1B)	8099	13	215	0.0570175	0.109524	-0.920879
11	66277155	+	protein_coding	ENSG00000174903(RAB1B)	8566	7	287	0.0238095	0.0365449	-0.534884
11	66288213	-	protein_coding	ENSG00000174851(YIF1A)	933	16	399	0.0385542	0.0382514	0.00785519
11	66685448	-	protein_coding	ENSG00000173898(SPTBN2)	59223	4	42	0.0869565	0.16129	-0.854839
11	66687590	-	protein_coding	ENSG00000173898(SPTBN2)	57081	1	16	0.0588235	0	1
11	66788238	+	protein_coding	ENSG00000173715(C11orf80)	43788	13	38	0.254902	0.176471	0.307692
11	66851188	-	protein_coding	ENSG00000173599(PC)	107199	18	99	0.153846	0.107143	0.303571
11	66868899	-	protein_coding	ENSG00000173599(PC)	89488	34	107	0.241135	0.254717	-0.0563263
11	67281502	+	protein_coding	ENSG00000173020(GRK2)	15030	2	200	0.00990099	0.0171233	-0.729452
11	67432774	+	protein_coding	ENSG00000175634(RPS6KB2)	4315	59	52	0.531532	0.107914	0.796976
11	67434620	+	protein_coding	ENSG00000175634(RPS6KB2)	6161	20	152	0.116279	0.202312	-0.739884
11	67455665	+	protein_coding	ENSG00000175544(CABP4)	3260	7	3	0.7	0.8	-0.142857
11	68018540	+	protein_coding	ENSG00000006534(ALDH3B1)	9963	19	245	0.0719697	0.0804598	-0.117967
11	68121059	-	protein_coding	ENSG00000110721(CHKA)	386	5	65	0.0714286	0.0571429	0.2
11	68348135	+	protein_coding	ENSG00000162337(LRP5)	35545	23	131	0.149351	0.211382	-0.415341
11	68579841	+	protein_coding	ENSG00000110075(PPP6R3)	119111	1	11	0.0833333	0	1
11	68685628	+	protein_coding	ENSG00000069482(GAL)	1850	10	339	0.0286533	0.054321	-0.895802
11	68896526	-	protein_coding	ENSG00000197345(MRPL21)	7310	11	561	0.0192308	0.0254902	-0.32549
11	70435111	+	protein_coding	ENSG00000085733(CTTN)	36708	5	116	0.0413223	0.121739	-1.94609
11	71435290	-	protein_coding	ENSG00000172893(DHCR7)	17579	4	227	0.017316	0	1
11	71478939	+	protein_coding	ENSG00000172890(NADSYN1)	25831	2	11	0.153846	0.333333	-1.16667
11	71480832	+	protein_coding	ENSG00000172890(NADSYN1)	27724	6	53	0.101695	0.0384615	0.621795
11	71484417	+	protein_coding	ENSG00000172890(NADSYN1)	31309	2	80	0.0243902	0.0615385	-1.52308
11	72224888	+	protein_coding	ENSG00000165458(INPPL1)	1188	27	177	0.132353	0.112821	0.147578
11	72224889	+	protein_coding	ENSG00000165458(INPPL1)	1189	38	167	0.185366	0.256684	-0.384745
11	72727058	-	protein_coding	ENSG00000186635(ARAP1)	66542	7	48	0.127273	0.16	-0.257143
11	72829427	+	protein_coding	ENSG00000168010(ATG16L2)	15022	7	2	0.777778	0.5	0.357143
11	73308896	+	protein_coding	ENSG00000110237(ARHGEF17)	621	6	27	0.181818	0.333333	-0.833333
11	73308897	+	protein_coding	ENSG00000110237(ARHGEF17)	622	13	21	0.382353	0.458333	-0.198718
11	73927290	+	protein_coding	ENSG00000175575(PAAF1)	50592	4	104	0.037037	0.0338983	0.0847458
11	73976990	-	protein_coding	ENSG00000175567(UCP2)	5854	14	273	0.0487805	0.0686695	-0.407725
11	75405688	+	protein_coding	ENSG00000149273(RPS3)	6174	2	284	0.00699301	0.0199336	-1.8505
11	75815428	+	protein_coding	ENSG00000198382(UVRAG)	219	2	22	0.0833333	0.25	-2
11	78079726	-	protein_coding	ENSG00000259112(NDUFC2-KCTD14)	140	17	1812	0.0092947	0.011118	-0.196163
11	90205891	-	protein_coding	ENSG00000110172(CHORDC1)	17187	0	3	0
11	94874378	+	protein_coding	ENSG00000166025(AMOTL1)	167948	4	47	0.0784314	0.0357143	0.544643
11	102110832	+	protein_coding	ENSG00000137693(YAP1)	386	6	40	0.130435	0.285714	-1.19048
11	102162508	+	protein_coding	ENSG00000137693(YAP1)	52062	4	171	0.0228571	0.0316901	-0.386444
11	111602583	+	protein_coding	ENSG00000170145(SIK2)	135	4	30	0.117647	0.0731707	0.378049
11	117412826	+	protein_coding	ENSG00000110274(CEP164)	98270	10	16	0.384615	0.666667	-0.733333
11	118896534	-	protein_coding	ENSG00000186174(BCL9L)	29393	0	24	0	0
11	119107558	+	protein_coding	ENSG00000172375(C2CD2L)	5361	9	28	0.243243	0.2	0.177778
11	119308934	-	protein_coding	ENSG00000076706(MCAM)	12588	107	493	0.178333	0.146067	0.18093
11	119309811	-	protein_coding	ENSG00000076706(MCAM)	11711	119	236	0.335211	0.0610465	0.817886
11	119310805	-	protein_coding	ENSG00000076706(MCAM)	10717	12	612	0.0192308	0.00909091	0.527273
11	120228887	+	protein_coding	ENSG00000184232(OAF)	17856	14	118	0.106061	0.104167	0.0178571
11	120229285	+	protein_coding	ENSG00000184232(OAF)	18254	3	75	0.0384615	0.043956	-0.142857
11	122655850	+	protein_coding	ENSG00000154127(UBASH3B)	129	5	13	0.277778	0.384615	-0.384615
11	122655876	+	protein_coding	ENSG00000154127(UBASH3B)	155	10	17	0.37037	0.375	-0.0125
11	123059394	-	protein_coding	ENSG00000109971(HSPA8)	3837	0	23	0	0
11	124756333	-	protein_coding	ENSG00000149564(ESAM)	5958	1	8	0.111111	0.125	-0.125
11	130127818	+	protein_coding	ENSG00000084234(APLP2)	59672	33	1808	0.017925	0.0240786	-0.343295
11	130129165	+	protein_coding	ENSG00000084234(APLP2)	61019	59	1441	0.0393333	0.0436767	-0.110424
11	130130050	+	protein_coding	ENSG00000084234(APLP2)	61904	12	579	0.0203046	0.00387597	0.809109
11	130314509	-	protein_coding	ENSG00000196323(ZBTB44)	409	5	7	0.416667	0.384615	0.0769231
11	130911696	-	protein_coding	ENSG00000120451(SNX19)	4784	1	79	0.0125	0.0103093	0.175258
11	130915905	-	protein_coding	ENSG00000120451(SNX19)	575	1	75	0.0131579	0.010989	0.164835
11	134224721	+	protein_coding	ENSG00000151502(VPS26B)	51	2	80	0.0243902	0.133333	-4.46667
11	134224897	+	protein_coding	ENSG00000151502(VPS26B)	227	21	97	0.177966	0.202381	-0.137188
12	1495287	+	protein_coding	ENSG00000082805(ERC1)	504779	2	19	0.0952381	0.03125	0.671875
12	2877069	-	protein_coding	ENSG00000111206(FOXM1)	106	6	53	0.101695	0.133333	-0.311111
12	2888262	+	protein_coding	ENSG00000171792(RHNO1)	12005	3	91	0.0319149	0.0392157	-0.228758
12	6530683	+	protein_coding	ENSG00000010292(NCAPD2)	37328	0	9	0	0
12	6538370	+	protein_coding	ENSG00000111640(GAPDH)	3859	1	146	0.00680272	0.0178571	-1.625
12	6724690	+	protein_coding	ENSG00000111652(COPS7A)	677	42	384	0.0985915	0.121212	-0.229437
12	6748225	-	protein_coding	ENSG00000089693(MLF2)	19251	11	133	0.0763889	0.00793651	0.896104
12	6770667	+	protein_coding	ENSG00000159335(PTMS)	5152	13	219	0.0560345	0.0262009	0.532415
12	6849674	-	protein_coding	ENSG00000111665(CDCA3)	1619	1	72	0.0136986	0	1
12	6863196	+	protein_coding	ENSG00000111667(USP5)	11049	13	445	0.0283843	0.0742574	-1.61615
12	6867575	+	protein_coding	ENSG00000111669(TPI1)	457	75	2032	0.0355956	0.0063857	0.820605
12	6937099	+	protein_coding	ENSG00000111676(ATN1)	12637	3	9	0.25	0.35	-0.4
12	6944528	+	protein_coding	ENSG00000111678(C12orf57)	1551	27	723	0.036	0.0360685	-0.00190362
12	7070674	+	protein_coding	ENSG00000182326(C1S)	82416	14	83	0.14433	0.0243902	0.83101
12	8039940	+	protein_coding	ENSG00000065970(FOXJ2)	7225	0	26	0	0.142857
12	12730673	+	protein_coding	ENSG00000178878(APOLD1)	4757	0	80	0	0
12	29343242	-	protein_coding	ENSG00000087502(ERGIC2)	37948	35	256	0.120275	0.123989	-0.0308818
12	31590827	-	protein_coding	ENSG00000170456(DENND5B)	310	19	4	0.826087	0.972973	-0.177809
12	39442996	-	protein_coding	ENSG00000139116(KIF21A)	395	2	37	0.0512821	0	1
12	40105902	-	protein_coding	ENSG00000151229(SLC2A13)	188	5	8	0.384615	0.428571	-0.114286
12	46268566	-	protein_coding	ENSG00000111371(SLC38A1)	1452	8	112	0.0666667	0.00995025	0.850746
12	48137807	+	protein_coding	ENSG00000152556(PFKM)	32669	32	356	0.0824742	0.0898438	-0.0893555
12	48965575	-	protein_coding	ENSG00000169884(WNT10B)	6161	7	18	0.28	0.5	-0.785714
12	49326688	+	protein_coding	ENSG00000135451(TROAP)	3453	2	74	0.0263158	0.1	-2.8
12	52070204	+	protein_coding	ENSG00000123395(ATG101)	959	20	141	0.124224	0.125	-0.00625
12	52191885	-	protein_coding	ENSG00000167767(KRT80)	130	12	210	0.0540541	0.0990099	-0.831683
12	52233546	+	protein_coding	ENSG00000135480(KRT7)	1027	10	875	0.0112994	0.0109489	0.0310219
12	52241594	+	protein_coding	ENSG00000135480(KRT7)	9075	42	1447	0.0282069	0.0826542	-1.93029
12	52952900	+	protein_coding	ENSG00000111057(KRT18)	4030	8	271	0.0286738	0.0204778	0.285836
12	53102118	+	protein_coding	ENSG00000167779(IGFBP6)	4683	42	38	0.525	0.158333	0.698413
12	53467820	+	protein_coding	ENSG00000197111(PCBP2)	15719	15	1812	0.00821018	0.00363416	0.557359
12	53501318	+	protein_coding	ENSG00000139546(TARBP2)	398	3	32	0.0857143	0.0882353	-0.0294118
12	53505256	+	protein_coding	ENSG00000139546(TARBP2)	4336	16	107	0.130081	0.0449438	0.654494
12	54351714	+	protein_coding	ENSG00000111481(COPZ1)	50513	18	345	0.0495868	0.00416667	0.915972
12	55727232	-	protein_coding	ENSG00000135404(CD63)	2476	48	1801	0.02596	0.0326616	-0.258151
12	56002639	+	protein_coding	ENSG00000139531(SUOX)	5460	1	14	0.0666667	0	1
12	56128419	+	protein_coding	ENSG00000139641(ESYT1)	10170	8	122	0.0615385	0.0851064	-0.382979
12	56158695	+	protein_coding	ENSG00000092841(MYL6)	350	108	10937	0.00977818	0.0155233	-0.587543
12	56160069	+	protein_coding	ENSG00000092841(MYL6)	1724	56	8685	0.00640659	0.00938306	-0.464596
12	56272747	-	protein_coding	ENSG00000062485(CS)	27645	127	543	0.189552	0.21372	-0.127501
12	56434135	-	protein_coding	ENSG00000111602(TIMELESS)	15292	3	221	0.0133929	0.037234	-1.78014
12	56630169	-	protein_coding	ENSG00000076108(BAZ2A)	6648	4	54	0.0689655	0.08	-0.16
12	56645912	-	protein_coding	ENSG00000110955(ATP5F1B)	73	150	3325	0.0431655	0.0478723	-0.109043
12	57205230	+	protein_coding	ENSG00000123384(LRP1)	76748	15	122	0.109489	0.115044	-0.0507375
12	57233580	+	protein_coding	ENSG00000182199(SHMT2)	4008	47	838	0.0531073	0.0659341	-0.241524
12	57233581	+	protein_coding	ENSG00000182199(SHMT2)	4009	97	809	0.107064	0.163241	-0.524701
12	57234242	+	protein_coding	ENSG00000182199(SHMT2)	4670	12	803	0.0147239	0.0150273	-0.0206056
12	57616895	+	protein_coding	ENSG00000240771(ARHGEF25)	6716	10	19	0.344828	0.25	0.275
12	57755217	+	protein_coding	ENSG00000139266(MARCHF9)	115	4	48	0.0769231	0.34375	-3.46875
12	64759303	-	protein_coding	ENSG00000135677(GNS)	129	22	222	0.0901639	0.13289	-0.473875
12	67269520	+	protein_coding	ENSG00000111530(CAND1)	163	3	92	0.0315789	0.0724638	-1.29469
12	67269542	+	protein_coding	ENSG00000111530(CAND1)	185	3	64	0.0447761	0.0701754	-0.567251
12	74539707	+	protein_coding	ENSG00000253719(ATXN7L3B)	1873	4	140	0.0277778	0	1
12	76559476	-	protein_coding	ENSG00000091039(OSBPL8)	334	19	7	0.730769	0.823529	-0.126935
12	79689947	-	protein_coding	ENSG00000177425(PAWR)	1018	5	67	0.0694444	0.0153846	0.778462
12	89708767	-	protein_coding	ENSG00000070961(ATP2B1)	600	14	67	0.17284	0.261905	-0.515306
12	98594056	+	protein_coding	ENSG00000075415(SLC25A3)	466	35	2912	0.0118765	0.0147309	-0.24034
12	98601443	+	protein_coding	ENSG00000075415(SLC25A3)	7853	14	767	0.0179257	0.0233463	-0.30239
12	98645651	+	protein_coding	ENSG00000120868(APAF1)	362	5	4	0.555556	0.69697	-0.254545
12	101877738	+	protein_coding	ENSG00000136048(DRAM1)	159	2	59	0.0327869	0.116438	-2.55137
12	103943084	+	protein_coding	ENSG00000166598(HSP90B1)	12978	38	2193	0.0170327	0.00654664	0.615643
12	105330862	+	protein_coding	ENSG00000235162(C12orf75)	95573	11	179	0.0578947	0.0603448	-0.0423197
12	106997606	-	protein_coding	ENSG00000008405(CRY1)	95944	5	52	0.0877193	0.333333	-2.8
12	108646812	-	protein_coding	ENSG00000110880(CORO1C)	84715	27	182	0.129187	0.263699	-1.04122
12	110374029	-	protein_coding	ENSG00000196510(ANAPC7)	29702	3	174	0.0169492	0.0254237	-0.5
12	111692743	+	protein_coding	ENSG00000111271(ACAD10)	6691	11	13	0.458333	0	1
12	111842410	+	protein_coding	ENSG00000089022(MAPKAPK5)	183	2	43	0.0444444	0.0923077	-1.07692
12	112382024	-	protein_coding	ENSG00000173064(HECTD4)	416	5	16	0.238095	0.190476	0.2
12	112409480	-	protein_coding	ENSG00000089009(RPL6)	9359	2	268	0.00740741	0.0394737	-4.32895
12	116911195	+	protein_coding	ENSG00000174989(FBXW8)	246	0	11	0	0
12	120096003	-	protein_coding	ENSG00000111737(RAB35)	21500	2	50	0.0384615	0.0535714	-0.392857
12	120137749	-	protein_coding	ENSG00000089154(GCN1)	56967	7	200	0.0338164	0.00689655	0.796059
12	120144337	-	protein_coding	ENSG00000089154(GCN1)	50379	7	64	0.0985915	0.0675676	0.314672
12	120575650	+	protein_coding	ENSG00000022840(RNF10)	42171	4	631	0.00629921	0.0187166	-1.97126
12	120581131	-	protein_coding	ENSG00000167272(POP5)	272	5	265	0.0185185	0.0205128	-0.107692
12	120697259	+	protein_coding	ENSG00000110917(MLEC)	10111	8	126	0.0597015	0.0404624	0.322254
12	120737464	+	protein_coding	ENSG00000122971(ACADS)	11691	8	68	0.105263	0.181818	-0.727273
12	121002588	-	protein_coding	ENSG00000157895(C12orf43)	13915	2	9	0.181818	0.625	-2.4375
12	121033581	-	protein_coding	ENSG00000135114(OASL)	5666	18	524	0.0332103	0.0285451	0.140475
12	121626930	+	protein_coding	ENSG00000276045(ORAI1)	422	6	214	0.0272727	0.0157895	0.421053
12	121779577	+	protein_coding	ENSG00000188735(TMEM120B)	66826	4	5	0.444444	0.625	-0.40625
12	122981426	+	protein_coding	ENSG00000182196(ARL6IP4)	1367	1	8	0.111111	0.2	-0.8
12	122982656	+	protein_coding	ENSG00000182196(ARL6IP4)	2597	9	606	0.0146341	0.0229592	-0.568878
12	122982709	+	protein_coding	ENSG00000182196(ARL6IP4)	2650	8	497	0.0158416	0.015015	0.0521772
12	122984707	-	protein_coding	ENSG00000090975(PITPNM2)	166384	4	6	0.4	0.461538	-0.153846
12	123533716	-	protein_coding	ENSG00000188026(RILPL1)	4	2	22	0.0833333	0.176471	-1.11765
12	124012688	+	protein_coding	ENSG00000179195(ZNF664)	40844	4	235	0.0167364	0.0120482	0.28012
12	124947093	-	protein_coding	ENSG00000150990(DHX37)	42039	6	65	0.084507	0.0227273	0.731061
12	130801488	-	protein_coding	ENSG00000111450(STX2)	37767	5	67	0.0694444	0.0394737	0.431579
12	132029853	+	protein_coding	ENSG00000183495(EP400)	79912	0	30	0	0.0277778
12	132490270	+	protein_coding	ENSG00000112787(FBRSL1)	720	6	57	0.0952381	0.191489	-1.01064
12	132508341	+	protein_coding	ENSG00000112787(FBRSL1)	18791	10	50	0.166667	0	1
12	132661559	-	protein_coding	ENSG00000177084(POLE)	25818	6	56	0.0967742	0.0138889	0.856481
13	19863561	-	protein_coding	ENSG00000132950(ZMYM5)	89	1	11	0.0833333	0	1
13	27424747	+	protein_coding	ENSG00000122034(GTF3A)	129	5	223	0.0219298	0.0276243	-0.259669
13	27424848	+	protein_coding	ENSG00000122034(GTF3A)	230	2	201	0.00985222	0	1
13	30464272	-	protein_coding	ENSG00000189403(HMGB1)	153326	0	33	0	0.184211
13	47988641	-	protein_coding	ENSG00000136143(SUCLA2)	49328	6	370	0.0159574	0.00369686	0.76833
13	48081647	-	protein_coding	ENSG00000136146(MED4)	13485	13	169	0.0714286	0.0901639	-0.262295
13	48976836	+	protein_coding	ENSG00000102531(FNDC3A)	925	2	82	0.0238095	0.0723684	-2.03947
13	51452638	-	protein_coding	ENSG00000102786(INTS6)	1627	9	40	0.183673	0.121951	0.336043
13	73059467	+	protein_coding	ENSG00000102554(KLF5)	4492	5	38	0.116279	0.137931	-0.186207
13	96090505	+	protein_coding	ENSG00000185352(HS6ST3)	399	0	27	0	0.142857
13	96090604	+	protein_coding	ENSG00000185352(HS6ST3)	498	0	4	0	0
13	98395326	+	protein_coding	ENSG00000152767(FARP1)	252765	18	66	0.214286	0.213483	0.00374532
13	98577046	-	protein_coding	ENSG00000102572(STK24)	895	6	89	0.0631579	0.112782	-0.785714
13	110174661	-	protein_coding	ENSG00000187498(COL4A1)	132497	82	102	0.445652	0.395556	0.112412
13	110183213	-	protein_coding	ENSG00000187498(COL4A1)	123945	8	249	0.0311284	0.0218182	0.299091
13	110508153	+	protein_coding	ENSG00000134871(COL4A2)	202342	29	358	0.0749354	0.0945946	-0.262349
13	110721493	+	protein_coding	ENSG00000153487(ING1)	8758	0	1	0	0
13	110879210	-	protein_coding	ENSG00000088448(ANKRD10)	35860	12	85	0.123711	0.0273973	0.778539
13	110914890	-	protein_coding	ENSG00000088448(ANKRD10)	180	27	29	0.482143	0.66	-0.368889
13	112878399	+	protein_coding	ENSG00000068650(ATP11A)	188362	4	32	0.111111	0	1
13	113209134	+	protein_coding	ENSG00000139842(CUL4A)	942	1	26	0.037037	0.153846	-3.15385
13	113323347	+	protein_coding	ENSG00000185896(LAMP1)	26109	21	924	0.0222222	0.0281967	-0.268852
14	21098517	-	protein_coding	ENSG00000165804(ZNF219)	6206	3	32	0.0857143	0.178571	-1.08333
14	22876167	+	protein_coding	ENSG00000197324(LRP10)	4428	10	326	0.0297619	0.0425532	-0.429787
14	22901331	-	protein_coding	ENSG00000100461(RBM23)	17852	14	200	0.0654206	0.0748899	-0.144745
14	22946574	-	protein_coding	ENSG00000092036(HAUS4)	10588	8	332	0.0235294	0.0144928	0.384058
14	22973490	-	protein_coding	ENSG00000129474(AJUBA)	9062	10	175	0.0540541	0.110577	-1.04567
14	22981608	-	protein_coding	ENSG00000129474(AJUBA)	944	1	83	0.0119048	0.038835	-2.26214
14	23033459	-	protein_coding	ENSG00000100804(PSMB5)	1772	8	801	0.00988875	0.00536193	0.457775
14	23301670	-	protein_coding	ENSG00000235194(PPP1R3E)	1190	2	11	0.153846	0	1
14	23953853	+	protein_coding	ENSG00000157326(DHRS4)	120	12	63	0.16	0.2	-0.25
14	24216984	-	protein_coding	ENSG00000129559(NEDD8)	15384	25	1180	0.0207469	0.025	-0.205
14	24216985	-	protein_coding	ENSG00000129559(NEDD8)	15383	117	1114	0.0950447	0.111619	-0.174389
14	24311267	+	protein_coding	ENSG00000213906(LTB4R2)	5534	15	3	0.833333	0.8	0.04
14	31207110	-	protein_coding	ENSG00000092148(HECTD1)	695	8	20	0.285714	0.393939	-0.378788
14	39432126	-	protein_coding	ENSG00000165355(FBXO33)	341	2	55	0.0350877	0.119048	-2.39286
14	55138061	+	protein_coding	ENSG00000131981(LGALS3)	13952	15	421	0.0344037	0.0407801	-0.185343
14	55616579	+	protein_coding	ENSG00000126777(KTN1)	57508	8	193	0.039801	0.012987	0.673701
14	60153976	-	protein_coding	ENSG00000100612(DHRS7)	15881	15	138	0.0980392	0.00719424	0.926619
14	67677393	-	protein_coding	ENSG00000072042(RDH11)	18401	9	166	0.0514286	0.0114943	0.776501
14	69209634	+	protein_coding	ENSG00000081177(EXD2)	18137	2	34	0.0555556	0	1
14	73950386	+	protein_coding	ENSG00000119723(COQ6)	461	21	61	0.256098	0.24	0.0628571
14	73964584	-	protein_coding	ENSG00000187097(ENTPD5)	54816	1	35	0.0277778	0.0833333	-2
14	75437988	+	protein_coding	ENSG00000140044(JDP2)	10273	8	69	0.103896	0.230769	-1.22115
14	76787750	-	protein_coding	ENSG00000013523(ANGEL1)	38497	4	55	0.0677966	0.0519481	0.233766
14	77320779	-	protein_coding	ENSG00000009830(POMT2)	105	43	9	0.826923	0.857143	-0.0365449
14	77320780	-	protein_coding	ENSG00000009830(POMT2)	104	5	47	0.0961538	0.0952381	0.00952381
14	92162992	+	protein_coding	ENSG00000165934(CPSF2)	41024	0	15	0	0
14	92704223	-	protein_coding	ENSG00000100600(LGMN)	44457	4	132	0.0294118	0.0402685	-0.369128
14	92748543	-	protein_coding	ENSG00000100600(LGMN)	137	15	139	0.0974026	0.0700637	0.280679
14	100239339	+	protein_coding	ENSG00000100811(YY1)	1042	6	255	0.0229885	0.0542857	-1.36143
14	100279890	+	protein_coding	ENSG00000100811(YY1)	41593	7	90	0.0721649	0.0447761	0.379531
14	100281408	+	protein_coding	ENSG00000100811(YY1)	43111	4	72	0.0526316	0.116279	-1.2093
14	100333974	-	protein_coding	ENSG00000140105(WARS1)	42832	18	262	0.0642857	0.0504732	0.214862
14	102015990	+	protein_coding	ENSG00000197102(DYNC1H1)	51418	5	114	0.0420168	0.0114943	0.726437
14	102049560	+	protein_coding	ENSG00000197102(DYNC1H1)	84988	6	281	0.0209059	0.0327103	-0.564642
14	102348513	-	protein_coding	ENSG00000100865(CINP)	14404	58	84	0.408451	0.532468	-0.303627
14	102507560	-	protein_coding	ENSG00000156381(ANKRD9)	2240	22	143	0.133333	0.160584	-0.20438
14	103385551	+	protein_coding	ENSG00000075413(MARK3)	175	6	36	0.142857	0.205479	-0.438356
14	103520002	-	protein_coding	ENSG00000166165(CKB)	2832	12	1232	0.0096463	0.00121359	0.874191
14	103521377	-	protein_coding	ENSG00000166165(CKB)	1457	41	3175	0.0127488	0.0142398	-0.116954
14	103571639	+	protein_coding	ENSG00000256500	8678	10	89	0.10101	0	1
14	103697901	-	protein_coding	ENSG00000126215(XRCC3)	17604	11	45	0.196429	0.265306	-0.350649
14	103697968	-	protein_coding	ENSG00000126215(XRCC3)	17537	0	12	0	0
14	104176428	+	protein_coding	ENSG00000066735(KIF26A)	39975	13	104	0.111111	0.134615	-0.211538
14	104176786	+	protein_coding	ENSG00000066735(KIF26A)	40333	14	49	0.222222	0.12069	0.456897
14	104177822	+	protein_coding	ENSG00000066735(KIF26A)	41369	4	51	0.0727273	0.0178571	0.754464
14	104865335	+	protein_coding	ENSG00000099814(CEP170B)	68	1	9	0.1	0.352941	-2.52941
14	104889456	+	protein_coding	ENSG00000099814(CEP170B)	24189	0	7	0	0.2
14	104894763	+	protein_coding	ENSG00000099814(CEP170B)	29496	10	41	0.196078	0.470588	-1.4
14	104978271	-	protein_coding	ENSG00000185567(AHNAK2)	104	0	34	0	0
14	105348578	+	protein_coding	ENSG00000179364(PACS2)	48016	5	65	0.0714286	0.12	-0.68
14	105479793	+	protein_coding	ENSG00000182809(CRIP2)	6832	6	122	0.046875	0.047619	-0.015873
15	22917800	-	protein_coding	ENSG00000273749(CYFIP1)	63264	4	215	0.0182648	0.00595238	0.674107
15	24977871	+	protein_coding	ENSG00000128739(SNRPN)	154235	6	354	0.0166667	0.0271318	-0.627907
15	24978286	+	protein_coding	ENSG00000128739(SNRPN)	154650	26	429	0.0571429	0.0851064	-0.489362
15	40737150	-	protein_coding	ENSG00000137824(RMDN3)	18702	2	191	0.0103627	0.0234742	-1.26526
15	40737645	-	protein_coding	ENSG00000137824(RMDN3)	18207	1	98	0.010101	0.0147059	-0.455882
15	40767410	+	protein_coding	ENSG00000137880(GCHFR)	3343	4	89	0.0430108	0.0285714	0.335714
15	41900038	-	protein_coding	ENSG00000103966(EHD4)	72520	5	63	0.0735294	0.0232558	0.683721
15	43133880	+	protein_coding	ENSG00000137842(TMEM62)	10602	3	30	0.0909091	0	1
15	43376598	+	protein_coding	ENSG00000137822(TUBGCP4)	7378	6	92	0.0612245	0.0253165	0.586498
15	45198607	-	protein_coding	ENSG00000138606(SHF)	2569	1	4	0.2	0	1
15	45200414	-	protein_coding	ENSG00000138606(SHF)	762	29	34	0.460317	0.40625	0.117457
15	45200437	-	protein_coding	ENSG00000138606(SHF)	739	1	5	0.166667	0	1
15	45403134	+	protein_coding	ENSG00000171763(SPATA5L1)	799	4	25	0.137931	0	1
15	48331650	+	protein_coding	ENSG00000128951(DUT)	640	11	169	0.0611111	0.0430108	0.296188
15	52046735	+	protein_coding	ENSG00000069956(MAPK6)	94630	3	113	0.0258621	0.0487805	-0.886179
15	52433280	-	protein_coding	ENSG00000197535(MYO5A)	95853	0	22	0	0.0666667
15	55359405	-	protein_coding	ENSG00000260916(CCPG1)	49106	9	340	0.025788	0.0248869	0.0349422
15	59117357	+	protein_coding	ENSG00000157456(CCNB2)	12232	11	610	0.0177134	0.0251256	-0.418456
15	59136365	-	protein_coding	ENSG00000157483(MYO1E)	236507	0	11	0	0.0555556
15	59662484	-	protein_coding	ENSG00000140299(BNIP2)	26856	5	12	0.294118	0.533333	-0.813333
15	63153856	-	protein_coding	ENSG00000185088(RPS27L)	4166	1	85	0.0116279	0.00980392	0.156863
15	63157482	-	protein_coding	ENSG00000185088(RPS27L)	540	31	103	0.231343	0.327273	-0.414663
15	64963458	-	protein_coding	ENSG00000090487(SPG21)	26853	8	87	0.0842105	0	1
15	66352177	-	protein_coding	ENSG00000075131(TIPIN)	34570	5	47	0.0961538	0	1
15	66386951	+	protein_coding	ENSG00000169032(MAP2K1)	115	10	43	0.188679	0.156863	0.168627
15	68209682	-	protein_coding	ENSG00000128973(CLN6)	47530	4	139	0.027972	0.0181818	0.35
15	72731402	+	protein_coding	ENSG00000140463(BBS4)	45224	5	25	0.166667	0	1
15	74449961	-	protein_coding	ENSG00000138629(UBL7)	11222	4	150	0.025974	0	1
15	74449972	-	protein_coding	ENSG00000138629(UBL7)	11211	1	168	0.00591716	0.036036	-5.09009
15	74458714	-	protein_coding	ENSG00000138629(UBL7)	2469	37	299	0.110119	0.118644	-0.0774164
15	74631046	-	protein_coding	ENSG00000179151(EDC3)	65247	35	19	0.648148	0.558442	0.138404
15	74902718	-	protein_coding	ENSG00000178761(FAM219B)	4166	1	131	0.00757576	0.0113636	-0.5
15	74937957	-	protein_coding	ENSG00000178741(COX5A)	127	26	1234	0.0206349	0.0406091	-0.967981
15	74956500	-	protein_coding	ENSG00000178718(RPP25)	273	6	103	0.0550459	0.175258	-2.18385
15	75843461	+	protein_coding	ENSG00000140367(UBE2Q2)	155	3	9	0.25	0.15	0.4
15	76215624	-	protein_coding	ENSG00000140374(ETFA)	96107	4	10	0.285714	0	1
15	77046030	-	protein_coding	ENSG00000140391(TSPAN3)	37955	0	12	0	0
15	77052788	-	protein_coding	ENSG00000140391(TSPAN3)	31197	12	551	0.0213144	0.002442	0.885429
15	77071006	-	protein_coding	ENSG00000140391(TSPAN3)	12979	10	564	0.0174216	0.0285714	-0.64
15	78292624	-	protein_coding	ENSG00000140395(WDR61)	7080	47	583	0.0746032	0.0581717	0.220251
15	80695750	+	protein_coding	ENSG00000136379(ABHD17C)	16067	1	73	0.0135135	0.0496894	-2.67702
15	82536753	-	protein_coding	ENSG00000182774(RPS17)	3707	0	163	0	0.00641026
15	83207604	-	protein_coding	ENSG00000166503(HDGFL3)	220	2	65	0.0298507	0	1
15	85138715	+	protein_coding	ENSG00000073417(PDE8A)	158276	21	44	0.323077	0.581197	-0.798942
15	85760934	-	protein_coding	ENSG00000183655(KLHL25)	33992	0	4	0	0.25
15	89898816	-	protein_coding	ENSG00000242498(ARPIN)	14137	2	23	0.08	0	1
15	89898836	-	protein_coding	ENSG00000242498(ARPIN)	14117	10	30	0.25	0.25	0
15	90080066	+	protein_coding	ENSG00000140548(ZNF710)	78743	4	11	0.266667	0.307692	-0.153846
15	90879900	+	protein_coding	ENSG00000140564(FURIN)	11313	7	240	0.0283401	0.0426829	-0.506098
15	90882311	+	protein_coding	ENSG00000140564(FURIN)	13724	48	17	0.738462	0.162791	0.779554
15	90903361	+	protein_coding	ENSG00000196547(MAN2A2)	1144	7	58	0.107692	0.0434783	0.596273
16	85534	+	protein_coding	ENSG00000103152(MPG)	8528	10	297	0.0325733	0	1
16	352508	-	protein_coding	ENSG00000103126(AXIN1)	216	6	99	0.0571429	0.0595238	-0.0416667
16	492396	+	protein_coding	ENSG00000090565(RAB11FIP3)	66748	1	113	0.00877193	0.0746269	-7.50746
16	521112	+	protein_coding	ENSG00000090565(RAB11FIP3)	95464	14	31	0.311111	0.115385	0.629121
16	521911	+	protein_coding	ENSG00000090565(RAB11FIP3)	96263	13	20	0.393939	0.153846	0.609467
16	547030	+	protein_coding	ENSG00000103326(CAPN15)	19319	0	69	0	0.0298507
16	547453	+	protein_coding	ENSG00000103326(CAPN15)	19742	3	28	0.0967742	0.139535	-0.44186
16	548040	+	protein_coding	ENSG00000103326(CAPN15)	20329	4	87	0.043956	0.0731707	-0.664634
16	570038	+	protein_coding	ENSG00000007541(PIGQ)	3044	53	62	0.46087	0.52381	-0.136568
16	634891	-	protein_coding	ENSG00000130731(METTL26)	1476	14	658	0.0208333	0.0260586	-0.250814
16	635719	-	protein_coding	ENSG00000130731(METTL26)	648	12	242	0.0472441	0.0327869	0.306011
16	636195	-	protein_coding	ENSG00000130731(METTL26)	172	4	347	0.011396	0.0252101	-1.21218
16	642483	+	protein_coding	ENSG00000172366(MCRIP2)	5667	6	31	0.162162	0.2	-0.233333
16	650606	+	protein_coding	ENSG00000161996(WDR90)	1296	2	35	0.0540541	0.157895	-1.92105
16	656388	+	protein_coding	ENSG00000161996(WDR90)	7078	5	32	0.135135	0.275862	-1.04138
16	665799	+	protein_coding	ENSG00000161996(WDR90)	16489	1	30	0.0322581	0.0612245	-0.897959
16	667579	+	protein_coding	ENSG00000161996(WDR90)	18269	3	51	0.0555556	0	1
16	681472	+	protein_coding	ENSG00000103266(STUB1)	1249	53	817	0.0609195	0.0184049	0.697882
16	694342	-	protein_coding	ENSG00000127585(FBXL16)	11467	13	53	0.19697	0.290909	-0.476923
16	715179	+	protein_coding	ENSG00000103260(METRN)	62	10	36	0.217391	0.16129	0.258065
16	717188	+	protein_coding	ENSG00000103260(METRN)	2071	5	212	0.0230415	0.0608108	-1.63919
16	764682	+	protein_coding	ENSG00000102854(MSLN)	3949	17	315	0.0512048	0.0511364	0.0013369
16	787456	-	protein_coding	ENSG00000007376(RPUSD1)	942	3	164	0.0179641	0	1
16	792746	+	protein_coding	ENSG00000127586(CHTF18)	4701	5	70	0.0666667	0.0425532	0.361702
16	1362531	+	protein_coding	ENSG00000090581(GNPTG)	10601	13	166	0.0726257	0.0526316	0.275304
16	1364687	-	protein_coding	ENSG00000059145(UNKL)	50065	4	16	0.2	0.25	-0.25
16	1445764	-	protein_coding	ENSG00000103249(CLCN7)	29314	37	66	0.359223	0.568421	-0.582361
16	1785423	+	protein_coding	ENSG00000095906(NUBP2)	2492	3	7	0.3	0.434783	-0.449275
16	1788739	+	protein_coding	ENSG00000095906(NUBP2)	5808	4	453	0.00875274	0.0149254	-0.705224
16	1977166	+	protein_coding	ENSG00000183751(TBL3)	5114	12	90	0.117647	0.138889	-0.180556
16	2175896	+	protein_coding	ENSG00000131653(TRAF7)	20199	68	197	0.256604	0.0255102	0.900585
16	2176359	+	protein_coding	ENSG00000131653(TRAF7)	20662	26	206	0.112069	0.179191	-0.598933
16	2176654	+	protein_coding	ENSG00000131653(TRAF7)	20957	5	82	0.0574713	0.0169492	0.705085
16	2177935	+	protein_coding	ENSG00000131653(TRAF7)	22238	18	185	0.08867	0.0882353	0.00490196
16	2208940	+	protein_coding	ENSG00000167965(MLST8)	4693	6	278	0.0211268	0.0364964	-0.727494
16	2264940	-	protein_coding	ENSG00000205937(RNPS1)	3458	3	11	0.214286	0	1
16	2456714	+	protein_coding	ENSG00000162063(CCNF)	27321	9	42	0.176471	0.294118	-0.666667
16	2527948	+	protein_coding	ENSG00000162066(AMDHD2)	7592	5	116	0.0413223	0.0891089	-1.15644
16	2527949	+	protein_coding	ENSG00000162066(AMDHD2)	7593	6	108	0.0526316	0.0505051	0.040404
16	2708081	+	protein_coding	ENSG00000167977(KCTD5)	25559	5	78	0.060241	0.0964912	-0.601754
16	2896566	+	protein_coding	ENSG00000162076(FLYWCH2)	13354	4	191	0.0205128	0.0052356	0.744764
16	2949622	+	protein_coding	ENSG00000059122(FLYWCH1)	37692	2	107	0.0183486	0.12381	-5.74762
16	2967119	+	protein_coding	ENSG00000131650(KREMEN2)	2904	8	0	1	1	0
16	2976758	-	protein_coding	ENSG00000127564(PKMYT1)	3722	4	220	0.0178571	0.0378378	-1.11892
16	3004275	+	protein_coding	ENSG00000289281	144	2	1	0.666667		1
16	3022004	+	protein_coding	ENSG00000006327(TNFRSF12A)	3560	25	913	0.0266525	0.0163339	0.387151
16	4456199	+	protein_coding	ENSG00000103423(DNAJA3)	30395	18	273	0.0618557	0.0756972	-0.223772
16	4474432	-	protein_coding	ENSG00000153406(NMRAL1)	21332	6	151	0.0382166	0.0353982	0.0737463
16	4513002	-	protein_coding	ENSG00000089486(CDIP1)	25827	14	25	0.358974	0.608696	-0.695652
16	4847602	+	protein_coding	ENSG00000118900(UBN1)	938	1	18	0.0526316	0.411765	-6.82353
16	8963360	-	protein_coding	ENSG00000187555(USP7)	11969	6	57	0.0952381	0.0886076	0.0696203
16	16141676	+	protein_coding	ENSG00000103222(ABCC1)	192539	4	60	0.0625	0	1
16	18809409	-	protein_coding	ENSG00000157106(SMG1)	117000	4	95	0.040404	0.0666667	-0.65
16	19704807	-	protein_coding	ENSG00000103550(KNOP1)	13429	1	10	0.0909091	0	1
16	21599710	+	protein_coding	ENSG00000197006(METTL9)	2493	42	302	0.122093	0.165217	-0.353209
16	23523236	-	protein_coding	ENSG00000103356(EARS2)	34496	6	71	0.0779221	0.116667	-0.497222
16	23596195	-	protein_coding	ENSG00000004779(NDUFAB1)	122	7	578	0.0119658	0.0149813	-0.252006
16	27461530	-	protein_coding	ENSG00000077235(GTF3C1)	88384	11	74	0.129412	0.0595238	0.540043
16	28211785	-	protein_coding	ENSG00000169180(XPO6)	181	14	88	0.137255	0.160714	-0.170918
16	28842788	-	protein_coding	ENSG00000178952(TUFM)	3561	5	233	0.0210084	0.0157895	0.248421
16	28846065	-	protein_coding	ENSG00000178952(TUFM)	284	14	1053	0.0131209	0.0137773	-0.0500246
16	29694761	+	protein_coding	ENSG00000103485(QPRT)	31483	65	894	0.0677789	0.0950469	-0.402307
16	29694802	+	protein_coding	ENSG00000103485(QPRT)	31524	25	669	0.0360231	0.0451977	-0.254689
16	29806489	+	protein_coding	ENSG00000103495(MAZ)	384	6	109	0.0521739	0.0315789	0.394737
16	29806635	+	protein_coding	ENSG00000103495(MAZ)	530	17	288	0.0557377	0.0809717	-0.452727
16	29807125	+	protein_coding	ENSG00000103495(MAZ)	1020	38	294	0.114458	0.0769231	0.327935
16	29807401	+	protein_coding	ENSG00000103495(MAZ)	1296	14	573	0.0238501	0.0340357	-0.427066
16	29809707	+	protein_coding	ENSG00000103495(MAZ)	3602	7	114	0.0578512	0.0263158	0.545113
16	29810937	+	protein_coding	ENSG00000103495(MAZ)	4832	10	68	0.128205	0.0833333	0.35
16	29876871	-	protein_coding	ENSG00000174938(SEZ6L2)	22680	8	52	0.133333	0.22449	-0.683673
16	29885649	-	protein_coding	ENSG00000174938(SEZ6L2)	13902	19	57	0.25	0.030303	0.878788
16	29901666	+	protein_coding	ENSG00000174939(ASPHD1)	1292	9	44	0.169811	0.155556	0.0839506
16	29968112	+	protein_coding	ENSG00000149932(TMEM219)	27228	67	81	0.452703	0.357143	0.211087
16	30065795	+	protein_coding	ENSG00000149925(ALDOA)	1632	28	1622	0.0169697	0.0243902	-0.437282
16	30117206	-	protein_coding	ENSG00000102882(MAPK3)	6301	45	30	0.6	0.0512821	0.91453
16	30370367	-	protein_coding	ENSG00000169221(TBC1D10B)	128	4	47	0.0784314	0.0789474	-0.00657895
16	30782731	-	protein_coding	ENSG00000102870(ZNF629)	4475	7	33	0.175	0.181818	-0.038961
16	30893993	-	protein_coding	ENSG00000099385(BCL7C)	310	5	60	0.0769231	0.0714286	0.0714286
16	31092787	-	protein_coding	ENSG00000167397(VKORC1)	3194	3	32	0.0857143	0.32	-2.73333
16	31508360	-	protein_coding	ENSG00000140688(RUSF1)	950	4	121	0.032	0.0384615	-0.201923
16	47143619	-	protein_coding	ENSG00000171208(NETO2)	327	27	146	0.156069	0.19469	-0.24746
16	56748306	+	protein_coding	ENSG00000102900(NUP93)	18189	14	398	0.0339806	0.0358974	-0.0564103
16	57529236	-	protein_coding	ENSG00000135736(CCDC102A)	7336	10	45	0.181818	0.0833333	0.541667
16	57664058	+	protein_coding	ENSG00000205336(ADGRG1)	53407	12	177	0.0634921	0.230769	-2.63462
16	57664087	+	protein_coding	ENSG00000205336(ADGRG1)	53436	149	121	0.551852	0.628099	-0.138166
16	57756913	+	protein_coding	ENSG00000140854(KATNB1)	21175	14	110	0.112903	0.128713	-0.140028
16	57798160	-	protein_coding	ENSG00000140859(KIFC3)	64894	5	204	0.0239234	0.0641711	-1.68235
16	58025947	+	protein_coding	ENSG00000102996(MMP15)	194	2	60	0.0322581	0.0847458	-1.62712
16	58026090	+	protein_coding	ENSG00000102996(MMP15)	337	6	25	0.193548	0.464286	-1.39881
16	58026201	+	protein_coding	ENSG00000102996(MMP15)	448	27	30	0.473684	0.491525	-0.0376648
16	58580638	-	protein_coding	ENSG00000125107(CNOT1)	49248	4	253	0.0155642	0.0254237	-0.633475
16	58707671	-	protein_coding	ENSG00000125166(GOT2)	26672	50	753	0.0622665	0.0106952	0.828235
16	66696464	-	protein_coding	ENSG00000183723(CMTM4)	280	4	40	0.0909091	0.118644	-0.305085
16	66817474	-	protein_coding	ENSG00000159593(NAE1)	55783	15	627	0.0233645	0.00161031	0.931079
16	67142755	+	protein_coding	ENSG00000125149(PHAF1)	32815	2	2	0.5	0.818182	-0.636364
16	67280446	+	protein_coding	ENSG00000196155(PLEKHG4)	2937	7	39	0.152174	0.130435	0.142857
16	67284886	+	protein_coding	ENSG00000196155(PLEKHG4)	7377	9	45	0.166667	0.12766	0.234043
16	67481026	-	protein_coding	ENSG00000159720(ATP6V0D1)	156	14	241	0.054902	0.087156	-0.587484
16	67847027	+	protein_coding	ENSG00000102898(NUTF2)	146	4	10	0.285714	0.4	-0.4
16	67934585	-	protein_coding	ENSG00000205220(PSMB10)	2280	5	206	0.0236967	0.016	0.3248
16	70316052	+	protein_coding	ENSG00000157349(DDX19B)	26390	7	134	0.0496454	0.0652174	-0.313665
16	70356195	+	protein_coding	ENSG00000260537	57002	36	196	0.155172	0.196581	-0.266857
16	70473214	+	protein_coding	ENSG00000157353(FCSK)	18620	5	60	0.0769231	0.0588235	0.235294
16	70481109	-	protein_coding	ENSG00000103051(COG4)	42452	5	203	0.0240385	0.013245	0.449007
16	70530872	+	protein_coding	ENSG00000189091(SF3B3)	7082	8	662	0.0119403	0.0209497	-0.754539
16	70663963	-	protein_coding	ENSG00000132613(MTSS2)	22091	11	114	0.088	0.176923	-1.01049
16	72111069	+	protein_coding	ENSG00000140829(DHX38)	17457	2	150	0.0131579	0.0181818	-0.381818
16	74874419	-	protein_coding	ENSG00000103091(WDR59)	125755	4	101	0.0380952	0.0952381	-1.5
16	74999134	+	protein_coding	ENSG00000186187(ZNRF1)	111	2	100	0.0196078	0.06	-2.06
16	74999144	+	protein_coding	ENSG00000186187(ZNRF1)	121	8	93	0.0792079	0.0956522	-0.207609
16	75235553	-	protein_coding	ENSG00000050820(BCAR1)	32501	3	52	0.0545455	0.0377358	0.308176
16	81670178	+	protein_coding	ENSG00000153815(CMIP)	225371	8	88	0.0833333	0.0588235	0.294118
16	84061403	-	protein_coding	ENSG00000140943(MBTPS1)	55540	11	9	0.55	0.631579	-0.148325
16	84617944	-	protein_coding	ENSG00000103187(COTL1)	135	21	748	0.0273082	0.0244361	0.105174
16	84908641	+	protein_coding	ENSG00000103196(CRISPLD2)	88657	2	9	0.181818	0.1	0.45
16	87644422	+	protein_coding	ENSG00000154118(JPH3)	42588	7	43	0.14	0.0816327	0.41691
16	87831010	-	protein_coding	ENSG00000103257(SLC7A5)	38498	28	2111	0.0130902	0.0175758	-0.342662
16	87869051	-	protein_coding	ENSG00000103257(SLC7A5)	457	9	1500	0.00596421	0.0100671	-0.687919
16	88630552	+	protein_coding	ENSG00000158545(ZC3H18)	60150	19	132	0.125828	0.0165746	0.868276
16	88643365	-	protein_coding	ENSG00000051523(CYBA)	7719	50	1603	0.030248	0.0402299	-0.33
16	88643376	-	protein_coding	ENSG00000051523(CYBA)	7708	19	1292	0.0144928	0.0234082	-0.615169
16	88655363	-	protein_coding	ENSG00000167508(MVD)	7799	76	181	0.29572	0.319328	-0.0798319
16	88714869	+	protein_coding	ENSG00000174177(CTU2)	8387	7	61	0.102941	0.101266	0.0162749
16	88725455	-	protein_coding	ENSG00000103335(PIEZO1)	59766	16	274	0.0551724	0.0447761	0.188433
16	88736728	-	protein_coding	ENSG00000103335(PIEZO1)	48493	10	121	0.0763359	0.0961538	-0.259615
16	88784947	-	protein_coding	ENSG00000103335(PIEZO1)	274	8	215	0.0358744	0.068323	-0.904503
16	88809172	+	protein_coding	ENSG00000167513(CDT1)	5384	6	106	0.0535714	0.0217391	0.594203
16	88809625	-	protein_coding	ENSG00000198931(APRT)	2313	20	930	0.0210526	0.0134409	0.361559
16	88810466	-	protein_coding	ENSG00000198931(APRT)	1472	10	685	0.0143885	0.0132075	0.0820755
16	88810479	-	protein_coding	ENSG00000198931(APRT)	1459	83	877	0.0864583	0.129167	-0.493976
16	88813883	-	protein_coding	ENSG00000141012(GALNS)	43088	7	113	0.0583333	0.0280374	0.519359
16	88824769	-	protein_coding	ENSG00000141012(GALNS)	32202	32	183	0.148837	0.198157	-0.331365
16	89146399	+	protein_coding	ENSG00000176715(ACSF3)	58025	1	5	0.166667	0.666667	-3
16	89300488	-	protein_coding	ENSG00000167522(ANKRD11)	190074	18	74	0.195652	0.260504	-0.331466
16	89490335	-	protein_coding	ENSG00000167522(ANKRD11)	227	5	152	0.0318471	0.0220588	0.307353
16	89490454	-	protein_coding	ENSG00000167522(ANKRD11)	108	3	265	0.011194	0.0178571	-0.595238
16	89490461	-	protein_coding	ENSG00000167522(ANKRD11)	101	21	256	0.0758123	0.129693	-0.71071
16	89490462	-	protein_coding	ENSG00000167522(ANKRD11)	100	69	206	0.250909	0.307167	-0.224217
16	89521276	+	protein_coding	ENSG00000197912(SPG7)	30558	1	6	0.142857	0.416667	-1.91667
16	89553804	+	protein_coding	ENSG00000197912(SPG7)	63086	81	73	0.525974	0.494949	0.0589849
16	89575890	+	protein_coding	ENSG00000178773(CPNE7)	133	10	75	0.117647	0.0408163	0.653061
16	89582490	+	protein_coding	ENSG00000178773(CPNE7)	6733	0	1	0	0
16	89644746	-	protein_coding	ENSG00000131165(CHMP1A)	12993	5	182	0.026738	0.112903	-3.22258
16	89765038	-	protein_coding	ENSG00000187741(FANCA)	51940	37	48	0.435294	0.576923	-0.325364
16	89773299	-	protein_coding	ENSG00000187741(FANCA)	43679	2	73	0.0266667	0.010989	0.587912
16	89859292	+	protein_coding	ENSG00000204991(SPIRE2)	41114	13	40	0.245283	0.227273	0.0734266
16	89904916	+	protein_coding	ENSG00000141002(TCF25)	31347	6	6	0.5	0.764706	-0.529412
17	1422664	-	protein_coding	ENSG00000167193(CRK)	40499	6	213	0.0273973	0	1
17	1482523	-	protein_coding	ENSG00000197879(MYO1C)	10164	6	604	0.00983607	0.00941176	0.0431373
17	1646371	-	protein_coding	ENSG00000167705(RILP)	3496	2	34	0.0555556	0.0810811	-0.459459
17	2322677	-	protein_coding	ENSG00000167721(TSR1)	13981	6	52	0.103448	0.0232558	0.775194
17	2689783	-	protein_coding	ENSG00000132361(CLUH)	22881	2	30	0.0625	0.0909091	-0.454545
17	2694490	-	protein_coding	ENSG00000132361(CLUH)	18174	4	236	0.0166667	0.112745	-5.76471
17	3036981	+	protein_coding	ENSG00000132359(RAP1GAP2)	281277	1	23	0.0416667	0.153846	-2.69231
17	3624202	-	protein_coding	ENSG00000197417(SHPK)	12049	8	24	0.25	0.521739	-1.08696
17	3662896	-	protein_coding	ENSG00000213977(TAX1BP3)	5784	0	17	0	0
17	4822688	+	protein_coding	ENSG00000129219(PLD2)	15537	1	23	0.0416667	0.25	-5
17	4974395	-	protein_coding	ENSG00000108509(CAMTA2)	13281	2	18	0.1	0	1
17	5004622	+	protein_coding	ENSG00000129250(KIF1C)	6673	5	344	0.0143266	0.012285	0.142506
17	5022109	+	protein_coding	ENSG00000129250(KIF1C)	24160	5	647	0.00766871	0.0254372	-2.31701
17	5468855	-	protein_coding	ENSG00000005100(DHX33)	128	13	22	0.371429	0.583333	-0.570513
17	7234459	-	protein_coding	ENSG00000004975(DVL2)	59	34	17	0.666667	0.783784	-0.175676
17	7243942	-	protein_coding	ENSG00000175826(CTDNEP1)	8550	4	608	0.00653595	0.0179104	-1.7403
17	7251398	-	protein_coding	ENSG00000175826(CTDNEP1)	1094	3	66	0.0434783	0.0612245	-0.408163
17	7351381	+	protein_coding	ENSG00000072818(ACAP1)	14853	4	37	0.097561	0.0625	0.359375
17	7405418	+	protein_coding	ENSG00000169992(NLGN2)	545	5	15	0.25	0.47619	-0.904762
17	7497814	+	protein_coding	ENSG00000181222(POLR2A)	13449	7	53	0.116667	0.0185185	0.84127
17	7581478	+	protein_coding	ENSG00000129226(CD68)	1988	1	10	0.0909091	0.235294	-1.58824
17	7591486	-	protein_coding	ENSG00000129245(FXR2)	23412	6	77	0.0722892	0.114286	-0.580952
17	7614817	-	protein_coding	ENSG00000129245(FXR2)	81	5	15	0.25	0.5	-1
17	7884950	+	protein_coding	ENSG00000170004(CHD3)	155	4	30	0.117647	0.146341	-0.243902
17	7884984	+	protein_coding	ENSG00000170004(CHD3)	189	7	40	0.148936	0.16	-0.0742857
17	7910885	+	protein_coding	ENSG00000170004(CHD3)	26090	21	58	0.265823	0.490909	-0.846753
17	7911696	+	protein_coding	ENSG00000170004(CHD3)	26901	1	66	0.0149254	0.0851064	-4.70213
17	7939621	+	protein_coding	ENSG00000170037(CNTROB)	7521	9	32	0.219512	0.170213	0.224586
17	8467171	+	protein_coding	ENSG00000166579(NDEL1)	54041	0	71	0	0.0480769
17	8476964	-	protein_coding	ENSG00000133026(MYH10)	154413	4	142	0.0273973	0.0300752	-0.0977444
17	9241837	+	protein_coding	ENSG00000065320(NTN1)	220328	6	48	0.111111	0	1
17	9491919	-	protein_coding	ENSG00000170310(STX8)	84673	3	196	0.0150754	0.0379747	-1.51899
17	9889422	+	protein_coding	ENSG00000065325(GLP2R)	67217	10	442	0.0221239	0.0176211	0.203524
17	9890796	+	protein_coding	ENSG00000065325(GLP2R)	68591	39	435	0.0822785	0.0606061	0.263403
17	10697299	-	protein_coding	ENSG00000133028(SCO1)	1077	62	96	0.392405	0.460674	-0.173976
17	12992796	-	protein_coding	ENSG00000006744(ELAC2)	25270	3	381	0.0078125	0.0448878	-4.74564
17	12994801	-	protein_coding	ENSG00000006744(ELAC2)	23265	4	254	0.0155039	0.101626	-5.55488
17	12996607	-	protein_coding	ENSG00000006744(ELAC2)	21459	55	111	0.331325	0.35	-0.0563636
17	16068037	-	protein_coding	ENSG00000141027(NCOR1)	150149	10	45	0.181818	0.0196078	0.892157
17	17042794	+	protein_coding	ENSG00000133030(MPRIP)	338	7	158	0.0424242	0.0582524	-0.373093
17	17187365	+	protein_coding	ENSG00000133030(MPRIP)	144909	10	44	0.185185	0.25	-0.35
17	17681466	+	protein_coding	ENSG00000108557(RAI1)	9	4	14	0.222222	0.0666667	0.7
17	18264639	+	protein_coding	ENSG00000177427(MIEF2)	4043	4	53	0.0701754	0.0487805	0.304878
17	18930771	+	protein_coding	ENSG00000141127(PRPSAP2)	90687	4	147	0.0264901	0.0515464	-0.945876
17	19343444	-	protein_coding	ENSG00000108641(B9D1)	34750	31	13	0.704545	0.833333	-0.182796
17	19677099	+	protein_coding	ENSG00000072210(ALDH3A2)	28964	8	221	0.0349345	0.0428571	-0.226786
17	19677107	+	protein_coding	ENSG00000072210(ALDH3A2)	28972	5	241	0.0203252	0.00740741	0.635556
17	21002702	-	protein_coding	ENSG00000124422(USP22)	41059	57	230	0.198606	0.290837	-0.464388
17	28345156	+	protein_coding	ENSG00000109079(TNFAIP1)	9555	14	80	0.148936	0	1
17	28368575	-	protein_coding	ENSG00000109072(VTN)	4517	3	13	0.1875	0.08	0.573333
17	28372004	+	protein_coding	ENSG00000004139(SARM1)	7649	0	3	0	0.333333
17	28547192	-	protein_coding	ENSG00000109103(UNC119)	5440	7	61	0.102941	0.0363636	0.646753
17	28634069	-	protein_coding	ENSG00000007202(KIAA0100)	11386	6	256	0.0229008	0.0625	-1.72917
17	28644137	-	protein_coding	ENSG00000007202(KIAA0100)	1318	7	214	0.0316742	0.0588235	-0.857143
17	28717363	-	protein_coding	ENSG00000109113(RAB34)	1067	8	252	0.0307692	0.0446927	-0.452514
17	28747665	+	protein_coding	ENSG00000076604(TRAF4)	3655	0	29	0	0.104651
17	28898880	-	protein_coding	ENSG00000167536(DHRS13)	4200	4	112	0.0344828	0.0675676	-0.959459
17	29109949	-	protein_coding	ENSG00000196535(MYO18A)	70450	11	31	0.261905	0.472222	-0.80303
17	30379532	+	protein_coding	ENSG00000108582(CPD)	606	1	92	0.0107527	0.015873	-0.47619
17	35626631	+	protein_coding	ENSG00000006125(AP2B1)	48586	8	149	0.0509554	0.046729	0.0829439
17	36989364	+	protein_coding	ENSG00000275700(AATF)	40440	6	44	0.12	0.12963	-0.0802469
17	38322853	+	protein_coding	ENSG00000278845(MRPL45)	25831	6	113	0.0504202	0.0581395	-0.153101
17	38715657	+	protein_coding	ENSG00000275023(MLLT6)	10385	7	115	0.057377	0.0543478	0.052795
17	38720743	+	protein_coding	ENSG00000275023(MLLT6)	15471	5	76	0.0617284	0.0886076	-0.435443
17	39980912	+	protein_coding	ENSG00000108344(PSMD3)	106	42	181	0.188341	0.26087	-0.385093
17	39995005	+	protein_coding	ENSG00000108344(PSMD3)	14199	6	432	0.0136986	0.0265781	-0.940199
17	40035780	-	protein_coding	ENSG00000008838(MED24)	25436	1	126	0.00787402	0	1
17	40443828	+	protein_coding	ENSG00000141753(IGFBP4)	379	19	500	0.0366089	0.0346821	0.0526316
17	40443867	+	protein_coding	ENSG00000141753(IGFBP4)	418	15	337	0.0426136	0.0626781	-0.470845
17	41620747	-	protein_coding	ENSG00000128422(KRT17)	4096	59	703	0.0774278	0.10199	-0.317227
17	41757771	-	protein_coding	ENSG00000173801(JUP)	29161	6	415	0.0142518	0.0363881	-1.55323
17	41818123	+	protein_coding	ENSG00000141756(FKBP10)	5444	16	564	0.0275862	0.0353535	-0.281566
17	41821766	+	protein_coding	ENSG00000141756(FKBP10)	9087	22	900	0.0238612	0.0355263	-0.488876
17	41821810	+	protein_coding	ENSG00000141756(FKBP10)	9131	76	444	0.146154	0.19715	-0.348919
17	41822452	+	protein_coding	ENSG00000141756(FKBP10)	9773	90	199	0.311419	0.375661	-0.20629
17	41973629	+	protein_coding	ENSG00000173786(CNP)	6867	11	161	0.0639535	0.0947368	-0.48134
17	41974907	+	protein_coding	ENSG00000173786(CNP)	8145	6	111	0.0512821	0.0769231	-0.5
17	41989446	-	protein_coding	ENSG00000168259(DNAJC7)	31931	3	216	0.0136986	0.0371429	-1.71143
17	42388396	-	protein_coding	ENSG00000168610(STAT3)	145	5	153	0.0316456	0.0512821	-0.620513
17	42833546	+	protein_coding	ENSG00000131467(PSME3)	9162	47	149	0.239796	0.333333	-0.390071
17	43016478	-	protein_coding	ENSG00000108828(VAT1)	8646	22	699	0.0305132	0.0391198	-0.282063
17	43022227	-	protein_coding	ENSG00000108828(VAT1)	2897	8	449	0.0175055	0.0271739	-0.55231
17	43769743	-	protein_coding	ENSG00000108861(DUSP3)	9235	6	186	0.03125	0.0507614	-0.624365
17	44321076	-	protein_coding	ENSG00000013306(SLC25A39)	3795	1	215	0.00462963	0.0264901	-4.72185
17	44323529	-	protein_coding	ENSG00000013306(SLC25A39)	1342	52	458	0.101961	0.0134771	0.867821
17	44323543	-	protein_coding	ENSG00000013306(SLC25A39)	1328	45	913	0.0469729	0.0560748	-0.193769
17	44324476	-	protein_coding	ENSG00000013306(SLC25A39)	395	2	9	0.181818	0.266667	-0.466667
17	44351399	+	protein_coding	ENSG00000030582(GRN)	6154	12	817	0.0144753	0.0330154	-1.28081
17	44352244	+	protein_coding	ENSG00000030582(GRN)	6999	25	924	0.0263435	0.0438931	-0.666183
17	44876061	-	protein_coding	ENSG00000108883(EFTUD2)	23385	14	378	0.0357143	0.0612245	-0.714286
17	44959969	-	protein_coding	ENSG00000131094(C1QL1)	8335	48	115	0.294479	0.325	-0.103646
17	45112391	-	protein_coding	ENSG00000161714(PLCD3)	20964	13	232	0.0530612	0.0533808	-0.00602245
17	45121114	-	protein_coding	ENSG00000161714(PLCD3)	12241	19	230	0.0763052	0.0620915	0.186275
17	46770969	-	protein_coding	ENSG00000108379(WNT3)	62186	2	5	0.285714	0.230769	0.192308
17	47649978	+	protein_coding	ENSG00000108424(KPNB1)	503	32	54	0.372093	0.469697	-0.262311
17	47649979	+	protein_coding	ENSG00000108424(KPNB1)	504	10	83	0.107527	0.0985915	0.0830986
17	47709146	+	protein_coding	ENSG00000198933(TBKBP1)	14986	6	8	0.428571	0.4375	-0.0208333
17	47974726	+	protein_coding	ENSG00000108465(CDK5RAP3)	6917	38	11	0.77551	0.789474	-0.0180055
17	48607714	-	protein_coding	ENSG00000260027(HOXB7)	25859	1	33	0.0294118	0.0263158	0.105263
17	49049493	+	protein_coding	ENSG00000159217(IGF2BP1)	52109	6	98	0.0576923	0.102941	-0.784314
17	49601952	-	protein_coding	ENSG00000121067(SPOP)	76212	2	139	0.0141844	0.029661	-1.0911
17	50056412	+	protein_coding	ENSG00000005884(ITGA3)	445	5	91	0.0520833	0.0361446	0.306024
17	50357115	+	protein_coding	ENSG00000015532(XYLT2)	10990	13	64	0.168831	0.159091	0.0576923
17	50381888	-	protein_coding	ENSG00000108829(LRRC59)	15636	12	1630	0.00730816	0.00724638	0.00845411
17	50382204	-	protein_coding	ENSG00000108829(LRRC59)	15320	9	373	0.0235602	0.0445682	-0.891674
17	50551110	+	protein_coding	ENSG00000006282(SPATA20)	8053	78	55	0.586466	0.597015	-0.017987
17	50699733	-	protein_coding	ENSG00000154945(ANKRD40)	8182	5	113	0.0423729	0	1
17	51166485	+	protein_coding	ENSG00000243678(NME2)	1051	508	2765	0.155209	0.0200207	0.871008
17	51260004	-	protein_coding	ENSG00000011258(MBTD1)	160	2	4	0.333333	0.444444	-0.333333
17	56889978	-	protein_coding	ENSG00000121060(TRIM25)	24103	35	152	0.187166	0.0625	0.666071
17	57006347	+	protein_coding	ENSG00000121064(SCPEP1)	28219	28	359	0.0723514	0.0813953	-0.125
17	57885861	-	protein_coding	ENSG00000180891(CUEDC1)	69552	8	58	0.121212	0.32	-1.64
17	58003879	-	protein_coding	ENSG00000136450(SRSF1)	3468	34	1146	0.0288136	0.0342903	-0.190074
17	58004916	-	protein_coding	ENSG00000136450(SRSF1)	2431	8	367	0.0213333	0.00431034	0.797953
17	59028434	-	protein_coding	ENSG00000108395(TRIM37)	78488	5	40	0.111111	0.097561	0.121951
17	62664889	+	protein_coding	ENSG00000011028(MRC2)	37220	32	744	0.0412371	0.02849	0.309117
17	62680895	+	protein_coding	ENSG00000011028(MRC2)	53226	7	651	0.0106383	0.0230548	-1.16715
17	62689598	+	protein_coding	ENSG00000011028(MRC2)	61929	22	590	0.0359477	0.0567164	-0.577748
17	62689599	+	protein_coding	ENSG00000011028(MRC2)	61930	421	207	0.670382	0.669591	0.0011807
17	62692371	+	protein_coding	ENSG00000011028(MRC2)	64702	220	268	0.45082	0.579336	-0.285072
17	64662003	-	protein_coding	ENSG00000108854(SMURF2)	305	5	21	0.192308	0.1	0.48
17	66302749	+	protein_coding	ENSG00000154229(PRKCA)	137	16	65	0.197531	0.19697	0.00284091
17	66302867	+	protein_coding	ENSG00000154229(PRKCA)	255	15	33	0.3125	0.25	0.2
17	66809813	+	protein_coding	ENSG00000154229(PRKCA)	507201	0	48	0	0
17	74203926	+	protein_coding	ENSG00000172809(RPL38)	345	265	4984	0.0504858	0.0654063	-0.295539
17	75063967	+	protein_coding	ENSG00000180901(KCTD2)	31393	0	31	0	0.1
17	75318971	-	protein_coding	ENSG00000177885(GRB2)	86739	56	38	0.595745	0.681818	-0.144481
17	75568364	+	protein_coding	ENSG00000073350(LLGL2)	43285	10	8	0.555556	0.6	-0.08
17	75570985	+	protein_coding	ENSG00000073350(LLGL2)	45906	5	40	0.111111	0.142857	-0.285714
17	75835513	-	protein_coding	ENSG00000092929(UNC13D)	9273	3	54	0.0526316	0.027027	0.486486
17	75896788	-	protein_coding	ENSG00000141569(TRIM65)	164	2	66	0.0294118	0.0212766	0.276596
17	76082266	-	protein_coding	ENSG00000182473(EXOC7)	39311	9	47	0.160714	0.307692	-0.91453
17	76386505	+	protein_coding	ENSG00000176170(SPHK1)	9922	7	117	0.0564516	0.0932203	-0.651332
17	76737187	-	protein_coding	ENSG00000161547(SRSF2)	147	8	1029	0.00771456	0.00991326	-0.285006
17	76949129	+	protein_coding	ENSG00000167889(MGAT5B)	80726	22	24	0.478261	0.613636	-0.283058
17	78174187	-	protein_coding	ENSG00000167900(TK1)	13047	48	414	0.103896	0.245473	-1.36268
17	78174393	-	protein_coding	ENSG00000167900(TK1)	12841	17	373	0.0435897	0.0709677	-0.628083
17	78223601	+	protein_coding	ENSG00000089685(BIRC5)	9416	6	222	0.0263158	0.0214286	0.185714
17	78224554	+	protein_coding	ENSG00000089685(BIRC5)	10369	14	595	0.0229885	0.0317003	-0.378963
17	78674804	-	protein_coding	ENSG00000108669(CYTH1)	107494	47	310	0.131653	0.143541	-0.0902983
17	78676999	-	protein_coding	ENSG00000108669(CYTH1)	105299	5	117	0.0409836	0.0175439	0.57193
17	78855679	-	protein_coding	ENSG00000035862(TIMP2)	69709	19	1411	0.0132867	0.0177665	-0.337163
17	78925290	-	protein_coding	ENSG00000035862(TIMP2)	98	3	294	0.010101	0.04	-2.96
17	78925304	-	protein_coding	ENSG00000035862(TIMP2)	84	21	496	0.040619	0.0625	-0.53869
17	78973115	-	protein_coding	ENSG00000108679(LGALS3BP)	6833	48	1844	0.02537	0.0435798	-0.717769
17	79086571	+	protein_coding	ENSG00000167280(ENGASE)	11748	4	9	0.307692	0.125	0.59375
17	80010590	-	protein_coding	ENSG00000167291(TBC1D16)	25283	4	48	0.0769231	0.142857	-0.857143
17	80105843	+	protein_coding	ENSG00000171298(GAA)	4288	14	146	0.0875	0.0795455	0.0909091
17	81249929	-	protein_coding	ENSG00000157637(SLC38A10)	45619	2	2	0.5	0	1
17	81251456	-	protein_coding	ENSG00000157637(SLC38A10)	44092	9	44	0.169811	0.0909091	0.464646
17	81251514	-	protein_coding	ENSG00000157637(SLC38A10)	44034	11	82	0.11828	0.0649351	0.451004
17	81511492	-	protein_coding	ENSG00000184009(ACTG1)	12356	51	2119	0.0235023	0.034626	-0.473304
17	81550479	-	protein_coding	ENSG00000185504(FAAP100)	3483	11	50	0.180328	0.0588235	0.673797
17	81596163	-	protein_coding	ENSG00000182446(NPLOC4)	52303	25	222	0.101215	0.00531915	0.947447
17	81666896	+	protein_coding	ENSG00000185298(CCDC137)	160	1	211	0.00471698	0.0322581	-5.83871
17	81707327	+	protein_coding	ENSG00000262814(MRPL12)	3961	9	508	0.0174081	0.0152505	0.123941
17	81843472	-	protein_coding	ENSG00000185624(P4HB)	17385	34	2687	0.0124954	0.0144274	-0.154617
17	81868432	-	protein_coding	ENSG00000141522(ARHGDIA)	2947	15	220	0.0638298	0.0042735	0.933048
17	81868527	-	protein_coding	ENSG00000141522(ARHGDIA)	2852	4	548	0.00724638	0.00170068	0.765306
17	81888299	-	protein_coding	ENSG00000183684(ALYREF)	3288	8	1033	0.00768492	0.0153949	-1.00326
17	81934954	-	protein_coding	ENSG00000183010(PYCR1)	7459	20	419	0.0455581	0.0460526	-0.0108553
17	81935095	-	protein_coding	ENSG00000183010(PYCR1)	7318	21	301	0.0652174	0	1
17	82019194	-	protein_coding	ENSG00000169689(CENPX)	4914	22	416	0.0502283	0.0348837	0.305497
17	82036053	-	protein_coding	ENSG00000169738(DCXR)	1657	7	522	0.0132325	0.00947867	0.283683
17	82237888	+	protein_coding	ENSG00000141526(SLC16A3)	19955	67	1025	0.0613553	0.0806452	-0.314396
17	82418506	+	protein_coding	ENSG00000169660(HEXD)	189	1	8	0.111111	0.285714	-1.57143
17	82418518	+	protein_coding	ENSG00000169660(HEXD)	201	2	9	0.181818	0	1
17	82418533	-	protein_coding	ENSG00000181396(OGFOD3)	105	0	31	0	0.09375
17	82418549	+	protein_coding	ENSG00000169660(HEXD)	232	12	8	0.6	0.153846	0.74359
17	82726912	+	protein_coding	ENSG00000141560(FN3KRP)	10207	9	161	0.0529412	0.0612245	-0.156463
18	670713	+	protein_coding	ENSG00000176890(TYMS)	13061	9	240	0.0361446	0.0166205	0.540166
18	21704597	-	protein_coding	ENSG00000158201(ABHD3)	184	6	56	0.0967742	0.0740741	0.234568
18	21704630	-	protein_coding	ENSG00000158201(ABHD3)	151	8	125	0.0601504	0.163043	-1.7106
18	21741439	+	protein_coding	ENSG00000101752(MIB1)	36483	1	18	0.0526316	0.142857	-1.71429
18	21741461	+	protein_coding	ENSG00000101752(MIB1)	36505	1	23	0.0416667	0.210526	-4.05263
18	24118132	+	protein_coding	ENSG00000168234(TTC39C)	125360	2	99	0.019802	0.0122699	0.380368
18	48859708	+	protein_coding	ENSG00000134030(CTIF)	320678	3	41	0.0681818	0.025	0.633333
18	48862476	+	protein_coding	ENSG00000134030(CTIF)	323446	1	45	0.0217391	0.0357143	-0.642857
18	49286597	-	protein_coding	ENSG00000141627(DYM)	174751	10	94	0.0961538	0.0873786	0.0912621
18	49492380	-	protein_coding	ENSG00000265681(RPL17)	129	21	297	0.0660377	0	1
18	49492393	-	protein_coding	ENSG00000265681(RPL17)	116	18	271	0.0622837	0.0825688	-0.325688
18	58044416	+	protein_coding	ENSG00000049759(NEDD4L)	191	4	25	0.137931	0.172414	-0.25
18	59345934	-	protein_coding	ENSG00000074695(LMAN1)	13332	147	382	0.277883	0.0565086	0.796646
18	79988403	-	protein_coding	ENSG00000141759(TXNL4A)	45547	13	418	0.0301624	0.03003	0.004389
19	281223	-	protein_coding	ENSG00000141934(PLPP2)	10181	3	478	0.00623701	0.0241228	-2.86769
19	579647	+	protein_coding	ENSG00000172270(BSG)	8371	133	5417	0.023964	0.0370757	-0.547145
19	583207	+	protein_coding	ENSG00000172270(BSG)	11931	55	2566	0.0209844	0.0250742	-0.194901
19	590078	+	protein_coding	ENSG00000099822(HCN2)	198	16	77	0.172043	0.25	-0.453125
19	680333	+	protein_coding	ENSG00000070404(FSTL3)	3942	4	479	0.00828157	0.01875	-1.26406
19	682902	+	protein_coding	ENSG00000070404(FSTL3)	6511	18	600	0.0291262	0.0411523	-0.412894
19	1046979	+	protein_coding	ENSG00000064687(ABCA7)	6983	1	27	0.0357143	0	1
19	1065440	+	protein_coding	ENSG00000064687(ABCA7)	25444	4	50	0.0740741	0	1
19	1091818	-	protein_coding	ENSG00000099817(POLR2E)	3563	34	685	0.0472879	0.0395738	0.16313
19	1123990	-	protein_coding	ENSG00000064932(SBNO2)	50279	4	109	0.0353982	0.076087	-1.14946
19	1244556	+	protein_coding	ENSG00000099624(ATP5F1D)	2811	39	382	0.0926366	0.0827815	0.106385
19	1244579	+	protein_coding	ENSG00000099624(ATP5F1D)	2834	8	472	0.0166667	0.015528	0.068323
19	1278959	+	protein_coding	ENSG00000228300(FAM174C)	3430	6	371	0.0159151	0.0322004	-1.02326
19	1370785	+	protein_coding	ENSG00000160953(PWWP3A)	16075	3	86	0.0337079	0.0645161	-0.913978
19	1393465	+	protein_coding	ENSG00000115286(NDUFS7)	9939	5	2	0.714286	1	-0.4
19	1474376	-	protein_coding	ENSG00000119559(C19orf25)	4844	1	31	0.03125	0.12	-2.84
19	1497279	+	protein_coding	ENSG00000115255(REEP6)	6114	8	7	0.533333	0	1
19	1584658	-	protein_coding	ENSG00000071655(MBD3)	8208	12	235	0.048583	0.011194	0.76959
19	2015365	-	protein_coding	ENSG00000133243(BTBD2)	19517	1	101	0.00980392	0.030303	-2.09091
19	2050804	-	protein_coding	ENSG00000099875(MKNK2)	441	11	228	0.0460251	0.0666667	-0.448485
19	2151491	-	protein_coding	ENSG00000065000(AP3D1)	12978	3	132	0.0222222	0.00892857	0.598214
19	2231271	+	protein_coding	ENSG00000104885(DOT1L)	67339	4	19	0.173913	0.0714286	0.589286
19	2271920	+	protein_coding	ENSG00000104904(OAZ1)	2412	85	2426	0.0338511	0.0430399	-0.27145
19	3029058	-	protein_coding	ENSG00000065717(TLE2)	18578	31	47	0.397436	0.393939	0.00879765
19	3053908	-	protein_coding	ENSG00000104964(TLE5)	9200	15	690	0.0212766	0.0296128	-0.3918
19	3062234	-	protein_coding	ENSG00000104964(TLE5)	874	82	1193	0.0643137	0.0413793	0.356602
19	3204605	+	protein_coding	ENSG00000125912(NCLN)	19043	2	87	0.0224719	0	1
19	3544203	-	protein_coding	ENSG00000161091(MFSD12)	30088	16	201	0.0737327	0.0846154	-0.147596
19	3546280	-	protein_coding	ENSG00000161091(MFSD12)	28011	27	301	0.0823171	0.177143	-1.15196
19	3573235	+	protein_coding	ENSG00000064961(HMG20B)	459	7	45	0.134615	0.271186	-1.01453
19	3785066	-	protein_coding	ENSG00000007264(MATK)	17064	4	69	0.0547945	0.0769231	-0.403846
19	3958525	-	protein_coding	ENSG00000167657(DAPK3)	12599	2	152	0.012987	0.0285714	-1.2
19	3977493	-	protein_coding	ENSG00000167658(EEF2)	7971	62	3095	0.0196389	0.00885515	0.549101
19	3978110	-	protein_coding	ENSG00000167658(EEF2)	7354	16	1981	0.00801202	0.00227376	0.716206
19	4013022	+	protein_coding	ENSG00000105229(PIAS4)	5287	13	60	0.178082	0.0125	0.929808
19	4090630	-	protein_coding	ENSG00000126934(MAP2K2)	33493	13	430	0.0293454	0.0275862	0.0599469
19	4174492	-	protein_coding	ENSG00000077463(SIRT6)	8075	3	23	0.115385	0.128205	-0.111111
19	4446055	-	protein_coding	ENSG00000167671(UBXN6)	11740	4	271	0.0145455	0.0118577	0.184783
19	4657676	-	protein_coding	ENSG00000074842(MYDGF)	12687	44	651	0.0633094	0.0175439	0.722887
19	4657855	-	protein_coding	ENSG00000074842(MYDGF)	12508	37	536	0.0645724	0.0701439	-0.0862823
19	5678458	-	protein_coding	ENSG00000174917(MICOS13)	2059	12	357	0.0325203	0.0201729	0.379683
19	5678593	-	protein_coding	ENSG00000174917(MICOS13)	1924	27	306	0.0810811	0.00775194	0.904393
19	5690459	+	protein_coding	ENSG00000130255(RPL36)	15513	6	57	0.0952381	0.172414	-0.810345
19	5691759	+	protein_coding	ENSG00000130255(RPL36)	16813	4	152	0.025641	0.0190476	0.257143
19	5719825	-	protein_coding	ENSG00000196365(LONP1)	748	5	105	0.0454545	0.0428571	0.0571429
19	6416624	-	protein_coding	ENSG00000088247(KHSRP)	8188	13	616	0.0206677	0.0267062	-0.292171
19	6456435	-	protein_coding	ENSG00000125648(SLC25A23)	8769	8	165	0.0462428	0.114286	-1.47143
19	6742998	+	protein_coding	ENSG00000125733(TRIP10)	5074	9	242	0.0358566	0.00355872	0.900751
19	7477059	-	protein_coding	ENSG00000104883(PEX11G)	20391	3	1	0.75	0	1
19	7555260	+	protein_coding	ENSG00000032444(PNPLA6)	21257	5	144	0.033557	0.0603448	-0.798276
19	7555275	+	protein_coding	ENSG00000032444(PNPLA6)	21272	36	106	0.253521	0.216216	0.147147
19	7912693	+	protein_coding	ENSG00000076984(MAP2K7)	8851	3	117	0.025	0.078125	-2.125
19	7926719	-	protein_coding	ENSG00000104980(TIMM44)	16949	6	184	0.0315789	0.0444444	-0.407407
19	8302871	-	protein_coding	ENSG00000167775(CD320)	5488	22	713	0.029932	0.0368098	-0.229782
19	8421943	+	protein_coding	ENSG00000099785(MARCHF2)	8674	1	59	0.0166667	0	1
19	8485757	+	protein_coding	ENSG00000099783(HNRNPM)	40991	9	491	0.018	0.0179641	0.00199601
19	10252678	+	protein_coding	ENSG00000105364(MRPL4)	778	3	261	0.0113636	0.048913	-3.30435
19	10353184	-	protein_coding	ENSG00000105397(TYK2)	27425	4	0	1	0.5	0.5
19	10356583	-	protein_coding	ENSG00000105397(TYK2)	24026	6	113	0.0504202	0.0493827	0.0205761
19	10393140	-	protein_coding	ENSG00000105401(CDC37)	26982	19	1603	0.0117139	0.0179806	-0.534979
19	10575008	-	protein_coding	ENSG00000129354(AP1M2)	12308	10	183	0.0518135	0.0699301	-0.34965
19	10832631	-	protein_coding	ENSG00000099203(TMED1)	3688	4	102	0.0377358	0.025641	0.320513
19	11033457	+	protein_coding	ENSG00000127616(SMARCA4)	72526	8	235	0.0329218	0	1
19	11193704	-	protein_coding	ENSG00000197256(KANK2)	4088	1	74	0.0133333	0.138298	-9.37234
19	11400066	-	protein_coding	ENSG00000205517(RGL3)	19263	3	17	0.15	0.375	-1.5
19	11406570	-	protein_coding	ENSG00000205517(RGL3)	12759	6	2	0.75	0.2	0.733333
19	12649169	-	protein_coding	ENSG00000104774(MAN2B1)	17574	3	109	0.0267857	0.0185185	0.308642
19	12696367	-	protein_coding	ENSG00000132004(FBXW9)	265	3	11	0.214286	0.363636	-0.69697
19	12747244	+	protein_coding	ENSG00000198356(GET3)	10106	12	309	0.0373832	0.0184697	0.505937
19	12796969	-	protein_coding	ENSG00000167815(PRDX2)	4832	20	1369	0.0143988	0.00568643	0.605077
19	12800286	-	protein_coding	ENSG00000167815(PRDX2)	1515	12	1777	0.00670766	0.0147601	-1.20049
19	12881368	-	protein_coding	ENSG00000105612(DNASE2)	228	31	495	0.0589354	0.0642857	-0.0907834
19	12896017	+	protein_coding	ENSG00000105607(GCDH)	4858	20	30	0.4	0.416667	-0.0416667
19	12922480	-	protein_coding	ENSG00000179115(FARSA)	11558	4	58	0.0645161	0	1
19	12944317	+	protein_coding	ENSG00000179218(CALR)	5740	77	2264	0.0328919	0.0121581	0.630364
19	13107849	-	protein_coding	ENSG00000104907(TRMT1)	9719	3	61	0.046875	0.037037	0.209877
19	13118372	+	protein_coding	ENSG00000160877(NACC1)	1511	0	71	0	0.0444444
19	13135825	+	protein_coding	ENSG00000160877(NACC1)	18964	6	189	0.0307692	0.0045045	0.853604
19	13138965	+	protein_coding	ENSG00000160877(NACC1)	22104	12	223	0.0510638	0.0434783	0.148551
19	13778239	+	protein_coding	ENSG00000104979(C19orf53)	3784	9	437	0.0201794	0	1
19	13930522	+	protein_coding	ENSG00000132024(CC2D1A)	24322	4	82	0.0465116	0.0540541	-0.162162
19	14089965	-	protein_coding	ENSG00000141858(SAMD1)	1072	1	76	0.012987	0.0714286	-4.5
19	14117619	-	protein_coding	ENSG00000072062(PRKACA)	466	9	170	0.0502793	0.0979021	-0.947164
19	14463871	+	protein_coding	ENSG00000123143(PKN1)	30819	4	364	0.0108696	0.0458015	-3.21374
19	14463966	+	protein_coding	ENSG00000123143(PKN1)	30914	16	376	0.0408163	0.0377358	0.0754717
19	14480414	-	protein_coding	ENSG00000123159(GIPC1)	15736	180	473	0.275651	0.362093	-0.313594
19	14482858	-	protein_coding	ENSG00000123159(GIPC1)	13292	12	31	0.27907	0.378378	-0.355856
19	14566163	-	protein_coding	ENSG00000099795(NDUFB7)	5904	24	583	0.0395387	0.0547703	-0.385233
19	14566839	-	protein_coding	ENSG00000099795(NDUFB7)	5228	283	452	0.385034	0.389908	-0.0126593
19	15123441	-	protein_coding	ENSG00000105135(ILVBL)	2346	14	220	0.0598291	0.101695	-0.699758
19	15264627	-	protein_coding	ENSG00000141867(BRD4)	67919	5	85	0.0555556	0.0133333	0.76
19	15425616	-	protein_coding	ENSG00000011451(WIZ)	24341	8	26	0.235294	0.228571	0.0285714
19	15428495	-	protein_coding	ENSG00000011451(WIZ)	21462	4	53	0.0701754	0.209677	-1.9879
19	15429589	-	protein_coding	ENSG00000011451(WIZ)	20368	13	66	0.164557	0.25	-0.519231
19	16077556	+	protein_coding	ENSG00000167460(TPM4)	10536	10	14	0.416667	0.458333	-0.1
19	16132672	+	protein_coding	ENSG00000167461(RAB8A)	20784	3	171	0.0172414	0.0241546	-0.400966
19	17236011	-	protein_coding	ENSG00000160113(NR2F6)	9909	11	413	0.0259434	0.0423729	-0.633282
19	17403109	-	protein_coding	ENSG00000130303(BST2)	2522	44	907	0.0462671	0.0295749	0.36078
19	17403138	-	protein_coding	ENSG00000130303(BST2)	2493	79	2322	0.032903	0.0283371	0.138769
19	17555935	+	protein_coding	ENSG00000130309(COLGALT1)	287	19	453	0.0402542	0.06	-0.490526
19	17580849	+	protein_coding	ENSG00000130309(COLGALT1)	25201	16	617	0.0252765	0.0112782	0.553806
19	17581639	+	protein_coding	ENSG00000130309(COLGALT1)	25991	50	243	0.170648	0.305476	-0.790086
19	17933302	+	protein_coding	ENSG00000007080(CCDC124)	288	1	5	0.166667	0	1
19	18169404	+	protein_coding	ENSG00000105647(PIK3R2)	16242	28	100	0.21875	0.231579	-0.0586466
19	18169405	+	protein_coding	ENSG00000105647(PIK3R2)	16243	31	92	0.252033	0.284211	-0.127674
19	18169578	+	protein_coding	ENSG00000105647(PIK3R2)	16416	17	94	0.153153	0	1
19	18169791	+	protein_coding	ENSG00000105647(PIK3R2)	16629	4	415	0.00954654	0.013986	-0.465035
19	18177233	+	protein_coding	ENSG00000216490(IFI30)	4072	46	1128	0.0391823	0.0488865	-0.247668
19	18434304	+	protein_coding	ENSG00000130511(SSBP4)	15441	30	83	0.265487	0.316327	-0.191497
19	18443303	-	protein_coding	ENSG00000105656(ELL)	78814	1	11	0.0833333	0.0434783	0.478261
19	18538229	-	protein_coding	ENSG00000105701(FKBP8)	5849	31	511	0.0571956	0.0117955	0.793768
19	18538334	-	protein_coding	ENSG00000105701(FKBP8)	5744	49	914	0.0508827	0.0352046	0.308122
19	18539574	-	protein_coding	ENSG00000105701(FKBP8)	4504	49	1240	0.038014	0.0258949	0.318806
19	18541924	-	protein_coding	ENSG00000105701(FKBP8)	2154	29	1031	0.0273585	0.0407106	-0.488042
19	18568621	+	protein_coding	ENSG00000105700(KXD1)	10860	62	365	0.145199	0.191083	-0.316006
19	18592219	+	protein_coding	ENSG00000006015(REX1BD)	3535	10	137	0.0680272	0.0298507	0.561194
19	18598463	-	protein_coding	ENSG00000006016(CRLF1)	9279	11	295	0.0359477	0.0298507	0.169607
19	18907596	-	protein_coding	ENSG00000105669(COPE)	11792	13	5	0.722222	0.886364	-0.227273
19	18928283	+	protein_coding	ENSG00000105671(DDX49)	8579	3	105	0.0277778	0.0719424	-1.58993
19	19356030	+	protein_coding	ENSG00000129933(MAU2)	35202	5	48	0.0943396	0.214286	-1.27143
19	19506162	+	protein_coding	ENSG00000167491(GATAD2A)	120337	2	98	0.02	0.023622	-0.181102
19	19528017	+	protein_coding	ENSG00000186010(NDUFA13)	12282	46	1230	0.0360502	0.0281096	0.220263
19	19643601	-	protein_coding	ENSG00000089639(GMIP)	57	8	9	0.470588	0	1
19	19649912	-	protein_coding	ENSG00000105726(ATP13A1)	13765	11	136	0.0748299	0.107692	-0.439161
19	19663425	-	protein_coding	ENSG00000105726(ATP13A1)	252	11	64	0.146667	0.135593	0.0755008
19	29615305	+	protein_coding	ENSG00000105171(POP4)	9023	1	78	0.0126582	0.0615385	-3.86154
19	29942324	+	protein_coding	ENSG00000105176(URI1)	18681	14	38	0.269231	0.268657	0.0021322
19	33205814	+	protein_coding	ENSG00000130881(LRP3)	28212	4	99	0.038835	0.0431655	-0.111511
19	33387377	-	protein_coding	ENSG00000124299(PEPD)	134447	4	113	0.034188	0.0869565	-1.54348
19	33478087	-	protein_coding	ENSG00000124299(PEPD)	43737	3	116	0.0252101	0.0620155	-1.45995
19	34428445	+	protein_coding	ENSG00000126261(UBA2)	94	3	202	0.0146341	0.0421053	-1.87719
19	35622918	+	protein_coding	ENSG00000249115(HAUS5)	10184	8	42	0.16	0.276596	-0.728723
19	35868661	+	protein_coding	ENSG00000105290(APLP1)	763	17	57	0.22973	0.305882	-0.331488
19	38950203	-	protein_coding	ENSG00000269190(FBXO17)	25540	2	35	0.0540541	0.0833333	-0.541667
19	39381108	+	protein_coding	ENSG00000179134(SAMD4B)	38688	5	63	0.0735294	0	1
19	39489944	+	protein_coding	ENSG00000105197(TIMM50)	9533	20	14	0.588235	0.171429	0.708571
19	39974365	+	protein_coding	ENSG00000013275(PSMC4)	3201	10	164	0.0574713	0.00888889	0.845333
19	40233078	-	protein_coding	ENSG00000105221(AKT2)	52459	9	126	0.0666667	0.192982	-1.89474
19	40233245	-	protein_coding	ENSG00000105221(AKT2)	52292	5	112	0.042735	0.0725806	-0.698387
19	40279384	-	protein_coding	ENSG00000105221(AKT2)	6153	10	1	0.909091	0.714286	0.214286
19	40367744	+	protein_coding	ENSG00000105223(PLD3)	19289	144	106	0.576	0.164557	0.714311
19	40374515	+	protein_coding	ENSG00000105223(PLD3)	26060	16	273	0.0553633	0.0108696	0.803668
19	40605137	+	protein_coding	ENSG00000090006(LTBP4)	12255	7	33	0.175	0.285714	-0.632653
19	40667583	-	protein_coding	ENSG00000105245(NUMBL)	23390	2	36	0.0526316	0	1
19	40705367	-	protein_coding	ENSG00000123815(COQ8B)	20418	42	69	0.378378	0.4375	-0.15625
19	40800625	+	protein_coding	ENSG00000269858(EGLN2)	1630	2	155	0.0127389	0.0542636	-3.25969
19	40800637	+	protein_coding	ENSG00000269858(EGLN2)	1642	8	201	0.0382775	0.0598802	-0.564371
19	40801151	+	protein_coding	ENSG00000269858(EGLN2)	2156	8	136	0.0555556	0.0886076	-0.594937
19	41306520	+	protein_coding	ENSG00000105323(HNRNPUL1)	44025	4	361	0.0109589	0.0299728	-1.73501
19	41432260	-	protein_coding	ENSG00000105341(DMAC2)	8458	10	96	0.0943396	0.046875	0.503125
19	41438309	-	protein_coding	ENSG00000105341(DMAC2)	2409	15	59	0.202703	0.0350877	0.826901
19	41438376	-	protein_coding	ENSG00000105341(DMAC2)	2342	7	90	0.0721649	0.0394737	0.453008
19	41869138	+	protein_coding	ENSG00000105372(RPS19)	8884	397	7676	0.0491763	0.0646818	-0.315306
19	43592497	-	protein_coding	ENSG00000167378(IRGQ)	3638	0	1	0	0.571429
19	44748915	+	protein_coding	ENSG00000069399(BCL3)	1211	16	76	0.173913	0.207692	-0.194231
19	44820969	+	protein_coding	ENSG00000187244(BCAM)	11899	1	98	0.010101	0.0183486	-0.816514
19	44871926	+	protein_coding	ENSG00000130202(NECTIN2)	25752	197	42	0.824268	0.293548	0.643868
19	44891569	+	protein_coding	ENSG00000130204(TOMM40)	1001	7	610	0.0113452	0.0212121	-0.869697
19	44991294	+	protein_coding	ENSG00000104853(CLPTM1)	36710	4	84	0.0454545	0.045045	0.00900901
19	44992798	+	protein_coding	ENSG00000104853(CLPTM1)	38214	5	51	0.0892857	0	1
19	45145773	+	protein_coding	ENSG00000104866(PPP1R37)	54378	6	36	0.142857	0.216216	-0.513514
19	45294434	+	protein_coding	ENSG00000007047(MARK4)	215147	0	35	0	0.142857
19	45350579	-	protein_coding	ENSG00000104884(ERCC2)	20340	0	27	0	0.166667
19	45835202	-	protein_coding	ENSG00000125755(SYMPK)	27993	3	44	0.0638298	0.0232558	0.635659
19	45884711	-	protein_coding	ENSG00000170604(IRF2BP1)	1431	3	81	0.0357143	0.0413223	-0.157025
19	46609461	+	protein_coding	ENSG00000160014(CALM3)	8388	10	43	0.188679	0.0263158	0.860526
19	47476628	-	protein_coding	ENSG00000118162(KPTN)	7638	2	9	0.181818	0	1
19	47487780	-	protein_coding	ENSG00000105402(NAPA)	27312	9	109	0.0762712	0.0578035	0.242132
19	47716657	+	protein_coding	ENSG00000024422(EHD2)	3236	8	110	0.0677966	0.112069	-0.653017
19	47755410	+	protein_coding	ENSG00000105373(NOP53)	9865	22	449	0.0467091	0.0477137	-0.0215073
19	48330343	+	protein_coding	ENSG00000142227(EMP3)	8835	29	681	0.0408451	0.0375839	0.0798426
19	48452782	+	protein_coding	ENSG00000105447(GRWD1)	6942	9	166	0.0514286	0.0521327	-0.0136914
19	48615902	-	protein_coding	ENSG00000063177(RPL18)	3283	56	4740	0.0116764	0.0159387	-0.365038
19	48729371	-	protein_coding	ENSG00000105538(RASIP1)	11240	6	214	0.0272727	0.0266667	0.0222222
19	48922459	+	protein_coding	ENSG00000104805(NUCB1)	22148	31	694	0.0427586	0.00588235	0.862429
19	48922600	+	protein_coding	ENSG00000104805(NUCB1)	22289	5	56	0.0819672	0.155172	-0.893103
19	48922981	+	protein_coding	ENSG00000104805(NUCB1)	22670	23	693	0.0321229	0.0460123	-0.432382
19	48966661	+	protein_coding	ENSG00000087086(FTL)	1353	163	5903	0.0268711	0.00668673	0.751155
19	49461653	+	protein_coding	ENSG00000161618(ALDH16A1)	8429	0	12	0	0.0714286
19	49464685	+	protein_coding	ENSG00000161618(ALDH16A1)	11461	7	57	0.109375	0	1
19	49851201	+	protein_coding	ENSG00000104960(PTOV1)	467	1	144	0.00689655	0.027972	-3.05594
19	49873200	-	protein_coding	ENSG00000204673(AKT1S1)	5260	3	218	0.0135747	0.0197368	-0.453947
19	49874778	-	protein_coding	ENSG00000204673(AKT1S1)	3682	2	2	0.5	0.25	0.5
19	50482504	+	protein_coding	ENSG00000161671(EMC10)	6105	12	75	0.137931	0.15	-0.0875
19	51104462	-	protein_coding	ENSG00000142544(CTU1)	3948	5	70	0.0666667	0.0617284	0.0740741
19	51354258	-	protein_coding	ENSG00000105379(ETFB)	12131	25	1007	0.0242248	0.00823045	0.660247
19	54174067	-	protein_coding	ENSG00000125505(MBOAT7)	15816	25	441	0.0536481	0.0655172	-0.221241
19	54174338	-	protein_coding	ENSG00000125505(MBOAT7)	15545	18	287	0.0590164	0.0833333	-0.412037
19	54192316	+	protein_coding	ENSG00000170892(TSEN34)	2379	32	376	0.0784314	0.0902778	-0.151042
19	54206460	+	protein_coding	ENSG00000170889(RPS9)	5652	59	4987	0.0116924	0.00993443	0.150353
19	55383848	-	protein_coding	ENSG00000233493(TMEM238)	445	172	13	0.92973	0.943503	-0.0148141
19	55383978	-	protein_coding	ENSG00000233493(TMEM238)	315	6	109	0.0521739	0.0446927	0.143389
19	55386652	+	protein_coding	ENSG00000108107(RPL28)	721	30	3346	0.00888626	0.0115949	-0.304811
19	55453087	-	protein_coding	ENSG00000063241(ISOC2)	9257	4	117	0.0330579	0.0841121	-1.54439
19	55453098	-	protein_coding	ENSG00000063241(ISOC2)	9246	9	210	0.0410959	0.0547945	-0.333333
19	55453234	-	protein_coding	ENSG00000063241(ISOC2)	9110	88	595	0.128843	0.147239	-0.142777
19	55641180	+	protein_coding	ENSG00000213015(ZNF580)	6165	36	192	0.157895	0.173333	-0.0977778
19	55689882	+	protein_coding	ENSG00000063245(EPN1)	14657	1	288	0.00346021	0.0243243	-6.02973
19	58392972	+	protein_coding	ENSG00000083845(RPS5)	6573	1	5	0.166667	0	1
19	58408879	+	protein_coding	ENSG00000171574(ZNF584)	7376	5	22	0.185185	0.2	-0.08
19	58408999	+	protein_coding	ENSG00000171574(ZNF584)	7496	10	14	0.416667	0.466667	-0.12
19	58548543	+	protein_coding	ENSG00000130726(TRIM28)	4480	2	244	0.00813008	0	1
19	58549490	+	protein_coding	ENSG00000130726(TRIM28)	5427	5	271	0.0181159	0.03861	-1.13127
19	58549491	+	protein_coding	ENSG00000130726(TRIM28)	5428	80	200	0.285714	0.372093	-0.302326
2	1632859	-	protein_coding	ENSG00000130508(PXDN)	111994	39	894	0.0418006	0.0374833	0.103285
2	1633270	-	protein_coding	ENSG00000130508(PXDN)	111583	35	943	0.0357873	0.0491591	-0.373646
2	1649290	-	protein_coding	ENSG00000130508(PXDN)	95563	764	677	0.530187	0.138672	0.738447
2	1649445	-	protein_coding	ENSG00000130508(PXDN)	95408	51	641	0.0736994	0.0681004	0.0759716
2	1654420	-	protein_coding	ENSG00000130508(PXDN)	90433	36	790	0.0435835	0.0425824	0.0229701
2	3575292	+	protein_coding	ENSG00000171863(RPS7)	33	17	323	0.05	0.0655738	-0.311475
2	9207024	+	protein_coding	ENSG00000151693(ASAP2)	260	3	19	0.136364	0.125	0.0833333
2	10443719	-	protein_coding	ENSG00000115758(ODC1)	4609	9	1362	0.00656455	0.0121429	-0.849762
2	24793164	-	protein_coding	ENSG00000184924(PTRHD1)	228	5	314	0.015674	0.00331126	0.788742
2	26386372	+	protein_coding	ENSG00000138018(SELENOI)	77826	1	153	0.00649351	0.0431655	-5.64748
2	26779081	+	protein_coding	ENSG00000213699(SLC35F6)	14798	3	29	0.09375	0.0952381	-0.015873
2	27217428	+	protein_coding	ENSG00000084774(CAD)	60	3	20	0.130435	0.0454545	0.651515
2	27233405	+	protein_coding	ENSG00000084774(CAD)	16037	22	118	0.157143	0.184211	-0.172249
2	27409491	-	protein_coding	ENSG00000115241(PPM1G)	101	48	270	0.150943	0.212121	-0.405303
2	28783915	+	protein_coding	ENSG00000213639(PPP1CB)	32276	73	464	0.13594	0.143236	-0.0536681
2	32947248	+	protein_coding	ENSG00000049323(LTBP1)	296	43	38	0.530864	0.621622	-0.170962
2	36510009	+	protein_coding	ENSG00000150938(CRIM1)	154232	9	170	0.0502793	0.048913	0.0271739
2	38681295	+	protein_coding	ENSG00000143891(GALM)	15215	22	76	0.22449	0.242105	-0.0784689
2	42048379	+	protein_coding	ENSG00000162878(PKDCC)	359	18	100	0.152542	0.215116	-0.410207
2	46297466	+	protein_coding	ENSG00000116016(EPAS1)	3800	3	191	0.0154639	0.034188	-1.21083
2	46904392	-	protein_coding	ENSG00000180398(MCFD2)	37464	54	38	0.586957	0.609626	-0.0386215
2	46907840	-	protein_coding	ENSG00000180398(MCFD2)	34016	50	333	0.130548	0.0217391	0.833478
2	54115561	+	protein_coding	ENSG00000170634(ACYP2)	144724	1	8	0.111111	0.25	-1.25
2	55049791	-	protein_coding	ENSG00000115310(RTN4)	62831	13	318	0.0392749	0.0185759	0.52703
2	69112440	+	protein_coding	ENSG00000169604(ANTXR1)	99265	2	6	0.25	0.285714	-0.142857
2	69246032	+	protein_coding	ENSG00000169604(ANTXR1)	232857	31	551	0.0532646	0.0372493	0.300675
2	74369422	-	protein_coding	ENSG00000204843(DCTN1)	22666	15	177	0.078125	0.118852	-0.521311
2	74422171	+	protein_coding	ENSG00000005448(WDR54)	494	4	208	0.0188679	0.00729927	0.613139
2	74424909	+	protein_coding	ENSG00000005448(WDR54)	3232	6	237	0.0246914	0.0774194	-2.13548
2	74493020	+	protein_coding	ENSG00000115282(TTC31)	9948	6	7	0.461538	0.4	0.133333
2	74527483	-	protein_coding	ENSG00000115307(AUP1)	2278	7	390	0.0176322	0.0191781	-0.0876712
2	84906670	+	protein_coding	ENSG00000034510(TMSB10)	1015	14	1694	0.00819672	0.00924642	-0.128063
2	84971303	+	protein_coding	ENSG00000176407(KCMF1)	211	4	94	0.0408163	0.015748	0.614173
2	85398745	-	protein_coding	ENSG00000042493(CAPG)	19688	22	251	0.0805861	0.0554562	0.311839
2	86137837	+	protein_coding	ENSG00000132300(PTCD3)	31615	3	141	0.0208333	0.0277778	-0.333333
2	86166544	-	protein_coding	ENSG00000132305(IMMT)	28929	4	259	0.0152091	0.00454545	0.701136
2	95385171	+	protein_coding	ENSG00000115041(KCNIP3)	87845	0	10	0	0.125
2	96185153	-	protein_coding	ENSG00000084090(STARD7)	23675	4	285	0.0138408	0.0304348	-1.19891
2	96208293	-	protein_coding	ENSG00000084090(STARD7)	535	1	214	0.00465116	0.0111732	-1.40223
2	96283915	-	protein_coding	ENSG00000144028(SNRNP200)	37357	12	180	0.0625	0.00711744	0.886121
2	96304866	-	protein_coding	ENSG00000144028(SNRNP200)	16406	3	259	0.0114504	0	1
2	96832830	+	protein_coding	ENSG00000168763(CNNM3)	16586	12	28	0.3	0.326087	-0.0869565
2	96839557	-	protein_coding	ENSG00000163126(ANKRD23)	18378	4	5	0.444444	0.142857	0.678571
2	97663747	-	protein_coding	ENSG00000115073(ACTR1B)	298	0	3	0	0
2	101006418	+	protein_coding	ENSG00000071082(RPL31)	4190	23	1573	0.014411	0.0124717	0.134576
2	112520334	+	protein_coding	ENSG00000114999(TTL)	38179	0	19	0	0.0526316
2	119372426	+	protein_coding	ENSG00000155368(DBI)	5503	68	417	0.140206	0.130879	0.0665223
2	158666427	+	protein_coding	ENSG00000144283(PKP4)	209476	2	157	0.0125786	0.016	-0.272
2	172427908	+	protein_coding	ENSG00000091409(ITGA6)	555	2	37	0.0512821	0.0714286	-0.392857
2	174682843	-	protein_coding	ENSG00000115935(WIPF1)	74	21	121	0.147887	0.276786	-0.871599
2	181916261	+	protein_coding	ENSG00000138434(ITPRID2)	24532	25	209	0.106838	0.110497	-0.0342541
2	182777909	+	protein_coding	ENSG00000077232(DNAJC10)	61655	12	136	0.0810811	0.025641	0.683761
2	190881062	+	protein_coding	ENSG00000115419(GLS)	242	4	80	0.047619	0.0175439	0.631579
2	202635548	+	protein_coding	ENSG00000138439(FAM117B)	580	0	14	0	0.25
2	215384862	-	protein_coding	ENSG00000115414(FN1)	51212	27	520	0.0493601	0.0552326	-0.118971
2	215404498	-	protein_coding	ENSG00000115414(FN1)	31576	13	371	0.0338542	0.00952381	0.718681
2	216113060	+	protein_coding	ENSG00000079246(XRCC5)	5597	24	460	0.0495868	0.00845666	0.829457
2	217803140	-	protein_coding	ENSG00000079308(TNS1)	230843	11	28	0.282051	0.181818	0.355372
2	218346196	+	protein_coding	ENSG00000127838(PNKD)	76546	25	36	0.409836	0.483871	-0.180645
2	219219436	-	protein_coding	ENSG00000198925(ATG9A)	10282	3	95	0.0306122	0.030303	0.010101
2	219542041	-	protein_coding	ENSG00000123989(CHPF)	1769	14	111	0.112	0.164948	-0.472754
2	219565483	-	protein_coding	ENSG00000124006(OBSL1)	6377	14	359	0.0375335	0.03125	0.167411
2	219575420	+	protein_coding	ENSG00000123999(INHA)	6259	18	74	0.195652	0.122222	0.375309
2	222642876	-	protein_coding	ENSG00000116120(FARSB)	13217	4	307	0.0128617	0.0186916	-0.453271
2	227164746	+	protein_coding	ENSG00000169031(COL4A3)	123	6	50	0.107143	0.0277778	0.740741
2	230713011	+	protein_coding	ENSG00000135932(CAB39)	170	4	154	0.0253165	0.00769231	0.696154
2	230878260	+	protein_coding	ENSG00000135916(ITM2C)	13622	15	126	0.106383	0.0783133	0.263855
2	231198804	+	protein_coding	ENSG00000135931(ARMC9)	259	32	3	0.914286	0.928571	-0.015625
2	232459158	+	protein_coding	ENSG00000163295(ALPI)	3034	38	1723	0.0215786	0.0337838	-0.565612
2	232459181	+	protein_coding	ENSG00000163295(ALPI)	3057	6	769	0.00774194	0.0191257	-1.4704
2	232459695	+	protein_coding	ENSG00000163295(ALPI)	3571	38	3285	0.0114354	0.014631	-0.279446
2	232522104	+	protein_coding	ENSG00000237412(PRSS56)	1717	118	1281	0.084346	0.115343	-0.367496
2	232523776	+	protein_coding	ENSG00000237412(PRSS56)	3389	77	2464	0.030303	0.00571755	0.811321
2	232523779	+	protein_coding	ENSG00000237412(PRSS56)	3392	32	2658	0.0118959	0.0141074	-0.185906
2	232523961	+	protein_coding	ENSG00000237412(PRSS56)	3574	33	110	0.230769	0.397059	-0.720588
2	235494372	+	protein_coding	ENSG00000157985(AGAP1)	330	2	19	0.0952381	0.242424	-1.54545
2	238239427	-	protein_coding	ENSG00000144485(HES6)	1236	8	2	0.8	1	-0.25
2	240131007	-	protein_coding	ENSG00000172428(COPS9)	5801	16	527	0.0294659	0.033264	-0.128898
2	240467014	+	protein_coding	ENSG00000063660(GPC1)	31352	10	40	0.2	0.173077	0.134615
2	240467029	+	protein_coding	ENSG00000063660(GPC1)	31367	4	40	0.0909091	0.255319	-1.80851
2	240467440	+	protein_coding	ENSG00000063660(GPC1)	31778	3	90	0.0322581	0.0941176	-1.91765
2	240578307	+	protein_coding	ENSG00000142327(RNPEPL1)	12504	2	37	0.0512821	0.102564	-1
2	240598958	+	protein_coding	ENSG00000142330(CAPN10)	12225	3	32	0.0857143	0.0454545	0.469697
2	241229433	-	protein_coding	ENSG00000115677(HDLBP)	87629	34	387	0.0807601	0.0037594	0.95345
2	241262786	-	protein_coding	ENSG00000115677(HDLBP)	54276	4	387	0.0102302	0.00680272	0.335034
2	241373225	+	protein_coding	ENSG00000006607(FARP2)	16941	3	18	0.142857	0.214286	-0.5
2	241687281	+	protein_coding	ENSG00000168395(ING5)	197	3	42	0.0666667	0	1
20	354109	+	protein_coding	ENSG00000125841(NRSN2)	7328	6	257	0.0228137	0.0460829	-1.01997
20	408697	+	protein_coding	ENSG00000125826(RBCK1)	1200	11	120	0.0839695	0.0583333	0.305303
20	647689	-	protein_coding	ENSG00000271303(SRXN1)	5512	6	116	0.0491803	0.00877193	0.821637
20	1369999	-	protein_coding	ENSG00000088832(FKBP1A)	23166	5	123	0.0390625	0.00819672	0.790164
20	2463094	-	protein_coding	ENSG00000125835(SNRPB)	7760	9	467	0.0189076	0	1
20	2658689	-	protein_coding	ENSG00000101365(IDH3B)	5531	2	108	0.0181818	0.0564516	-2.10484
20	2660031	-	protein_coding	ENSG00000101365(IDH3B)	4189	14	390	0.0346535	0.0490798	-0.416301
20	3038500	+	protein_coding	ENSG00000132670(PTPRA)	165081	6	45	0.117647	0.14	-0.19
20	3572852	+	protein_coding	ENSG00000088812(ATRN)	101835	6	74	0.075	0.0461538	0.384615
20	3785731	-	protein_coding	ENSG00000125817(CENPB)	1010	8	351	0.0222841	0.0303951	-0.363982
20	3785782	-	protein_coding	ENSG00000125817(CENPB)	959	22	189	0.104265	0.10084	0.0328495
20	3866766	+	protein_coding	ENSG00000088888(MAVS)	19968	4	31	0.114286	0.388889	-2.40278
20	4699262	+	protein_coding	ENSG00000171867(PRNP)	12913	11	218	0.0480349	0.0723982	-0.507199
20	6006195	+	protein_coding	ENSG00000088766(CRLS1)	103	9	196	0.0439024	0.0681818	-0.55303
20	6006196	+	protein_coding	ENSG00000088766(CRLS1)	104	7	202	0.0334928	0.0671642	-1.00533
20	6767866	+	protein_coding	ENSG00000125845(BMP2)	181	1	71	0.0138889	0.0652174	-3.69565
20	31569349	+	protein_coding	ENSG00000101294(HM13)	54940	20	331	0.0569801	0.0133779	0.765217
20	31739413	+	protein_coding	ENSG00000088325(TPX2)	143	4	279	0.0141343	0.038961	-1.75649
20	32166424	+	protein_coding	ENSG00000101337(TM9SF4)	56711	10	164	0.0574713	0.0728477	-0.26755
20	32333659	+	protein_coding	ENSG00000101350(KIF3B)	56009	7	145	0.0460526	0.0888889	-0.930159
20	32429429	+	protein_coding	ENSG00000171456(ASXL1)	71100	5	200	0.0243902	0.0241546	0.00966184
20	32438515	+	protein_coding	ENSG00000171456(ASXL1)	80186	6	89	0.0631579	0.173913	-1.75362
20	32849263	+	protein_coding	ENSG00000101367(MAPRE1)	29310	14	780	0.0176322	0.00917431	0.479685
20	33659958	-	protein_coding	ENSG00000125967(NECAB3)	14506	6	249	0.0235294	0.0443038	-0.882911
20	33993904	+	protein_coding	ENSG00000125970(RALY)	259	27	59	0.313953	0.347826	-0.10789
20	33994112	+	protein_coding	ENSG00000125970(RALY)	467	12	269	0.0427046	0	1
20	34079915	+	protein_coding	ENSG00000125970(RALY)	86270	14	1025	0.0134745	0.0148741	-0.103874
20	34089180	-	protein_coding	ENSG00000125977(EIF2S2)	23064	0	45	0	0
20	34510185	+	protein_coding	ENSG00000078747(ITCH)	146951	1	14	0.0666667	0	1
20	35279162	-	protein_coding	ENSG00000242372(EIF6)	5824	24	750	0.0310078	0.030303	0.0227273
20	35280114	-	protein_coding	ENSG00000242372(EIF6)	4872	11	1693	0.0064554	0.0097032	-0.503113
20	35303296	-	protein_coding	ENSG00000101019(UQCC1)	108736	1	61	0.016129	0.0434783	-1.69565
20	35618703	+	protein_coding	ENSG00000061656(SPAG4)	2875	5	41	0.108696	0.05	0.54
20	35669413	-	protein_coding	ENSG00000244005(NFS1)	29943	4	162	0.0240964	0.0347826	-0.443478
20	35871003	+	protein_coding	ENSG00000025293(PHF20)	99030	0	54	0	0.0434783
20	36773505	-	protein_coding	ENSG00000149636(DSN1)	314	2	31	0.0606061	0.105263	-0.736842
20	36891925	-	protein_coding	ENSG00000101347(SAMHD1)	59969	6	138	0.0416667	0.0689655	-0.655172
20	37198482	+	protein_coding	ENSG00000118705(RPN2)	20073	60	2710	0.0216606	0.0344667	-0.591213
20	37204834	+	protein_coding	ENSG00000118705(RPN2)	26425	55	2739	0.019685	0.0240757	-0.223044
20	37223880	+	protein_coding	ENSG00000118705(RPN2)	45471	80	4024	0.0194932	0.0166816	0.144236
20	37225737	+	protein_coding	ENSG00000118705(RPN2)	47328	37	3700	0.00990099	0.0108696	-0.0978261
20	37228562	+	protein_coding	ENSG00000118705(RPN2)	50153	31	2395	0.0127782	0.00506679	0.603483
20	37316501	+	protein_coding	ENSG00000101363(MANBAL)	26853	40	161	0.199005	0.272222	-0.367917
20	38090472	+	protein_coding	ENSG00000101413(RPRD1B)	56748	0	93	0	0.0166667
20	41174172	+	protein_coding	ENSG00000124181(PLCG1)	37213	32	70	0.313725	0.37037	-0.180556
20	41183019	-	protein_coding	ENSG00000174306(ZHX3)	134713	2	15	0.117647	0.2	-0.7
20	43681823	+	protein_coding	ENSG00000101057(MYBL2)	14805	3	557	0.00535714	0.0118483	-1.21169
20	43699813	+	protein_coding	ENSG00000101057(MYBL2)	32795	68	783	0.079906	0.108219	-0.354331
20	43699874	+	protein_coding	ENSG00000101057(MYBL2)	32856	34	1329	0.024945	0.0380068	-0.523624
20	43716016	+	protein_coding	ENSG00000101057(MYBL2)	48998	5	752	0.00660502	0.00982318	-0.48723
20	43716124	+	protein_coding	ENSG00000101057(MYBL2)	49106	6	207	0.028169	0.035461	-0.258865
20	44498849	-	protein_coding	ENSG00000132824(SERINC3)	23237	6	127	0.0451128	0	1
20	44724782	+	protein_coding	ENSG00000064205(CCN5)	9939	94	996	0.0862385	0.128205	-0.486634
20	44727271	+	protein_coding	ENSG00000064205(CCN5)	12428	23	991	0.0226824	0.0152284	0.328625
20	44752567	-	protein_coding	ENSG00000101098(RIMS4)	57980	1	29	0.0333333	0.12	-2.6
20	44908174	+	protein_coding	ENSG00000166913(YWHAB)	22473	1	40	0.0243902	0.03125	-0.28125
20	44951837	-	protein_coding	ENSG00000025772(TOMM34)	8561	9	343	0.0255682	0.040107	-0.568627
20	45367179	+	protein_coding	ENSG00000204070(SYS1)	5243	4	148	0.0263158	0.00598802	0.772455
20	45843543	-	protein_coding	ENSG00000101473(ACOT8)	13863	40	139	0.223464	0.222222	0.00555556
20	45898064	+	protein_coding	ENSG00000064601(CTSA)	7921	36	514	0.0654545	0.0685358	-0.0470751
20	45907886	-	protein_coding	ENSG00000100979(PLTP)	4270	14	46	0.233333	0	1
20	47672307	-	protein_coding	ENSG00000196562(SULF2)	114310	14	64	0.179487	0.0119048	0.933673
20	49096258	+	protein_coding	ENSG00000124207(CSE1L)	50013	2	27	0.0689655	0.0759494	-0.101266
20	49270328	-	protein_coding	ENSG00000124201(ZNFX1)	8099	10	104	0.0877193	0.116071	-0.323214
20	50191195	+	protein_coding	ENSG00000172216(CEBPB)	366	16	559	0.0278261	0.0442857	-0.591518
20	51598248	-	protein_coding	ENSG00000054793(ATP9A)	170143	11	308	0.0344828	0.0608696	-0.765217
20	51791897	-	protein_coding	ENSG00000101115(SALL4)	10625	0	6	0	1
20	57709631	-	protein_coding	ENSG00000124225(PMEPA1)	1906	27	149	0.153409	0.136	0.113481
20	57709668	-	protein_coding	ENSG00000124225(PMEPA1)	1869	18	181	0.0904523	0.102273	-0.130682
20	57709704	-	protein_coding	ENSG00000124225(PMEPA1)	1833	2	155	0.0127389	0.0166667	-0.308333
20	57709840	-	protein_coding	ENSG00000124225(PMEPA1)	1697	13	261	0.0474453	0.0428016	0.0978749
20	58671252	+	protein_coding	ENSG00000124222(STX16)	20000	16	314	0.0484848	0.03125	0.355469
20	58693791	+	protein_coding	ENSG00000215440(NPEPL1)	4661	5	145	0.0333333	0	1
20	58694498	+	protein_coding	ENSG00000215440(NPEPL1)	5368	5	109	0.0438596	0.0736842	-0.68
20	58713976	+	protein_coding	ENSG00000215440(NPEPL1)	24846	3	97	0.03	0.109589	-2.65297
20	58715314	+	protein_coding	ENSG00000215440(NPEPL1)	26184	5	166	0.0292398	0.0353982	-0.210619
20	58715687	+	protein_coding	ENSG00000215440(NPEPL1)	26557	4	179	0.0218579	0	1
20	58889788	+	protein_coding	ENSG00000087460(GNAS)	50071	19	48	0.283582	0.409091	-0.442584
20	58891385	+	protein_coding	ENSG00000087460(GNAS)	51668	46	75	0.380165	0.461538	-0.214047
20	58891603	+	protein_coding	ENSG00000087460(GNAS)	51886	63	6779	0.00920783	0.00994575	-0.0801401
20	58891697	+	protein_coding	ENSG00000087460(GNAS)	51980	53	7433	0.00707988	0.0082177	-0.160712
20	58891768	+	protein_coding	ENSG00000087460(GNAS)	52051	71	11847	0.00595738	0.00757642	-0.271771
20	58891837	+	protein_coding	ENSG00000087460(GNAS)	52120	218	10329	0.0206694	0.0321867	-0.557214
20	58911186	+	protein_coding	ENSG00000087460(GNAS)	71469	12	907	0.0130577	0.0145706	-0.115861
20	58989960	+	protein_coding	ENSG00000101158(NELFCD)	8753	34	551	0.0581197	0.10303	-0.772727
20	58990964	+	protein_coding	ENSG00000101158(NELFCD)	9757	3	292	0.0101695	0.00269542	0.734951
20	59007017	-	protein_coding	ENSG00000101160(CTSZ)	1222	31	1244	0.0243137	0.0414286	-0.703917
20	59193605	+	protein_coding	ENSG00000124203(ZNF831)	70225	25	33	0.431034	0.351852	0.183704
20	62064885	-	protein_coding	ENSG00000130699(TAF4)	997	3	37	0.075	0.196429	-1.61905
20	62064896	-	protein_coding	ENSG00000130699(TAF4)	986	2	44	0.0434783	0.0547945	-0.260274
20	62180011	+	protein_coding	ENSG00000184402(SS18L1)	36243	10	24	0.294118	0.0526316	0.821053
20	62303047	+	protein_coding	ENSG00000130706(ADRM1)	955	19	739	0.025066	0.049217	-0.963499
20	62303421	+	protein_coding	ENSG00000130706(ADRM1)	1329	0	5	0	0.25
20	62317757	-	protein_coding	ENSG00000130702(LAMA5)	49556	18	888	0.0198675	0.0230088	-0.158112
20	62324131	-	protein_coding	ENSG00000130702(LAMA5)	43182	19	331	0.0542857	0.0677966	-0.248885
20	62352359	-	protein_coding	ENSG00000130702(LAMA5)	14954	34	240	0.124088	0.0181818	0.853476
20	62805152	+	protein_coding	ENSG00000060491(OGFR)	318	4	8	0.333333	0.25	0.25
20	62813612	+	protein_coding	ENSG00000060491(OGFR)	8778	28	342	0.0756757	0.0989583	-0.307664
20	62945124	+	protein_coding	ENSG00000101193(GID8)	6978	25	322	0.0720461	0.155216	-1.1544
20	63521323	+	protein_coding	ENSG00000125534(PPDPF)	559	34	432	0.0729614	0.0225141	0.691425
20	63521564	+	protein_coding	ENSG00000125534(PPDPF)	800	14	1284	0.0107858	0.018254	-0.692404
20	63567570	-	protein_coding	ENSG00000130589(HELZ2)	6670	32	24	0.571429	0.666667	-0.166667
20	63674064	+	protein_coding	ENSG00000258366(RTEL1)	16255	9	72	0.111111	0.122449	-0.102041
20	63695336	+	protein_coding	ENSG00000258366(RTEL1)	37527	3	60	0.047619	0.0555556	-0.166667
20	63738822	+	protein_coding	ENSG00000203896(LIME1)	2540	9	14	0.391304	0.272727	0.30303
20	63932329	+	protein_coding	ENSG00000101152(DNAJC5)	37204	8	271	0.0286738	0.0330579	-0.152893
20	63963194	-	protein_coding	ENSG00000196700(ZNF512B)	6737	2	51	0.0377358	0.0298507	0.208955
21	25734856	-	protein_coding	ENSG00000154723(ATP5PF)	818	36	1638	0.0215054	0.0338583	-0.574409
21	34073693	+	protein_coding	ENSG00000198743(SLC5A3)	116	12	216	0.0526316	0	1
21	37195882	+	protein_coding	ENSG00000182670(TTC3)	122657	14	94	0.12963	0.179775	-0.386838
21	37240552	-	protein_coding	ENSG00000157538(VPS26C)	27368	6	151	0.0382166	0.00581395	0.847868
21	39349004	-	protein_coding	ENSG00000205581(HMGN1)	644	8	438	0.0179372	0.0226586	-0.263218
21	41168279	+	protein_coding	ENSG00000182240(BACE2)	479	8	532	0.0148148	0.018648	-0.258741
21	41168421	+	protein_coding	ENSG00000182240(BACE2)	621	14	1015	0.0136054	0.0263459	-0.936426
21	41276109	+	protein_coding	ENSG00000182240(BACE2)	108309	17	970	0.0172239	0.0310479	-0.802603
21	43694081	+	protein_coding	ENSG00000160208(RRP1B)	34522	2	75	0.025974	0.0272727	-0.05
21	43757366	+	protein_coding	ENSG00000160209(PDXK)	38273	5	69	0.0675676	0.0862069	-0.275862
21	43757805	+	protein_coding	ENSG00000160209(PDXK)	38712	3	97	0.03	0	1
21	43758133	+	protein_coding	ENSG00000160209(PDXK)	39040	4	36	0.1	0.030303	0.69697
21	43759122	+	protein_coding	ENSG00000160209(PDXK)	40029	1	38	0.025641	0.111111	-3.33333
21	43759230	+	protein_coding	ENSG00000160209(PDXK)	40137	2	44	0.0434783	0.0285714	0.342857
21	43759481	+	protein_coding	ENSG00000160209(PDXK)	40388	7	45	0.134615	0.1	0.257143
21	43760766	+	protein_coding	ENSG00000160209(PDXK)	41673	1	111	0.00892857	0.0422535	-3.73239
21	44311065	+	protein_coding	ENSG00000141959(PFKL)	11015	6	119	0.048	0	1
21	44313979	+	protein_coding	ENSG00000141959(PFKL)	13929	12	199	0.056872	0.0731707	-0.286585
21	44325234	+	protein_coding	ENSG00000141959(PFKL)	25184	19	358	0.0503979	0.0482759	0.0421053
21	44459123	+	protein_coding	ENSG00000160233(LRRC3)	3614	9	2	0.818182	0.909091	-0.111111
21	44940149	+	protein_coding	ENSG00000160256(SLX9)	138	4	65	0.057971	0.135135	-1.33108
21	45264555	-	protein_coding	ENSG00000186866(POFUT2)	23344	8	96	0.0769231	0	1
21	45477439	+	protein_coding	ENSG00000182871(COL18A1)	72275	59	134	0.305699	0.0963855	0.684705
21	45505882	+	protein_coding	ENSG00000182871(COL18A1)	100718	5	192	0.0253807	0.0348837	-0.374419
21	45530864	-	protein_coding	ENSG00000173638(SLC19A1)	42502	3	31	0.0882353	0.047619	0.460317
21	45531841	-	protein_coding	ENSG00000173638(SLC19A1)	41525	4	53	0.0701754	0.0769231	-0.0961538
21	46190353	-	protein_coding	ENSG00000160285(LSS)	38472	9	294	0.029703	0.0454545	-0.530303
21	46190395	-	protein_coding	ENSG00000160285(LSS)	38430	2	372	0.00534759	0.017341	-2.24277
21	46190552	-	protein_coding	ENSG00000160285(LSS)	38273	10	217	0.0440529	0.0145985	0.668613
21	46286072	-	protein_coding	ENSG00000160294(MCM3AP)	226	16	38	0.296296	0.301887	-0.0188679
21	46411387	+	protein_coding	ENSG00000160299(PCNT)	87264	9	21	0.3	0.342857	-0.142857
22	18088274	+	protein_coding	ENSG00000215193(PEX26)	10352	9	196	0.0439024	0.110236	-1.51094
22	19176894	-	protein_coding	ENSG00000100075(SLC25A1)	1846	18	1046	0.0169173	0.021978	-0.299145
22	19760952	+	protein_coding	ENSG00000184058(TBX1)	4250	3	30	0.0909091	0.257143	-1.82857
22	19760953	+	protein_coding	ENSG00000184058(TBX1)	4251	6	29	0.171429	0.324324	-0.891892
22	19877782	-	protein_coding	ENSG00000184470(TXNRD2)	64039	1	19	0.05	0.176471	-2.52941
22	20131893	+	protein_coding	ENSG00000099904(ZDHHC8)	2438	22	5	0.814815	0.733333	0.1
22	20314760	-	protein_coding	ENSG00000128185(DGCR6L)	5321	6	72	0.0769231	0.111111	-0.444444
22	20314782	-	protein_coding	ENSG00000128185(DGCR6L)	5299	11	243	0.0433071	0.0479705	-0.107682
22	21644028	+	protein_coding	ENSG00000128228(SDF2L1)	1727	17	391	0.0416667	0.0550661	-0.321586
22	21922954	-	protein_coding	ENSG00000100034(PPM1F)	29895	11	33	0.25	0.148936	0.404255
22	23767868	-	protein_coding	ENSG00000250479(CHCHD10)	105	196	962	0.169257	0.234234	-0.383894
22	23834332	+	protein_coding	ENSG00000099956(SMARCB1)	47402	11	10	0.52381	0.5	0.0454545
22	23895091	+	protein_coding	ENSG00000240972(MIF)	709	88	4922	0.0175649	0.00480654	0.726355
22	24063016	+	protein_coding	ENSG00000099991(CABIN1)	51825	7	39	0.152174	0.195122	-0.28223
22	24164531	+	protein_coding	ENSG00000099991(CABIN1)	153340	11	27	0.289474	0.0169492	0.941448
22	24185892	+	protein_coding	ENSG00000099994(SUSD2)	4406	0	9	0	0
22	24574246	+	protein_coding	ENSG00000100028(SNRPD3)	18289	3	89	0.0326087	0	1
22	27853397	-	protein_coding	ENSG00000180957(PITPNB)	66738	9	31	0.225	0.02	0.911111
22	28800463	-	protein_coding	ENSG00000100219(XBP1)	135	14	350	0.0384615	0.0509709	-0.325243
22	29308352	+	protein_coding	ENSG00000185340(GAS2L1)	1735	3	90	0.0322581	0.0144928	0.550725
22	29695287	+	protein_coding	ENSG00000186575(NF2)	91732	1	9	0.1	0.142857	-0.428571
22	29825143	-	protein_coding	ENSG00000100325(ASCC2)	13162	3	86	0.0337079	0	1
22	30584672	-	protein_coding	ENSG00000100029(PES1)	22412	1	145	0.00684932	0.00735294	-0.0735294
22	31105080	-	protein_coding	ENSG00000198832(SELENOM)	14990	33	888	0.0358306	0.0403691	-0.126665
22	31613614	+	protein_coding	ENSG00000198089(SFI1)	124927	4	19	0.173913	0.0588235	0.661765
22	31620648	-	protein_coding	ENSG00000241878(PISD)	41574	3	42	0.0666667	0.0806452	-0.209677
22	36489334	-	protein_coding	ENSG00000100350(FOXRED2)	17888	6	111	0.0512821	0.0793651	-0.547619
22	36489835	-	protein_coding	ENSG00000100350(FOXRED2)	17387	7	33	0.175	0.135135	0.227799
22	37018629	-	protein_coding	ENSG00000128311(TST)	1555	6	83	0.0674157	0.0571429	0.152381
22	37024463	+	protein_coding	ENSG00000128309(MPST)	4829	7	266	0.025641	0.0236967	0.0758294
22	37185360	-	protein_coding	ENSG00000133466(C1QTNF6)	14026	18	366	0.046875	0.0429043	0.0847085
22	37496485	-	protein_coding	ENSG00000100065(CARD10)	23058	4	31	0.114286	0.0943396	0.174528
22	37609832	+	protein_coding	ENSG00000100083(GGA1)	1108	9	3	0.75	0.75	0
22	38072502	+	protein_coding	ENSG00000100151(PICK1)	16192	3	43	0.0652174	0.137931	-1.11494
22	39377697	+	protein_coding	ENSG00000100321(SYNGR1)	27773	11	89	0.11	0.0657895	0.401914
22	39377698	+	protein_coding	ENSG00000100321(SYNGR1)	27774	9	95	0.0865385	0.169935	-0.963689
22	41339980	+	protein_coding	ENSG00000100403(ZC3H7B)	38456	7	78	0.0823529	0	1
22	41518496	+	protein_coding	ENSG00000100412(ACO2)	70667	2	315	0.00630915	0.0174419	-1.76453
22	41620865	-	protein_coding	ENSG00000100418(DESI1)	179	29	69	0.295918	0.553191	-0.869406
22	41938977	-	protein_coding	ENSG00000100162(CENPM)	8176	7	178	0.0378378	0.0238095	0.370748
22	43159298	+	protein_coding	ENSG00000100300(TSPO)	7752	16	574	0.0271186	0.0242086	0.107309
22	43176349	-	protein_coding	ENSG00000100304(TTLL12)	10786	4	126	0.0307692	0.0107527	0.650538
22	43947440	+	protein_coding	ENSG00000100344(PNPLA3)	23649	0	32	0	0.0833333
22	45196845	-	protein_coding	ENSG00000100364(KIAA0930)	44050	6	106	0.0535714	0.057971	-0.0821256
22	45533089	+	protein_coding	ENSG00000077942(FBLN1)	30852	19	701	0.0263889	0.026648	-0.00981767
22	45601034	+	protein_coding	ENSG00000077942(FBLN1)	98797	2	146	0.0135135	0.0163043	-0.206522
22	45977045	-	protein_coding	ENSG00000188064(WNT7B)	118	0	38	0	0.0666667
22	46297121	+	protein_coding	ENSG00000075218(GTSE1)	252	1	7	0.125	0.0909091	0.272727
22	46297241	+	protein_coding	ENSG00000075218(GTSE1)	372	1	7	0.125	0.315789	-1.52632
22	46350891	+	protein_coding	ENSG00000100416(TRMU)	20017	0	5	0	0.5
22	46355849	+	protein_coding	ENSG00000100416(TRMU)	24975	5	11	0.3125	0.272727	0.127273
22	46410533	-	protein_coding	ENSG00000075275(CELSR1)	127088	0	28	0	0.0571429
22	46699315	-	protein_coding	ENSG00000100422(CERK)	38938	6	90	0.0625	0.05	0.2
22	49960802	+	protein_coding	ENSG00000198355(PIM3)	35	4	98	0.0392157	0.0568182	-0.448864
22	50221361	-	protein_coding	ENSG00000128159(TUBGCP6)	23663	7	8	0.466667	0.428571	0.0816327
22	50221648	-	protein_coding	ENSG00000128159(TUBGCP6)	23376	1	25	0.0384615	0.05	-0.3
22	50251169	-	protein_coding	ENSG00000100429(HDAC10)	237	0	25	0	0.0833333
22	50281992	-	protein_coding	ENSG00000196576(PLXNB2)	25655	17	200	0.078341	0.109589	-0.398872
22	50290538	-	protein_coding	ENSG00000196576(PLXNB2)	17109	5	97	0.0490196	0.170455	-2.47727
22	50343477	+	protein_coding	ENSG00000100239(PPP6R2)	174	9	23	0.28125	0.333333	-0.185185
22	50419425	+	protein_coding	ENSG00000100239(PPP6R2)	76122	1	53	0.0185185	0	1
22	50466457	-	protein_coding	ENSG00000100241(SBF1)	17467	5	16	0.238095	0.153846	0.353846
22	50483442	+	protein_coding	ENSG00000128165(ADM2)	1900	0	4	0	0.1
3	9690053	+	protein_coding	ENSG00000163719(MTMR14)	40621	2	44	0.0434783	0.0952381	-1.19048
3	9785367	-	protein_coding	ENSG00000171148(TADA3)	7645	12	445	0.0262582	0.0276134	-0.0516108
3	9806248	+	protein_coding	ENSG00000241553(ARPC4)	13754	6	343	0.017192	0.0146138	0.149965
3	9818796	+	protein_coding	ENSG00000214021(TTLL3)	10711	2	10	0.166667	0.375	-1.25
3	10312085	-	protein_coding	ENSG00000157020(SEC13)	9028	5	828	0.0060024	0.00736842	-0.227579
3	11719546	-	protein_coding	ENSG00000144560(VGLL4)	51805	7	2	0.777778	1	-0.285714
3	12836048	-	protein_coding	ENSG00000144713(RPL32)	5535	0	168	0	0
3	13319945	-	protein_coding	ENSG00000132182(NUP210)	100378	17	387	0.0420792	0.0588235	-0.397924
3	13353949	-	protein_coding	ENSG00000132182(NUP210)	66374	44	513	0.0789946	0.0946882	-0.198667
3	13386321	-	protein_coding	ENSG00000132182(NUP210)	34002	50	237	0.174216	0.0408922	0.765279
3	15051825	-	protein_coding	ENSG00000131368(MRPS25)	13515	31	19	0.62	0.586207	0.054505
3	15206369	+	protein_coding	ENSG00000131375(CAPN7)	218	4	16	0.2	0.0294118	0.852941
3	15332390	-	protein_coding	ENSG00000131370(SH3BP5)	8979	5	554	0.00894454	0.0198939	-1.22414
3	15332525	-	protein_coding	ENSG00000131370(SH3BP5)	8844	22	276	0.0738255	0.1475	-0.997955
3	15332538	-	protein_coding	ENSG00000131370(SH3BP5)	8831	4	282	0.013986	0.0217984	-0.558583
3	25664637	-	protein_coding	ENSG00000077097(TOP2B)	273	4	70	0.0540541	0.0344828	0.362069
3	28241682	+	protein_coding	ENSG00000187118(CMC1)	99	6	175	0.0331492	0.0592105	-0.786184
3	31579815	+	protein_coding	ENSG00000163527(STT3B)	47178	5	410	0.0120482	0.00859599	0.286533
3	33014122	-	protein_coding	ENSG00000170266(GLB1)	83081	21	183	0.102941	0.0402299	0.609195
3	33114370	+	protein_coding	ENSG00000170275(CRTAP)	357	90	1744	0.0490731	0.0477658	0.0266393
3	33124554	+	protein_coding	ENSG00000170275(CRTAP)	10541	15	1674	0.00888099	0.0464602	-4.23142
3	37861956	+	protein_coding	ENSG00000144677(CTDSPL)	77	0	23	0	0.28125
3	38165710	+	protein_coding	ENSG00000172939(OXSR1)	622	35	49	0.416667	0.625	-0.5
3	38165712	+	protein_coding	ENSG00000172939(OXSR1)	624	11	72	0.13253	0.140625	-0.0610795
3	39098424	-	protein_coding	ENSG00000114745(GORASP1)	9946	5	44	0.102041	0.163636	-0.603636
3	39101024	-	protein_coding	ENSG00000114745(GORASP1)	7346	2	109	0.018018	0	1
3	39411893	+	protein_coding	ENSG00000168028(RPSA)	5178	0	6	0	0
3	42563551	-	protein_coding	ENSG00000093183(SEC22C)	37530	3	32	0.0857143	0.0243902	0.715447
3	46999354	+	protein_coding	ENSG00000160796(NBEAL2)	19689	16	31	0.340426	0.529412	-0.555147
3	47009510	+	protein_coding	ENSG00000160796(NBEAL2)	29845	8	6	0.571429	0	1
3	47121922	-	protein_coding	ENSG00000181555(SETD2)	42192	2	55	0.0350877	0.0114943	0.672414
3	47417169	-	protein_coding	ENSG00000114650(SCAP)	59958	3	75	0.0384615	0.0253165	0.341772
3	47417430	-	protein_coding	ENSG00000114650(SCAP)	59697	7	89	0.0729167	0.0428571	0.412245
3	47670681	-	protein_coding	ENSG00000173473(SMARCC1)	111426	8	270	0.028777	0.0427632	-0.48602
3	47846241	+	protein_coding	ENSG00000132153(DHX30)	43333	41	220	0.157088	0.143498	0.0865143
3	48432647	-	protein_coding	ENSG00000164051(CCDC51)	7810	5	288	0.0170648	0.0420168	-1.46218
3	48435090	-	protein_coding	ENSG00000164051(CCDC51)	5367	15	76	0.164835	0.163043	0.0108696
3	48468769	-	protein_coding	ENSG00000164054(SHISA5)	36058	28	131	0.176101	0.25	-0.419643
3	48469453	-	protein_coding	ENSG00000164054(SHISA5)	35374	11	658	0.0164425	0.0388979	-1.3657
3	48572673	-	protein_coding	ENSG00000114270(COL7A1)	22657	42	140	0.230769	0.22807	0.0116959
3	48575209	-	protein_coding	ENSG00000114270(COL7A1)	20121	35	233	0.130597	0.144444	-0.106032
3	48575673	-	protein_coding	ENSG00000114270(COL7A1)	19657	7	224	0.030303	0.0754717	-1.49057
3	48587309	-	protein_coding	ENSG00000114270(COL7A1)	8021	29	331	0.0805556	0.0714286	0.1133
3	48593593	-	protein_coding	ENSG00000114270(COL7A1)	1737	46	156	0.227723	0.047619	0.79089
3	48604272	-	protein_coding	ENSG00000010256(UQCRC1)	6705	44	779	0.0534629	0.019432	0.636533
3	48609586	-	protein_coding	ENSG00000010256(UQCRC1)	1391	11	1207	0.0090312	0.0240674	-1.66492
3	48633254	-	protein_coding	ENSG00000225697(SLC26A6)	2240	5	106	0.045045	0.0674157	-0.496629
3	48634042	-	protein_coding	ENSG00000225697(SLC26A6)	1452	15	13	0.535714	0.434783	0.188406
3	48634989	-	protein_coding	ENSG00000225697(SLC26A6)	505	18	16	0.529412	0.55	-0.0388889
3	48634991	-	protein_coding	ENSG00000225697(SLC26A6)	503	5	27	0.15625	0.3	-0.92
3	48918928	+	protein_coding	ENSG00000177479(ARIH2)	108	6	99	0.0571429	0.11828	-1.06989
3	48918967	+	protein_coding	ENSG00000177479(ARIH2)	147	3	190	0.015544	0.0131579	0.153509
3	48984723	+	protein_coding	ENSG00000177479(ARIH2)	65903	18	319	0.0534125	0.027027	0.493994
3	49004886	+	protein_coding	ENSG00000178467(P4HTM)	14998	6	190	0.0306122	0.0277778	0.0925926
3	49022191	+	protein_coding	ENSG00000178057(NDUFAF3)	1733	19	1071	0.0174312	0.0258065	-0.480475
3	49104400	-	protein_coding	ENSG00000172053(QARS1)	731	159	249	0.389706	0.402985	-0.0340749
3	49111605	-	protein_coding	ENSG00000172046(USP19)	9334	5	94	0.0505051	0.0833333	-0.65
3	49123039	-	protein_coding	ENSG00000172037(LAMB2)	10080	28	281	0.0906149	0.0675676	0.254344
3	49125857	-	protein_coding	ENSG00000172037(LAMB2)	7262	33	232	0.124528	0.135714	-0.0898268
3	49681197	+	protein_coding	ENSG00000164062(APEH)	7184	88	336	0.207547	0.232639	-0.120896
3	49681764	+	protein_coding	ENSG00000164062(APEH)	7751	38	323	0.105263	0.0171674	0.83691
3	49748065	-	protein_coding	ENSG00000176095(IP6K1)	38478	3	17	0.15	0.15	0
3	50274025	+	protein_coding	ENSG00000012171(SEMA3B)	6468	136	179	0.431746	0.455	-0.0538603
3	50288208	-	protein_coding	ENSG00000214706(IFRD2)	4711	15	526	0.0277264	0.0290792	-0.0487884
3	50292314	-	protein_coding	ENSG00000214706(IFRD2)	605	9	188	0.0456853	0.0384615	0.15812
3	50302461	-	protein_coding	ENSG00000114378(HYAL1)	9921	13	108	0.107438	0.177419	-0.651365
3	50558126	-	protein_coding	ENSG00000088543(C3orf18)	12902	14	54	0.205882	0.2	0.0285714
3	50582236	+	protein_coding	ENSG00000114735(HEMK1)	13085	4	1	0.8	0.5	0.375
3	51968758	-	protein_coding	ENSG00000114779(ABHD14B)	14652	11	353	0.0302198	0.061674	-1.04085
3	51971716	-	protein_coding	ENSG00000114779(ABHD14B)	11694	6	29	0.171429	0.305556	-0.782407
3	51983515	+	protein_coding	ENSG00000243989(ACY1)	176	6	108	0.0526316	0	1
3	52527360	-	protein_coding	ENSG00000168268(NT5DC2)	7695	168	307	0.353684	0.369231	-0.043956
3	52527670	-	protein_coding	ENSG00000168268(NT5DC2)	7385	8	407	0.0192771	0.0138504	0.28151
3	52533555	-	protein_coding	ENSG00000168268(NT5DC2)	1500	3	302	0.00983607	0.0272374	-1.76913
3	52533690	-	protein_coding	ENSG00000168268(NT5DC2)	1365	2	269	0.00738007	0.0186916	-1.53271
3	53122402	-	protein_coding	ENSG00000163933(RFT1)	8052	8	34	0.190476	0.129032	0.322581
3	53229404	-	protein_coding	ENSG00000163931(TKT)	26649	54	3711	0.0143426	0.0215466	-0.502279
3	53235056	-	protein_coding	ENSG00000163931(TKT)	20997	31	5133	0.0060031	0.00922583	-0.536845
3	53242131	-	protein_coding	ENSG00000163931(TKT)	13922	39	4394	0.00879765	0.00590697	0.328575
3	53846194	-	protein_coding	ENSG00000016391(CHDH)	226	1	31	0.03125	0.0769231	-1.46154
3	57575612	-	protein_coding	ENSG00000168374(ARF4)	22609	12	1194	0.00995025	0.00986193	0.00887574
3	58171768	+	protein_coding	ENSG00000136068(FLNB)	163371	5	120	0.04	0.0379747	0.0506329
3	72888435	+	protein_coding	ENSG00000172986(GXYLT2)	390	6	10	0.375	0.125	0.666667
3	72928854	+	protein_coding	ENSG00000172986(GXYLT2)	40809	4	30	0.117647	0.145833	-0.239583
3	72929256	+	protein_coding	ENSG00000172986(GXYLT2)	41211	8	19	0.296296	0.147059	0.503676
3	100348838	+	protein_coding	ENSG00000114021(NIT2)	14100	2	498	0.004	0.0172414	-3.31034
3	100352417	+	protein_coding	ENSG00000114021(NIT2)	17679	9	324	0.027027	0.00966184	0.642512
3	101681093	-	protein_coding	ENSG00000114391(RPL24)	5641	3	155	0.0189873	0.0204082	-0.0748299
3	113718386	-	protein_coding	ENSG00000121579(NAA50)	27915	0	12	0	0
3	124796698	-	protein_coding	ENSG00000082781(ITGB5)	104721	57	491	0.104015	0.10443	-0.00399734
3	124887114	-	protein_coding	ENSG00000082781(ITGB5)	14305	13	285	0.0436242	0.00606061	0.861072
3	126988609	+	protein_coding	ENSG00000114554(PLXNA1)	5917	1	46	0.0212766	0.0923077	-3.33846
3	127672742	+	protein_coding	ENSG00000114631(PODXL2)	43558	2	22	0.0833333	0.214286	-1.57143
3	128620396	-	protein_coding	ENSG00000163902(RPN1)	60680	27	895	0.0292842	0.00807175	0.724365
3	128630015	-	protein_coding	ENSG00000163902(RPN1)	51061	11	324	0.0328358	0.0310078	0.055673
3	128726260	+	protein_coding	ENSG00000075785(RAB7A)	32592	33	966	0.033033	0.0444243	-0.344845
3	129169641	-	protein_coding	ENSG00000169714(CNBP)	14282	1	398	0.00250627	0.00963855	-2.84578
3	130746539	-	protein_coding	ENSG00000196455(PIK3R4)	291	13	13	0.5	0.5	0
3	133573922	+	protein_coding	ENSG00000091527(CDV3)	237	12	98	0.109091	0.191617	-0.756487
3	140941930	+	protein_coding	ENSG00000114120(SLC25A36)	101	9	94	0.0873786	0.0632911	0.275668
3	149495729	+	protein_coding	ENSG00000169903(TM4SF4)	21033	1	3	0.25		1
3	149656989	-	protein_coding	ENSG00000018408(WWTR1)	79726	10	121	0.0763359	0.10101	-0.323232
3	150546246	-	protein_coding	ENSG00000120742(SERP1)	56983	263	639	0.291574	0.398148	-0.365512
3	179323201	+	protein_coding	ENSG00000121864(ZNF639)	171	7	64	0.0985915	0.0519481	0.473098
3	184299313	+	protein_coding	ENSG00000175166(PSMD2)	116	10	335	0.0289855	0.00833333	0.7125
3	184303425	+	protein_coding	ENSG00000175166(PSMD2)	4228	24	590	0.0390879	0.0541455	-0.385223
3	184306113	+	protein_coding	ENSG00000175166(PSMD2)	6916	10	662	0.014881	0.0305085	-1.05017
3	184315396	+	protein_coding	ENSG00000114867(EIF4G1)	902	6	61	0.0895522	0.0606061	0.323232
3	184317335	+	protein_coding	ENSG00000114867(EIF4G1)	2841	16	444	0.0347826	0.0306748	0.118098
3	184317763	+	protein_coding	ENSG00000114867(EIF4G1)	3269	41	555	0.0687919	0.0460251	0.330952
3	184327684	+	protein_coding	ENSG00000114867(EIF4G1)	13190	6	330	0.0178571	0.0135135	0.243243
3	186581447	+	protein_coding	ENSG00000090520(DNAJB11)	14045	18	460	0.0376569	0.0628272	-0.668412
3	187741486	-	protein_coding	ENSG00000113916(BCL6)	4240	0	13	0	0.181818
3	197791340	+	protein_coding	ENSG00000186001(LRCH3)	115	1	18	0.0526316	0.318182	-5.04545
4	523764	+	protein_coding	ENSG00000174227(PIGG)	24555	19	49	0.279412	0.0405405	0.854908
4	987148	+	protein_coding	ENSG00000127415(IDUA)	152	16	6	0.727273	0.444444	0.388889
4	1172546	-	protein_coding	ENSG00000159674(SPON2)	36417	43	82	0.344	0.333333	0.0310078
4	1212237	-	protein_coding	ENSG00000159692(CTBP1)	38097	4	326	0.0121212	0.0402685	-2.32215
4	1241720	-	protein_coding	ENSG00000159692(CTBP1)	8614	11	23	0.323529	0.137931	0.573668
4	1242207	-	protein_coding	ENSG00000159692(CTBP1)	8127	11	2	0.846154	0.615385	0.272727
4	1242236	-	protein_coding	ENSG00000159692(CTBP1)	8098	8	21	0.275862	0.333333	-0.208333
4	1245321	-	protein_coding	ENSG00000159692(CTBP1)	5013	27	3	0.9	0.892857	0.00793651
4	1246182	-	protein_coding	ENSG00000159692(CTBP1)	4152	14	27	0.341463	0.478261	-0.400621
4	1715990	-	protein_coding	ENSG00000168936(TMEM129)	5369	16	207	0.0717489	0.111111	-0.548611
4	1720851	-	protein_coding	ENSG00000168936(TMEM129)	508	3	108	0.027027	0.0333333	-0.233333
4	1799427	+	protein_coding	ENSG00000068078(FGFR3)	6135	2	68	0.0285714	0.0454545	-0.590909
4	1841410	-	protein_coding	ENSG00000168924(LETM1)	14747	45	170	0.209302	0.169231	0.191453
4	1979040	+	protein_coding	ENSG00000109685(NSD2)	107648	9	124	0.0676692	0.0785714	-0.161111
4	2042462	+	protein_coding	ENSG00000243449(C4orf48)	468	29	957	0.0294118	0.0297767	-0.0124069
4	2042764	+	protein_coding	ENSG00000243449(C4orf48)	770	20	1256	0.015674	0.0188822	-0.204683
4	2066490	+	protein_coding	ENSG00000185818(NAT8L)	7164	3	44	0.0638298	0.0819672	-0.284153
4	2249618	-	protein_coding	ENSG00000123933(MXD4)	12492	2	57	0.0338983	0.0208333	0.385417
4	2249983	-	protein_coding	ENSG00000123933(MXD4)	12127	7	59	0.106061	0.133333	-0.257143
4	2513871	+	protein_coding	ENSG00000063978(RNF4)	51652	8	117	0.064	0.00840336	0.868697
4	2835385	+	protein_coding	ENSG00000087266(SH3BP2)	42315	5	22	0.185185	0.151515	0.181818
4	2933875	-	protein_coding	ENSG00000109736(MFSD10)	960	9	145	0.0584416	0.04	0.315556
4	3512837	-	protein_coding	ENSG00000163956(LRPAP1)	19610	29	421	0.0644444	0.0732673	-0.136907
4	6277477	+	protein_coding	ENSG00000109501(WFS1)	7629	5	74	0.0632911	0.08	-0.264
4	6642154	+	protein_coding	ENSG00000179010(MRFAP1)	2064	60	3060	0.0192308	0.020643	-0.0734349
4	8270139	+	protein_coding	ENSG00000170801(HTRA3)	386	7	69	0.0921053	0.132353	-0.436975
4	8306148	+	protein_coding	ENSG00000170801(HTRA3)	36395	11	54	0.169231	0.0793651	0.531025
4	8415777	-	protein_coding	ENSG00000087008(ACOX3)	24947	6	20	0.230769	0	1
4	8606751	+	protein_coding	ENSG00000109625(CPZ)	14092	25	30	0.454545	0.533333	-0.173333
4	10077808	-	protein_coding	ENSG00000071127(WDR1)	39165	7	289	0.0236486	0.0792952	-2.35305
4	20731161	+	protein_coding	ENSG00000163138(PACRGL)	34880	1	1	0.5	1	-1
4	22402772	-	protein_coding	ENSG00000152990(ADGRA3)	113295	10	116	0.0793651	0.158416	-0.99604
4	25234097	+	protein_coding	ENSG00000038210(PI4K2B)	73435	8	60	0.117647	0.191489	-0.62766
4	25234346	+	protein_coding	ENSG00000038210(PI4K2B)	73684	0	14	0	0.047619
4	25234386	+	protein_coding	ENSG00000038210(PI4K2B)	73724	5	49	0.0925926	0.108696	-0.173913
4	25782409	-	protein_coding	ENSG00000091490(SEL1L3)	81352	12	215	0.0528634	0.0688525	-0.302459
4	26861291	+	protein_coding	ENSG00000109689(STIM2)	3691	0	18	0	0.166667
4	39458559	-	protein_coding	ENSG00000163682(RPL9)	373	15	159	0.0862069	0.0816327	0.0530612
4	40349311	+	protein_coding	ENSG00000174343(CHRNA9)	13979	2	21	0.0869565	0.0454545	0.477273
4	57033261	-	protein_coding	ENSG00000163453(IGFBP7)	77125	1086	7399	0.127991	0.182074	-0.422562
4	57109923	-	protein_coding	ENSG00000163453(IGFBP7)	463	59	5130	0.0113702	0.0128766	-0.132484
4	57109969	-	protein_coding	ENSG00000163453(IGFBP7)	417	43	5544	0.00769644	0.0101424	-0.317808
4	57110038	-	protein_coding	ENSG00000163453(IGFBP7)	348	60	3006	0.0195695	0.0132118	0.324875
4	57110105	-	protein_coding	ENSG00000163453(IGFBP7)	281	213	2674	0.073779	0.0866299	-0.174181
4	70839804	-	protein_coding	ENSG00000132463(GRSF1)	94	10	273	0.0353357	0.0121951	0.654878
4	75936208	-	protein_coding	ENSG00000138744(NAAA)	4806	72	34	0.679245	0.212121	0.68771
4	75940746	-	protein_coding	ENSG00000138744(NAAA)	268	5	91	0.0520833	0.0576923	-0.107692
4	83459759	+	protein_coding	ENSG00000163319(MRPS18C)	3828	5	132	0.0364964	0.00952381	0.739048
4	86594692	+	protein_coding	ENSG00000163629(PTPN13)	378	6	5	0.545455	0.538462	0.0128205
4	88008007	+	protein_coding	ENSG00000118762(PKD2)	373	3	18	0.142857	0.111111	0.222222
4	88008008	+	protein_coding	ENSG00000118762(PKD2)	374	7	13	0.35	0.222222	0.365079
4	98261413	+	protein_coding	ENSG00000138698(RAP1GDS1)	30	1	20	0.047619	0.15	-2.15
4	99072345	-	protein_coding	ENSG00000197894(ADH5)	16457	11	306	0.0347003	0	1
4	145180481	-	protein_coding	ENSG00000164164(OTUD4)	109	3	25	0.107143	0.166667	-0.555556
4	152979096	+	protein_coding	ENSG00000137460(FHDC1)	42774	2	13	0.133333	0.444444	-2.33333
4	185210126	+	protein_coding	ENSG00000109762(SNX25)	5890	2	65	0.0298507	0.0571429	-0.914286
4	185353555	+	protein_coding	ENSG00000109762(SNX25)	149319	0	47	0	0
5	113349	+	protein_coding	ENSG00000153404(PLEKHG4B)	21182	3	7	0.3	0	1
5	375661	+	protein_coding	ENSG00000063438(AHRR)	53948	29	92	0.239669	0.185841	0.224596
5	375792	+	protein_coding	ENSG00000063438(AHRR)	54079	26	26	0.5	0.466667	0.0666667
5	456957	+	protein_coding	ENSG00000180104(EXOC3)	13783	3	118	0.0247934	0.0102041	0.588435
5	472568	-	protein_coding	ENSG00000066230(SLC9A3)	51882	1	81	0.0121951	0.0283019	-1.32075
5	1008852	+	protein_coding	ENSG00000145506(NKD2)	51	2	21	0.0869565	0.030303	0.651515
5	1077991	-	protein_coding	ENSG00000113504(SLC12A7)	34073	3	109	0.0267857	0.130952	-3.88889
5	1337921	-	protein_coding	ENSG00000049656(CLPTM1L)	7179	46	1952	0.023023	0.0224383	0.0253975
5	1341757	-	protein_coding	ENSG00000049656(CLPTM1L)	3343	32	962	0.0321932	0.0251748	0.218007
5	1463455	-	protein_coding	ENSG00000153395(LPCAT1)	60508	14	518	0.0263158	0.0193322	0.265378
5	1523861	-	protein_coding	ENSG00000153395(LPCAT1)	102	5	274	0.0179211	0.0285714	-0.594286
5	1798833	-	protein_coding	ENSG00000171421(MRPL36)	2534	7	977	0.00711382	0.0138714	-0.949919
5	6599910	-	protein_coding	ENSG00000037474(NSUN2)	33382	79	241	0.246875	0.265861	-0.0769054
5	6714484	+	protein_coding	ENSG00000112941(TENT4A)	1053	19	82	0.188119	0.304348	-0.617849
5	10250404	+	protein_coding	ENSG00000150753(CCT5)	476	107	3194	0.0324144	0.0362835	-0.119362
5	10256145	+	protein_coding	ENSG00000150753(CCT5)	6217	46	3957	0.0114914	0.00599377	0.478412
5	10679924	-	protein_coding	ENSG00000112977(DAP)	81311	16	1158	0.0136286	0.0218855	-0.60585
5	14143515	+	protein_coding	ENSG00000038382(TRIO)	174	3	50	0.0566038	0	1
5	14769150	-	protein_coding	ENSG00000154122(ANKH)	102629	11	403	0.02657	0.0153257	0.423197
5	16465525	-	protein_coding	ENSG00000173545(ZNF622)	276	7	218	0.0311111	0.0707547	-1.27426
5	16710941	-	protein_coding	ENSG00000145555(MYO10)	225348	4	234	0.0168067	0.00653595	0.611111
5	17275323	+	protein_coding	ENSG00000176788(BASP1)	209726	2	1986	0.00100604	0.00547112	-4.4383
5	17275738	+	protein_coding	ENSG00000176788(BASP1)	210141	45	3404	0.0130473	0.0171371	-0.313463
5	17276739	+	protein_coding	ENSG00000176788(BASP1)	211142	73	1716	0.0408049	0.0446271	-0.0936703
5	17276750	+	protein_coding	ENSG00000176788(BASP1)	211153	30	1817	0.0162426	0.0226269	-0.393065
5	32174084	-	protein_coding	ENSG00000113384(GOLPH3)	236	8	93	0.0792079	0.142857	-0.803571
5	33456045	+	protein_coding	ENSG00000113407(TARS1)	15350	6	844	0.00705882	0.00565504	0.198869
5	43496274	-	protein_coding	ENSG00000172244(C5orf34)	18875	1	12	0.0769231	0.0769231	0
5	50441179	-	protein_coding	ENSG00000170571(EMB)	2070	6	28	0.176471	0.0434783	0.753623
5	59215794	-	protein_coding	ENSG00000113448(PDE4D)	1306327	4	17	0.190476	0	1
5	61332763	+	protein_coding	ENSG00000130449(ZSWIM6)	506	2	7	0.222222	0.2	0.1
5	62366427	+	protein_coding	ENSG00000068796(KIF2A)	60266	0	43	0	0.0246914
5	66159228	+	protein_coding	ENSG00000153914(SREK1)	19258	3	39	0.0714286	0.148148	-1.07407
5	74685443	+	protein_coding	ENSG00000049860(HEXB)	45421	77	334	0.187348	0.24207	-0.292089
5	81972209	+	protein_coding	ENSG00000152348(ATG10)	187	1	6	0.142857	0	1
5	82276066	-	protein_coding	ENSG00000186468(RPS23)	2331	10	646	0.0152439	0.0249406	-0.636105
5	87268554	+	protein_coding	ENSG00000145715(RASA1)	672	7	39	0.152174	0.108108	0.289575
5	93584392	+	protein_coding	ENSG00000175745(NR2F1)	1171	8	44	0.153846	0.25	-0.625
5	93584890	+	protein_coding	ENSG00000175745(NR2F1)	1669	5	31	0.138889	0.216216	-0.556757
5	95794873	+	protein_coding	ENSG00000164292(RHOBTB3)	81352	62	199	0.237548	0.287162	-0.20886
5	96775946	-	protein_coding	ENSG00000164307(ERAP1)	32155	9	18	0.333333	0.0909091	0.727273
5	102866172	+	protein_coding	ENSG00000145730(PAM)	112192	26	239	0.0981132	0.0959596	0.0219503
5	103025223	+	protein_coding	ENSG00000145730(PAM)	271243	28	340	0.076087	0.12987	-0.706865
5	113513872	+	protein_coding	ENSG00000047188(YTHDC2)	179	12	36	0.25	0.36	-0.44
5	128395272	-	protein_coding	ENSG00000138829(FBN2)	263914	2	54	0.0357143	0.141593	-2.9646
5	134632739	-	protein_coding	ENSG00000152700(SAR1B)	16533	18	324	0.0526316	0.0115607	0.780347
5	134794914	+	protein_coding	ENSG00000145833(DDX46)	36144	8	133	0.0567376	0.0857143	-0.510714
5	135343361	-	protein_coding	ENSG00000113648(MACROH2A1)	56554	196	1528	0.113689	0.133279	-0.17231
5	138446021	+	protein_coding	ENSG00000132563(REEP2)	6965	7	40	0.148936	0.5	-2.35714
5	138506532	-	protein_coding	ENSG00000120705(ETF1)	36705	7	493	0.014	0.00986193	0.295576
5	138567657	-	protein_coding	ENSG00000113013(HSPA9)	8019	22	2692	0.00810612	0.0100358	-0.238058
5	138575264	-	protein_coding	ENSG00000113013(HSPA9)	412	18	1846	0.00965665	0.0152113	-0.575211
5	138827679	+	protein_coding	ENSG00000044115(CTNNA1)	216713	25	1288	0.0190404	0.0278846	-0.4645
5	139648763	+	protein_coding	ENSG00000171604(CXXC5)	1465	11	61	0.152778	0.0833333	0.454545
5	140567661	+	protein_coding	ENSG00000176087(SLC35A4)	3216	22	84	0.207547	0.326531	-0.573284
5	140676808	-	protein_coding	ENSG00000170445(HARS1)	14730	4	198	0.019802	0.0509554	-1.57325
5	140677060	-	protein_coding	ENSG00000170445(HARS1)	14478	52	426	0.108787	0.11811	-0.0857056
5	140705974	+	protein_coding	ENSG00000146007(ZMAT2)	7295	26	411	0.0594966	0.0858779	-0.443409
5	141578585	-	protein_coding	ENSG00000131504(DIAPH1)	40471	8	156	0.0487805	0.182203	-2.73517
5	141637384	+	protein_coding	ENSG00000164620(RELL2)	435	6	15	0.285714	0.3125	-0.09375
5	141653855	-	protein_coding	ENSG00000120318(ARAP3)	28376	1	50	0.0196078	0.0217391	-0.108696
5	142137830	+	protein_coding	ENSG00000131507(NDFIP1)	29052	34	587	0.0547504	0.0107362	0.803907
5	142144615	+	protein_coding	ENSG00000131507(NDFIP1)	35837	46	918	0.0477178	0.055	-0.152609
5	149551001	-	protein_coding	ENSG00000113712(CSNK1A1)	471	19	183	0.0940594	0.118182	-0.256459
5	149853897	+	protein_coding	ENSG00000155846(PPARGC1B)	123600	4	7	0.363636	0.6	-0.65
5	150115456	-	protein_coding	ENSG00000113721(PDGFRB)	40417	7	179	0.0376344	0.0714286	-0.897959
5	150125482	-	protein_coding	ENSG00000113721(PDGFRB)	30391	44	84	0.34375	0.0606061	0.823691
5	150375161	+	protein_coding	ENSG00000070814(TCOF1)	17533	44	228	0.161765	0.224806	-0.389711
5	150521002	+	protein_coding	ENSG00000070614(NDST1)	35185	3	124	0.023622	0.068323	-1.89234
5	150648181	+	protein_coding	ENSG00000171992(SYNPO)	47102	7	59	0.106061	0.2	-0.885714
5	151122946	-	protein_coding	ENSG00000197043(ANXA6)	34870	55	863	0.0599129	0.0533981	0.108738
5	151746359	-	protein_coding	ENSG00000177556(ATOX1)	26174	27	863	0.0303371	0.0347625	-0.145874
5	160427856	+	protein_coding	ENSG00000164611(PTTG1)	6002	10	247	0.0389105	0.0109091	0.719636
5	168579351	-	protein_coding	ENSG00000120137(PANK3)	18	6	86	0.0652174	0.111111	-0.703704
5	173164216	+	protein_coding	ENSG00000113734(BNIP1)	19775	0	67	0	0
5	176389544	+	protein_coding	ENSG00000146066(HIGD2A)	794	111	1310	0.078114	0.0991345	-0.269101
5	176507979	+	protein_coding	ENSG00000113194(FAF2)	60352	23	151	0.132184	0.253886	-0.920703
5	177093251	+	protein_coding	ENSG00000160867(FGFR4)	6347	5	31	0.138889	0.115385	0.169231
5	177097802	+	protein_coding	ENSG00000160867(FGFR4)	10898	47	42	0.52809	0.583333	-0.10461
5	177331690	-	protein_coding	ENSG00000169223(LMAN2)	20151	50	309	0.139276	0.134615	0.0334615
5	177332242	-	protein_coding	ENSG00000169223(LMAN2)	19599	12	1060	0.011194	0.0118964	-0.0627478
5	177402701	-	protein_coding	ENSG00000131187(F12)	13883	6	5	0.545455	0.5	0.0833333
5	177455797	+	protein_coding	ENSG00000131188(PRR7)	9353	13	245	0.0503876	0.0411765	0.182805
5	177496619	-	protein_coding	ENSG00000196923(PDLIM7)	988	2	10	0.166667	0.125	0.25
5	177513821	-	protein_coding	ENSG00000183258(DDX41)	3141	3	360	0.00826446	0.0229008	-1.77099
5	177595649	+	protein_coding	ENSG00000184840(TMED9)	3447	186	1104	0.144186	0.132607	0.0803082
5	179729409	+	protein_coding	ENSG00000127022(CANX)	50782	9	494	0.0178926	0.039627	-1.21471
5	179798087	-	protein_coding	ENSG00000161013(MGAT4B)	8866	2	16	0.111111	0.0666667	0.4
5	179798256	-	protein_coding	ENSG00000161013(MGAT4B)	8697	11	475	0.0226337	0.0234114	-0.0343569
5	179799969	-	protein_coding	ENSG00000161013(MGAT4B)	6984	6	840	0.0070922	0.00770713	-0.0867052
5	179803367	-	protein_coding	ENSG00000161013(MGAT4B)	3586	41	10	0.803922	0.777778	0.0325203
5	179907872	-	protein_coding	ENSG00000197226(TBC1D9B)	26	4	24	0.142857	0.714286	-4
5	180071465	-	protein_coding	ENSG00000113269(RNF130)	649	6	192	0.030303	0.00772201	0.745174
5	180575330	+	protein_coding	ENSG00000113300(CNOT6)	80952	5	79	0.0595238	0.0609756	-0.0243902
5	180791907	-	protein_coding	ENSG00000131446(MGAT1)	23746	18	185	0.08867	0.126638	-0.42819
5	181204888	-	protein_coding	ENSG00000146054(TRIM7)	406	6	51	0.105263	0.110092	-0.0458716
5	181234609	+	protein_coding	ENSG00000146063(TRIM41)	12111	2	80	0.0243902	0.0172414	0.293103
5	181243834	-	protein_coding	ENSG00000204628(RACK1)	4263	47	2613	0.0176692	0.0183299	-0.0373965
5	181243858	-	protein_coding	ENSG00000204628(RACK1)	4239	25	2158	0.0114521	0.00433135	0.621787
6	1390595	+	protein_coding	ENSG00000137273(FOXF2)	1020	0	128	0	0.0078125
6	2953177	-	protein_coding	ENSG00000124570(SERPINB6)	18989	47	1282	0.0353649	0.0442478	-0.251177
6	3270340	-	protein_coding	ENSG00000137266(SLC22A23)	186711	6	4	0.6	0.769231	-0.282051
6	3751615	-	protein_coding	ENSG00000168994(PXDC1)	99	14	204	0.0642202	0.111111	-0.730159
6	5368920	+	protein_coding	ENSG00000145982(FARS2)	107877	2	57	0.0338983	0	1
6	7339252	-	protein_coding	ENSG00000164304(CAGE1)	50491	1	0	1	0	1
6	7541941	+	protein_coding	ENSG00000096696(DSP)	325	5	175	0.0277778	0.0526316	-0.894737
6	7862441	+	protein_coding	ENSG00000153162(BMP6)	136343	6	299	0.0196721	0.0232558	-0.182171
6	7882257	-	protein_coding	ENSG00000239264(TXNDC5)	28532	86	2837	0.0294218	0.0347826	-0.182204
6	13711745	-	protein_coding	ENSG00000010017(RANBP9)	91	3	87	0.0333333	0.115385	-2.46154
6	13790112	-	protein_coding	ENSG00000050393(MCUR1)	24457	6	27	0.181818	0.222222	-0.222222
6	13925161	+	protein_coding	ENSG00000180537(RNF182)	716	15	205	0.0681818	0.0851064	-0.248227
6	17794275	-	protein_coding	ENSG00000137177(KIF13A)	193361	2	85	0.0229885	0.0147059	0.360294
6	24495055	+	protein_coding	ENSG00000112294(ALDH5A1)	189	1	45	0.0217391	0.0285714	-0.314286
6	24495100	+	protein_coding	ENSG00000112294(ALDH5A1)	234	16	23	0.410256	0.5	-0.21875
6	26597106	+	protein_coding	ENSG00000146109(ABT1)	154	4	205	0.0191388	0.0464286	-1.42589
6	29942764	+	protein_coding	ENSG00000206503(HLA-A)	1505	25	437	0.0541126	0.0135501	0.749593
6	29945695	+	protein_coding	ENSG00000206503(HLA-A)	4436	17	696	0.0238429	0.00917431	0.615219
6	30345377	+	protein_coding	ENSG00000248167(TRIM39-RPP21)	16471	5	341	0.0144509	0.00789474	0.453684
6	30586206	+	protein_coding	ENSG00000204574(ABCF1)	14814	4	478	0.00829876	0.0118644	-0.429661
6	30730711	-	protein_coding	ENSG00000137312(FLOT1)	12022	32	1475	0.0212342	0.0156348	0.2637
6	30898998	+	protein_coding	ENSG00000204580(DDR1)	22578	21	234	0.0823529	0.0711974	0.13546
6	31271861	-	protein_coding	ENSG00000204525(HLA-C)	270	127	972	0.11556	0.0219966	0.809651
6	31635141	+	protein_coding	ENSG00000204469(PRRC2A)	14427	16	443	0.0348584	0.0639535	-0.834666
6	31637564	+	protein_coding	ENSG00000204469(PRRC2A)	16850	11	196	0.0531401	0.0522876	0.0160428
6	31644134	-	protein_coding	ENSG00000204463(BAG6)	8572	46	154	0.23	0.0122699	0.946652
6	31644160	-	protein_coding	ENSG00000204463(BAG6)	8546	13	321	0.0389222	0.0505415	-0.298528
6	31647787	-	protein_coding	ENSG00000204463(BAG6)	4919	6	675	0.00881057	0.0111288	-0.263116
6	31728502	-	protein_coding	ENSG00000213722(DDAH2)	2116	44	259	0.145215	0.0318021	0.780999
6	31782352	-	protein_coding	ENSG00000204394(VARS1)	13401	4	442	0.00896861	0.0267857	-1.98661
6	31859740	-	protein_coding	ENSG00000204386(NEU1)	3166	38	221	0.146718	0.230453	-0.570717
6	31960079	+	protein_coding	ENSG00000204351(SKIV2L)	964	3	214	0.0138249	0.0253165	-0.831224
6	32149549	-	protein_coding	ENSG00000204314(PRRT1)	3535	3	22	0.12	0	1
6	32168627	-	protein_coding	ENSG00000204310(AGPAT1)	9470	5	109	0.0438596	0.00952381	0.782857
6	32837983	-	protein_coding	ENSG00000204267(TAP2)	757	24	96	0.2	0.375	-0.875
6	32853166	-	protein_coding	ENSG00000168394(TAP1)	651	60	128	0.319149	0.325	-0.0183333
6	33193931	-	protein_coding	ENSG00000204231(RXRB)	6735	4	57	0.0655738	0.184211	-1.80921
6	33194442	-	protein_coding	ENSG00000204231(RXRB)	6224	6	71	0.0779221	0.145161	-0.862903
6	33293189	-	protein_coding	ENSG00000237441(RGL2)	5754	3	26	0.103448	0.172414	-0.666667
6	33313750	-	protein_coding	ENSG00000231925(TAPBP)	535	10	107	0.0854701	0.108434	-0.268675
6	33452615	+	protein_coding	ENSG00000197283(SYNGAP1)	32955	2	15	0.117647	0	1
6	33711552	-	protein_coding	ENSG00000137288(UQCC2)	176	9	440	0.0200445	0.0275482	-0.37435
6	33776966	-	protein_coding	ENSG00000161904(LEMD2)	12165	11	230	0.0456432	0.00892857	0.804383
6	34280149	-	protein_coding	ENSG00000272325(NUDT3)	112521	2	6	0.25	0.666667	-1.66667
6	35468421	+	protein_coding	ENSG00000198755(RPL10A)	21	10	1904	0.00522466	0.00593668	-0.13628
6	36855307	-	protein_coding	ENSG00000137168(PPIL1)	19497	6	20	0.230769	0	1
6	36985919	-	protein_coding	ENSG00000137409(MTCH1)	380	12	538	0.0218182	0.019337	0.11372
6	37483117	-	protein_coding	ENSG00000198937(CCDC167)	16777	14	135	0.0939597	0.113924	-0.212477
6	41099102	+	protein_coding	ENSG00000001167(NFYA)	26129	14	45	0.237288	0.260274	-0.0968689
6	41600241	+	protein_coding	ENSG00000137166(FOXP4)	53861	4	7	0.363636	0.5	-0.375
6	41940454	-	protein_coding	ENSG00000112576(CCND3)	109904	15	319	0.0449102	0.00649351	0.855411
6	42964199	-	protein_coding	ENSG00000124587(PEX6)	14983	17	82	0.171717	0.215686	-0.256055
6	42989628	+	protein_coding	ENSG00000112640(PPP2R5D)	5076	22	99	0.181818	0.288732	-0.588028
6	43048369	-	protein_coding	ENSG00000044090(CUL7)	5575	5	103	0.0462963	0.0510204	-0.102041
6	43049986	-	protein_coding	ENSG00000044090(CUL7)	3958	2	51	0.0377358	0	1
6	43188634	+	protein_coding	ENSG00000112659(CUL9)	6451	15	6	0.714286	0.538462	0.246154
6	43225784	-	protein_coding	ENSG00000112667(DNPH1)	3698	28	604	0.0443038	0.0571429	-0.289796
6	43505061	+	protein_coding	ENSG00000137221(TJAP1)	27539	20	8	0.714286	0.625	0.125
6	44249417	+	protein_coding	ENSG00000096384(HSP90AB1)	3252	53	7460	0.00705444	0.0123281	-0.747569
6	44253053	+	protein_coding	ENSG00000096384(HSP90AB1)	6888	23	2289	0.0099481	0.00456274	0.541346
6	44255267	-	protein_coding	ENSG00000157593(SLC35B2)	2624	11	313	0.0339506	0.003125	0.907955
6	47001332	-	protein_coding	ENSG00000153292(ADGRF1)	41019	5	0	1	1	0
6	57172561	+	protein_coding	ENSG00000112208(BAG2)	236	15	99	0.131579	0.238095	-0.809524
6	57172562	+	protein_coding	ENSG00000112208(BAG2)	237	9	101	0.0818182	0.129032	-0.577061
6	87085631	-	protein_coding	ENSG00000135346(CGA)	9476	346	10992	0.0305168	0.0385179	-0.262186
6	88890556	-	protein_coding	ENSG00000111880(RNGTT)	73063	0	36	0	0
6	106665888	+	protein_coding	ENSG00000130348(QRSL1)	36311	0	43	0	0.108108
6	109791491	+	protein_coding	ENSG00000112367(FIG4)	100883	4	17	0.190476	0.0833333	0.5625
6	111087549	+	protein_coding	ENSG00000112394(SLC16A10)	47	2	9	0.181818	0.208333	-0.145833
6	111873198	-	protein_coding	ENSG00000010810(FYN)	255	72	281	0.203966	0.288344	-0.413684
6	117575241	-	protein_coding	ENSG00000047932(GOPC)	27302	1	114	0.00869565	0.0175439	-1.01754
6	127976925	-	protein_coding	ENSG00000152894(PTPRK)	543692	7	83	0.0777778	0.0704225	0.0945674
6	129577262	-	protein_coding	ENSG00000146376(ARHGAP18)	132916	6	185	0.0314136	0.00947867	0.698262
6	143136910	+	protein_coding	ENSG00000146416(AIG1)	76415	10	121	0.0763359	0.151515	-0.984848
6	149843114	-	protein_coding	ENSG00000120256(LRP11)	21246	63	298	0.174515	0.183183	-0.0496687
6	150865994	+	protein_coding	ENSG00000120254(MTHFD1L)	316	11	151	0.0679012	0.0737705	-0.0864382
6	150936916	+	protein_coding	ENSG00000120254(MTHFD1L)	71238	17	178	0.0871795	0.103448	-0.186613
6	158636621	-	protein_coding	ENSG00000146425(DYNLT1)	8123	6	487	0.0121704	0.013986	-0.149184
6	158765749	-	protein_coding	ENSG00000092820(EZR)	53620	2	173	0.0114286	0.00529101	0.537037
6	158785550	-	protein_coding	ENSG00000092820(EZR)	33819	8	443	0.0177384	0.00900901	0.492117
6	159681481	-	protein_coding	ENSG00000291237(SOD2)	81049	3	125	0.0234375	0	1
6	159776243	+	protein_coding	ENSG00000120437(ACAT2)	14199	3	270	0.010989	0.0304878	-1.77439
6	160048428	+	protein_coding	ENSG00000197081(IGF2R)	79347	11	219	0.0478261	0.0769231	-0.608392
6	163415113	+	protein_coding	ENSG00000112531(QKI)	1114	1	14	0.0666667	0.214286	-2.21429
6	169702536	+	protein_coding	ENSG00000185127(C6orf120)	411	8	96	0.0769231	0.0769231	0
7	198277	+	protein_coding	ENSG00000177706(FAM20C)	5707	4	7	0.363636	0.461538	-0.269231
7	726927	+	protein_coding	ENSG00000164818(DNAAF5)	229	11	118	0.0852713	0.104651	-0.227273
7	726928	+	protein_coding	ENSG00000164818(DNAAF5)	230	12	121	0.0902256	0.0888889	0.0148148
7	997377	-	protein_coding	ENSG00000146540(C7orf50)	140884	41	626	0.0614693	0.0581081	0.0546803
7	997379	-	protein_coding	ENSG00000146540(C7orf50)	140882	24	619	0.037325	0.0323488	0.133322
7	1476798	-	protein_coding	ENSG00000164880(INTS1)	27592	6	180	0.0322581	0.0392157	-0.215686
7	1477934	-	protein_coding	ENSG00000164880(INTS1)	26456	17	178	0.0871795	0	1
7	1479582	-	protein_coding	ENSG00000164880(INTS1)	24808	36	123	0.226415	0.379747	-0.677215
7	1493836	-	protein_coding	ENSG00000164880(INTS1)	10554	3	120	0.0243902	0.0121951	0.5
7	1539954	+	protein_coding	ENSG00000198517(MAFK)	9253	30	449	0.0626305	0.0279503	0.553727
7	1936741	-	protein_coding	ENSG00000002822(MAD1L1)	296503	7	56	0.111111	0.168831	-0.519481
7	2230722	-	protein_coding	ENSG00000002822(MAD1L1)	2522	0	50	0	0.0166667
7	2354978	+	protein_coding	ENSG00000106263(EIF3B)	893	12	824	0.0143541	0.00505689	0.647703
7	2433308	+	protein_coding	ENSG00000136213(CHST12)	29721	3	34	0.0810811	0.0681818	0.159091
7	2543757	-	protein_coding	ENSG00000106009(BRAT1)	11938	16	94	0.145455	0.116667	0.197917
7	2661673	+	protein_coding	ENSG00000136295(TTYH3)	29713	9	49	0.155172	0	1
7	2663528	+	protein_coding	ENSG00000136295(TTYH3)	31568	12	233	0.0489796	0.0693642	-0.416185
7	4682511	+	protein_coding	ENSG00000164916(FOXK1)	217	3	5	0.375	0.625	-0.666667
7	4791534	+	protein_coding	ENSG00000242802(AP5Z1)	15920	31	26	0.54386	0.866667	-0.593548
7	5603909	+	protein_coding	ENSG00000075618(FSCN1)	11094	12	901	0.0131435	0.0167818	-0.276818
7	5605434	+	protein_coding	ENSG00000075618(FSCN1)	12619	28	2056	0.0134357	0.0227979	-0.696817
7	6402525	+	protein_coding	ENSG00000136238(RAC1)	27999	3	62	0.0461538	0.0895522	-0.940299
7	10974236	+	protein_coding	ENSG00000106443(PHF14)	901	29	25	0.537037	0.644444	-0.2
7	16685963	+	protein_coding	ENSG00000136261(BZW2)	39833	10	571	0.0172117	0.0132075	0.232642
7	22730185	+	protein_coding	ENSG00000136244(IL6)	4302	2	12	0.142857	0.416667	-1.91667
7	24650533	+	protein_coding	ENSG00000105926(PALS2)	77266	2	65	0.0298507	0	1
7	29923382	-	protein_coding	ENSG00000136193(SCRN1)	66908	7	44	0.137255	0	1
7	30028437	+	protein_coding	ENSG00000106086(PLEKHA8)	1034	4	47	0.0784314	0.123288	-0.571918
7	32485895	-	protein_coding	ENSG00000106355(LSM5)	9389	0	27	0	0
7	32957582	+	protein_coding	ENSG00000122642(FKBP9)	179	17	129	0.116438	0.102273	0.121658
7	32957583	+	protein_coding	ENSG00000122642(FKBP9)	180	6	141	0.0408163	0.0444444	-0.0888889
7	37951210	+	protein_coding	ENSG00000086289(EPDR1)	30571	9	111	0.075	0.0853081	-0.137441
7	39950479	+	protein_coding	ENSG00000065883(CDK13)	359	5	77	0.0609756	0.137931	-1.26207
7	43647623	-	protein_coding	ENSG00000106603(COA1)	82095	16	701	0.0223152	0.0311284	-0.394942
7	44059576	+	protein_coding	ENSG00000136279(DBNL)	14937	62	292	0.175141	0.0176991	0.898944
7	44080830	-	protein_coding	ENSG00000122678(POLM)	1701	7	18	0.28	0.26087	0.068323
7	44123295	-	protein_coding	ENSG00000106628(POLD2)	1064	1	7	0.125	0.333333	-1.66667
7	44708032	+	protein_coding	ENSG00000105953(OGDH)	101461	6	219	0.0266667	0	1
7	44708521	+	protein_coding	ENSG00000105953(OGDH)	101950	19	416	0.0436782	0.0517241	-0.184211
7	44802800	+	protein_coding	ENSG00000196262(PPIA)	6121	25	280	0.0819672	0.0930233	-0.134884
7	44832457	-	protein_coding	ENSG00000105968(H2AZ2)	15631	1	65	0.0151515	0.0571429	-2.77143
7	56078426	+	protein_coding	ENSG00000129103(SUMF2)	14425	29	1538	0.0185067	0.0433815	-1.3441
7	56079825	+	protein_coding	ENSG00000129103(SUMF2)	15824	44	654	0.0630372	0.0820896	-0.302239
7	73683253	-	protein_coding	ENSG00000176410(DNAJC30)	201	6	61	0.0895522	0	1
7	74657877	+	protein_coding	ENSG00000263001(GTF2I)	7647	28	119	0.190476	0.326087	-0.711957
7	75066792	-	protein_coding	ENSG00000274523(RCC1L)	7437	18	314	0.0542169	0.055336	-0.0206412
7	75073532	-	protein_coding	ENSG00000274523(RCC1L)	697	19	46	0.292308	0.431373	-0.475748
7	76005279	-	protein_coding	ENSG00000127952(STYXL1)	42726	42	80	0.344262	0.0535714	0.844388
7	76064815	+	protein_coding	ENSG00000146701(MDH2)	16765	19	782	0.0237203	0.00575816	0.757248
7	98386082	-	protein_coding	ENSG00000006453(BAIAP2L1)	15009	2	1	0.666667	0.25	0.625
7	98400910	-	protein_coding	ENSG00000006453(BAIAP2L1)	181	3	116	0.0252101	0.0434783	-0.724638
7	99396673	-	protein_coding	ENSG00000106244(PDAP1)	11925	17	1037	0.016129	0.0279793	-0.734715
7	99466148	-	protein_coding	ENSG00000248919(ATP5MF-PTCD1)	50	44	1804	0.0238095	0.00526316	0.778947
7	99558687	+	protein_coding	ENSG00000197343(ZNF655)	282	10	53	0.15873	0.142857	0.1
7	100101347	-	protein_coding	ENSG00000166508(MCM7)	594	18	951	0.0185759	0.0427481	-1.30127
7	100430191	+	protein_coding	ENSG00000146834(MEPCE)	1870	6	73	0.0759494	0.0352941	0.535294
7	100656365	-	protein_coding	ENSG00000077080(ACTL6B)	84	40	0	1	1	0
7	100656376	-	protein_coding	ENSG00000077080(ACTL6B)	73	40	0	1	0.930233	0.0697674
7	100683125	-	protein_coding	ENSG00000146830(GIGYF1)	11126	2	52	0.037037	0.0163934	0.557377
7	100827208	-	protein_coding	ENSG00000196411(EPHB4)	316	20	107	0.15748	0.205674	-0.306028
7	100827375	-	protein_coding	ENSG00000196411(EPHB4)	149	7	39	0.152174	0.111111	0.269841
7	100868683	+	protein_coding	ENSG00000087077(TRIP6)	1297	22	205	0.0969163	0.134831	-0.391216
7	100881346	+	protein_coding	ENSG00000087087(SRRT)	6244	105	133	0.441176	0.473171	-0.0725203
7	100882207	+	protein_coding	ENSG00000087087(SRRT)	7105	9	335	0.0261628	0.0348837	-0.333333
7	100888302	+	protein_coding	ENSG00000087087(SRRT)	13200	5	91	0.0520833	0.042735	0.179487
7	100888365	+	protein_coding	ENSG00000087087(SRRT)	13263	11	171	0.0604396	0.0426829	0.293792
7	101206390	-	protein_coding	ENSG00000106397(PLOD3)	12031	55	213	0.205224	0.244094	-0.189406
7	101212316	-	protein_coding	ENSG00000106397(PLOD3)	6105	121	307	0.28271	0.294118	-0.04035
7	101816834	+	protein_coding	ENSG00000257923(CUX1)	931	3	7	0.3	0.25	0.166667
7	101817196	+	protein_coding	ENSG00000257923(CUX1)	1293	2	15	0.117647	0.5	-3.25
7	102178565	+	protein_coding	ENSG00000257923(CUX1)	362662	19	129	0.128378	0.0366972	0.714148
7	102281854	+	protein_coding	ENSG00000257923(CUX1)	465951	0	37	0	0
7	102283095	+	protein_coding	ENSG00000257923(CUX1)	467192	12	75	0.137931	0.0454545	0.670455
7	107986264	-	protein_coding	ENSG00000091136(LAMB1)	16950	52	175	0.229075	0.316456	-0.381451
7	127585405	-	protein_coding	ENSG00000179562(GCC1)	8207	1	31	0.03125	0.204545	-5.54545
7	134293043	-	protein_coding	ENSG00000205060(SLC35B4)	23888	11	1	0.916667	0.714286	0.220779
7	134928842	+	protein_coding	ENSG00000122786(CALD1)	184591	27	1914	0.0139104	0.0173482	-0.247143
7	134970637	+	protein_coding	ENSG00000122786(CALD1)	226386	0	66	0	0
7	140041749	-	protein_coding	ENSG00000059378(PARP12)	21203	24	16	0.6	0.15	0.75
7	149723752	+	protein_coding	ENSG00000133619(KRBA1)	8972	2	9	0.181818	0	1
7	149879459	+	protein_coding	ENSG00000171130(ATP6V0E2)	6492	25	135	0.15625	0.196581	-0.25812
7	149880292	+	protein_coding	ENSG00000171130(ATP6V0E2)	7325	36	86	0.295082	0.386139	-0.308581
7	151074485	+	protein_coding	ENSG00000164889(SLC4A2)	17276	13	532	0.0238532	0.0306122	-0.283359
7	151076072	+	protein_coding	ENSG00000164889(SLC4A2)	18863	29	389	0.069378	0.108014	-0.556891
7	151080395	-	protein_coding	ENSG00000164896(FASTK)	472	4	68	0.0555556	0.27957	-4.03226
7	151238231	+	protein_coding	ENSG00000033100(CHPF2)	5749	2	38	0.05	0.0684932	-0.369863
7	151238232	+	protein_coding	ENSG00000033100(CHPF2)	5750	10	29	0.25641	0.391304	-0.526087
7	158829236	-	protein_coding	ENSG00000117868(ESYT2)	1018	54	113	0.323353	0.405286	-0.253386
8	1843369	+	protein_coding	ENSG00000104728(ARHGEF10)	19444	7	38	0.155556	0.214286	-0.377551
8	8327878	-	protein_coding	ENSG00000275342(PRAG1)	58562	4	49	0.0754717	0.0714286	0.0535714
8	19757317	-	protein_coding	ENSG00000147408(CSGALNACT1)	713	2	9	0.181818	0.666667	-2.66667
8	22165342	+	protein_coding	ENSG00000168487(BMP1)	203	4	82	0.0465116	0.0206186	0.556701
8	22176146	+	protein_coding	ENSG00000168487(BMP1)	11007	6	81	0.0689655	0.181818	-1.63636
8	22197326	+	protein_coding	ENSG00000168487(BMP1)	32187	22	148	0.129412	0.204918	-0.583458
8	22412171	+	protein_coding	ENSG00000104635(SLC39A14)	44894	0	53	0	0
8	22605329	+	protein_coding	ENSG00000158941(CCAR2)	573	1	25	0.0384615	0.142857	-2.71429
8	23297659	-	protein_coding	ENSG00000134013(LOXL2)	127670	60	222	0.212766	0.212598	0.000787402
8	23333548	-	protein_coding	ENSG00000134013(LOXL2)	91781	8	412	0.0190476	0.0429185	-1.25322
8	23360204	-	protein_coding	ENSG00000134013(LOXL2)	65125	49	418	0.104925	0.00429185	0.959096
8	27597999	-	protein_coding	ENSG00000120885(CLU)	16702	4	317	0.0124611	0.0262009	-1.10262
8	27598128	-	protein_coding	ENSG00000120885(CLU)	16573	197	712	0.216722	0.0840909	0.611987
8	27599971	-	protein_coding	ENSG00000120885(CLU)	14730	57	6893	0.00820144	0.0117568	-0.433505
8	27634018	+	protein_coding	ENSG00000168077(SCARA3)	151	11	509	0.0211538	0.00784314	0.629234
8	27672062	+	protein_coding	ENSG00000168077(SCARA3)	38195	14	517	0.0263653	0.00743494	0.718003
8	27672126	+	protein_coding	ENSG00000168077(SCARA3)	38259	22	776	0.0275689	0.0233918	0.151515
8	28751495	+	protein_coding	ENSG00000012232(EXTL3)	151027	3	24	0.111111	0.40625	-2.65625
8	38060238	+	protein_coding	ENSG00000187840(EIF4EBP1)	29705	12	444	0.0263158	0.0223214	0.151786
8	38468295	-	protein_coding	ENSG00000077782(FGFR1)	540	2	31	0.0606061	0.181818	-2
8	38468317	-	protein_coding	ENSG00000077782(FGFR1)	518	1	24	0.04	0.128205	-2.20513
8	47977666	+	protein_coding	ENSG00000104738(MCM4)	17482	9	368	0.0238727	0.00826446	0.653811
8	61517547	-	protein_coding	ENSG00000198363(ASPH)	197094	5	284	0.017301	0.0233918	-0.352047
8	61714474	-	protein_coding	ENSG00000198363(ASPH)	167	9	631	0.0140625	0.0287009	-1.04095
8	63038721	-	protein_coding	ENSG00000137563(GGH)	687	8	485	0.0162272	0.0148936	0.0821809
8	65841637	-	protein_coding	ENSG00000205268(PDE7A)	686	5	12	0.294118	0.444444	-0.511111
8	67058178	-	protein_coding	ENSG00000121022(COPS5)	25606	9	194	0.044335	0.040724	0.081448
8	67343635	-	protein_coding	ENSG00000066777(ARFGEF1)	147	1	24	0.04	0.173913	-3.34783
8	74315542	-	protein_coding	ENSG00000104369(JPH1)	5999	3	6	0.333333	0.1875	0.4375
8	85177567	+	protein_coding	ENSG00000133740(E2F5)	414	3	35	0.0789474	0.148148	-0.876543
8	90645995	-	protein_coding	ENSG00000180694(TMEM64)	145638	3	5	0.375	0.235294	0.372549
8	97776042	+	protein_coding	ENSG00000104341(LAPTM4B)	986	6	998	0.0059761	0.00640439	-0.0716682
8	124372193	-	protein_coding	ENSG00000164983(TMEM65)	509	6	46	0.115385	0.157895	-0.368421
8	129988270	-	protein_coding	ENSG00000153310(CYRIB)	29235	1	14	0.0666667	0	1
8	132013007	+	protein_coding	ENSG00000132294(EFR3A)	108915	5	63	0.0735294	0.0327869	0.554098
8	140529760	-	protein_coding	ENSG00000123908(AGO2)	105874	0	21	0	0.0526316
8	142703341	+	protein_coding	ENSG00000160886(LY6K)	3231	85	368	0.187638	0.0389785	0.792268
8	143022304	+	protein_coding	ENSG00000160932(LY6E)	4323	22	385	0.0540541	0.0575916	-0.065445
8	143297052	+	protein_coding	ENSG00000185730(ZNF696)	7377	7	2	0.777778	0.571429	0.265306
8	143334814	-	protein_coding	ENSG00000184428(TOP1MT)	25166	1	13	0.0714286	0.0769231	-0.0769231
8	143566611	-	protein_coding	ENSG00000204839(MROH6)	6162	3	18	0.142857	0	1
8	143576158	-	protein_coding	ENSG00000147813(NAPRT)	2492	6	255	0.0229885	0.012	0.478
8	143576773	-	protein_coding	ENSG00000147813(NAPRT)	1877	60	50	0.545455	0.649485	-0.190722
8	143593757	-	protein_coding	ENSG00000104529(EEF1D)	5785	1	24	0.04	0	1
8	143593758	-	protein_coding	ENSG00000104529(EEF1D)	5784	23	2	0.92	0.928571	-0.00931677
8	143594449	-	protein_coding	ENSG00000104529(EEF1D)	5093	22	1	0.956522	0.5	0.477273
8	143596123	-	protein_coding	ENSG00000104529(EEF1D)	3419	17	9	0.653846	0.714286	-0.092437
8	143604949	-	protein_coding	ENSG00000104524(PYCR3)	4825	10	50	0.166667	0.107143	0.357143
8	143612729	-	protein_coding	ENSG00000104522(GFUS)	5320	3	140	0.020979	0.0149254	0.288557
8	143694878	+	protein_coding	ENSG00000181135(ZNF707)	10427	1	12	0.0769231	0.419355	-4.45161
8	143792822	-	protein_coding	ENSG00000180900(SCRIB)	22952	16	109	0.128	0.260163	-1.03252
8	143990309	+	protein_coding	ENSG00000178719(GRINA)	254	7	80	0.0804598	0.0675676	0.160232
8	144085349	+	protein_coding	ENSG00000197858(GPAA1)	3013	74	287	0.204986	0.0516432	0.748065
8	144356107	-	protein_coding	ENSG00000182325(FBXL6)	3270	4	84	0.0454545	0.163043	-2.58696
8	144356996	-	protein_coding	ENSG00000182325(FBXL6)	2381	31	71	0.303922	0.0568182	0.81305
8	144393758	-	protein_coding	ENSG00000071894(CPSF1)	15578	2	114	0.0172414	0.0569106	-2.30081
8	144396602	-	protein_coding	ENSG00000071894(CPSF1)	12734	6	24	0.2	0.25641	-0.282051
8	144423801	-	protein_coding	ENSG00000160948(VPS28)	4763	9	168	0.0508475	0.123457	-1.42798
8	144467296	+	protein_coding	ENSG00000167702(KIFC2)	1254	39	15	0.722222	0.692308	0.0414201
8	144547517	-	protein_coding	ENSG00000147799(ARHGAP39)	138330	2	13	0.133333	0.166667	-0.25
8	144789770	-	protein_coding	ENSG00000161016(RPL8)	2818	4	620	0.00641026	0.00519031	0.190311
8	144789771	-	protein_coding	ENSG00000161016(RPL8)	2817	8	711	0.0111266	0.00747384	0.328288
9	2041959	+	protein_coding	ENSG00000080503(SMARCA2)	61670	2	9	0.181818	0.0714286	0.607143
9	20620810	-	protein_coding	ENSG00000171843(MLLT3)	1690	38	41	0.481013	0.602941	-0.253483
9	21970987	-	protein_coding	ENSG00000147889(CDKN2A)	24315	38	2037	0.0183133	0.0245543	-0.340795
9	33246641	+	protein_coding	ENSG00000122711(SPINK4)	28277	12	103	0.104348	0	1
9	35079935	-	protein_coding	ENSG00000221829(FANCG)	70	4	11	0.266667	0.357143	-0.339286
9	35092687	-	protein_coding	ENSG00000165282(PIGO)	3933	21	87	0.194444	0	1
9	35396574	+	protein_coding	ENSG00000198722(UNC13B)	234583	1	34	0.0285714	0	1
9	35405077	+	protein_coding	ENSG00000198722(UNC13B)	243086	4	27	0.129032	0	1
9	35712870	-	protein_coding	ENSG00000137076(TLN1)	19326	8	205	0.0375587	0.0625	-0.664063
9	35813074	-	protein_coding	ENSG00000137133(HINT2)	2281	19	209	0.0833333	0.00757576	0.909091
9	35815010	-	protein_coding	ENSG00000137133(HINT2)	345	7	111	0.059322	0.0784314	-0.322129
9	37428547	+	protein_coding	ENSG00000137106(GRHPR)	5882	6	514	0.0115385	0.0125	-0.0833333
9	68940660	+	protein_coding	ENSG00000107242(PIP5K1B)	235421	5	58	0.0793651	0.211009	-1.65872
9	72365073	-	protein_coding	ENSG00000107372(ZFAND5)	163	23	142	0.139394	0.207547	-0.488925
9	78306414	+	protein_coding	ENSG00000135069(PSAT1)	9290	2	624	0.00319489	0.00631313	-0.97601
9	85655279	-	protein_coding	ENSG00000135049(AGTPBP1)	86751	4	17	0.190476	0	1
9	92242191	-	protein_coding	ENSG00000196305(IARS1)	51664	14	65	0.177215	0	1
9	93451481	-	protein_coding	ENSG00000188938(FAM120AOS)	2101	6	55	0.0983607	0.0566038	0.424528
9	95317680	-	protein_coding	ENSG00000158169(FANCC)	109117	1	18	0.0526316	0	1
9	95317682	-	protein_coding	ENSG00000158169(FANCC)	109115	2	16	0.111111	0	1
9	96645968	-	protein_coding	ENSG00000158122(PRXL2C)	9350	6	31	0.162162	0.12	0.26
9	98087447	-	protein_coding	ENSG00000106785(TRIM14)	31776	8	132	0.0571429	0	1
9	98783695	-	protein_coding	ENSG00000165138(ANKS6)	13271	2	58	0.0333333	0.0319149	0.0425532
9	100427280	+	protein_coding	ENSG00000066697(MSANTD3)	138	2	46	0.0416667	0.115385	-1.76923
9	120860095	-	protein_coding	ENSG00000119403(PHF19)	34802	5	87	0.0543478	0.0267857	0.507143
9	120997697	-	protein_coding	ENSG00000106804(C5)	77499	7	55	0.112903	0	1
9	122394167	+	protein_coding	ENSG00000095303(PTGS1)	23638	25	50	0.333333	0.0588235	0.823529
9	123557678	-	protein_coding	ENSG00000119522(DENND1A)	372475	8	39	0.170213	0.0625	0.632812
9	125438839	-	protein_coding	ENSG00000119487(MAPKAP1)	268396	2	220	0.00900901	0.0401606	-3.45783
9	127473865	+	protein_coding	ENSG00000148356(LRSAM1)	22377	13	89	0.127451	0.116667	0.0846154
9	127506448	-	protein_coding	ENSG00000136830(NIBAN2)	72542	6	437	0.013544	0.0135593	-0.00112994
9	127506470	-	protein_coding	ENSG00000136830(NIBAN2)	72520	387	25	0.93932	0.947531	-0.00874087
9	127692412	+	protein_coding	ENSG00000136854(STXBP1)	113043	25	198	0.112108	0.0661765	0.409706
9	127872717	-	protein_coding	ENSG00000106992(AK1)	4959	15	465	0.03125	0.0334507	-0.0704225
9	127872786	-	protein_coding	ENSG00000106992(AK1)	4890	12	390	0.0298507	0.00894855	0.700224
9	127908350	-	protein_coding	ENSG00000136840(ST6GALNAC4)	8692	11	147	0.0696203	0.0714286	-0.025974
9	127912567	-	protein_coding	ENSG00000136840(ST6GALNAC4)	4475	20	267	0.0696864	0.0474138	0.319612
9	127937601	-	protein_coding	ENSG00000136908(DPM2)	254	2	53	0.0363636	0	1
9	128163633	+	protein_coding	ENSG00000171159(BBLN)	3369	5	120	0.04	0.116071	-1.90179
9	128185704	-	protein_coding	ENSG00000148337(CIZ1)	18680	0	36	0	0
[truncated: 141 more rows]
