# Supplementary material for: Ultrafast bisulfite sequencing detection of 5-methylcytosine in DNA and RNA
Source: Nat Biotechnol. Author manuscript; Available in PMC 2025 Oct 1. (PMC11217147; doi:10.1038/s41587-023-02034-w)
Supplement: Sup Table 10 [file NIHMS1990038-supplement-Sup_Table_10.xlsx]

## Sheet: library_quality
The library quality statistics of low input mESC samples.
Sample group	Input (ng)	replicate	# PCR cycles	Yield (ng)	Fragment size	Mapping ratio (%)	Duplication rate (%)	Library size	Genomic coverage
UBS	10	1	13	118.5	156	97.4	16.4	1354292688	96.8
	10	2	13	92.9	148	97.3	14.7	1074007664	96.6
	1	1	19	116	171	97.4	73.6	57974493	90.8
	1	2	19	97.3	172	97.4	80.6	66039056	92.2
Conventional	10	1	12	167.9	155	97.4	15.1	1697499865	96.8
	10	2	12	91.5	156	97.4	14.5	1444702240	96.8
	1	1	19	89.7	173	97.5	75.6	54583003	89.3
	1	2	19	17.9	136	97.5	66.6	60883183	86.1
The library quality statistics 100, 10, and 1 mES cell(s).
Sample group	Cell number	replicate	# PCR cycles	Yield (ng)	Fragment size	Mapping ratio (%)	Duplication rate (%)	Library size	Genomic coverage
UBS	100	1	9	50.4	203	62.8	69.6	49848344	71
	100	2	9	79.2	209	60.8	59.1	47639938	72.7
	100	3	9	56	211	61.3	66.6	45130097	68.7
	10	1	13	68.8	179	61.8	45.2	29735331	53.4
	10	2	13	65.6	186	62.6	45.2	31292337	56.7
	10	3	13	85.6	175	60.6	51.4	36350392	56.1
	1	1	16	46.8	166	53.5	44	7279885	16.8
	1	2	16	58.8	166	58.4	44.3	10268290	22.4
	1	3	16	101.2	176	63.7	47.1	15955707	35.2
Conventional	100	1	9	88.4	220	64.2	82	57155643	80.2
	100	2	9	99.6	207	65	79.7	76323873	84.6
	100	3	9	103.2	229	64	75.3	70985842	84.9
	10	1	13	159.2	181	64.4	52.6	39770866	64.5
	10	2	13	181.2	208	64.2	57.6	37235328	65.8
	10	3	13	139.6	199	62.9	53.6	47348112	70.9
	1	1	13	14	175	59.4	42.6	19067896	40.6
	1	2	13	32.4	182	58	43.5	19569950	42.3
	1	3	13	32.2	188	60.6	41.1	16710003	39.8
